# Supplementary material for: Alignment of virus-host protein-protein interaction networks by integer linear programming: SARS-CoV-2
Source: PLoS One. 2020 Dec 7;15(12):e0236304. doi: 10.1371/journal.pone.0236304 (PMC7721128; doi:10.1371/journal.pone.0236304)
Supplement: S2 File — (GZ) [file pone.0236304.s002.gz › 694009-2697049.dat]

data;

set M :=
A9UHW6
B0QYN7
B8ZZN6
NP_828860
NP_828861
NP_828862
NP_828863
NP_828864
NP_828865
NP_828866
NP_828867
NP_828868
NP_828869
NP_828870
NP_828871
NP_828872
NP_904322
O00303
O00560
O14498
O14920
O43447
O43765
O75348
O95295
O95299
O95865
O96017
P00403
P02768
P05155
P06733
P08708
P08865
P08949
P09630
P09651
P0C6X7-PRO_0000037311
P0C6X7-PRO_0000037319
P0C6X7-PRO_0000037320
P0C6X7-PRO_0000037322
P10415
P13591
P13796
P14618
P20231
P20290
P23025
P23588
P25685
P25787
P27448
P28340
P30876
P35354
P40337
P46379
P49069
P49703
P50583
P51948
P52292
P54274
P59594
P59595
P59596
P59632
P59633
P59634
P59635
P59636
P59637
P60866
P62258
P62487
P62879
P62937
P62942
P68104
P69849
P98161
Q01196
Q03135
Q07817
Q07820
Q0VD86
Q13009
Q13064
Q13287
Q13427
Q13561
Q13564
Q14653
Q15661
Q16548
Q53GL0
Q56VL3
Q5JRX3
Q5SQN1
Q5TBA9
Q5XPI4
Q6P587
Q7KZI7
Q7TFA0
Q7TFA1
Q7Z3Q1
Q7Z494
Q86VK4
Q8N488
Q8TD31
Q8TEB7
Q8TF42
Q8WXF8
Q92499
Q92560
Q92802
Q92843
Q92994
Q96GS6
Q99426
Q99471
Q99873
Q9BQB6
Q9BUV0
Q9BW92
Q9BYF1
Q9GZN8
Q9H000
Q9H4F8
Q9HCD5
Q9NY15
Q9P0M6
Q9UKA8
Q9UMX0
Q9UQN3
Q9Y2D1
Q9Y4W2
Q9Y6E2
;

set N :=
A0A663DJA2
A3KN83
A7MCY6
EBI-25475912
O00116
O00124
O00203
O00469
O00566
O14578
O14656
O14745
O14874
O14975
O43169
O43292
O43633
O43818
O43823
O60573
O60885
O75347
O75439
O75506
O75534
O75592
O75964
O76024
O76061
O76094
O94826
O94973
O95070
O95260
O95391
O95573
O95613
O95684
O96028
P00387
P00750
P05026
P05556
P06280
P07203
P09132
P09601
P09884
P0C7P0
P0DTC1-PRO_0000449645
P0DTC2
P0DTC3
P0DTC4
P0DTC5
P0DTC6
P0DTC7
P0DTC8
P0DTC9
P0DTD1-PRO_0000449619
P0DTD1-PRO_0000449620
P0DTD1-PRO_0000449622
P0DTD1-PRO_0000449623
P0DTD1-PRO_0000449624
P0DTD1-PRO_0000449625
P0DTD1-PRO_0000449626
P0DTD1-PRO_0000449627
P0DTD1-PRO_0000449628
P0DTD1-PRO_0000449629
P0DTD1-PRO_0000449630
P0DTD1-PRO_0000449631
P0DTD1-PRO_0000449632
P0DTD2
P0DTD3
P11233
P11310
P11940
P12109
P12268
P13804
P13861
P13984
P14735
P15151
P16435
P17612
P19784
P21964
P25440
P26358
P27105
P27448
P28300
P29122
P31323
P33527
P35241
P35555
P35556
P35658
P37198
P38435
P38606
P48556
P49454
P49642
P49643
P50897
P51148
P51149
P52306
P52948
P55085
P55789
P58166
P61006
P61011
P61019
P61026
P61106
P61586
P61916
P61962
P61970
P62072
P62330
P62820
P62873
P62877
P63218
P67870
P78406
P82663
P82675
Q00765
Q04724
Q04726
Q08117
Q08378
Q08379
Q08431
Q10713
Q12770
Q12907
Q13206
Q13283
Q13310
Q13438
Q13443
Q13546
Q13617
Q13724
Q13868
Q14157
Q14181
Q14789
Q15056
Q15369
Q15370
Q15818
Q15904
Q2M389
Q2PZI1
Q2T9J0
Q2TAA5
Q3KQU3
Q4G0J3
Q4KMQ2
Q4V328
Q5BJF2
Q5EBL8
Q5JRX3
Q5JSZ5
Q5JTV8
Q5T1M5
Q5T6F2
Q5VT06
Q5VT66
Q5VU43
Q5VUA4
Q66GS9
Q6NXT4
Q6NXT6
Q6PKG0
Q6PML9
Q6UUV7
Q6UW63
Q6UX04
Q6Y7W6
Q6ZRP7
Q70EL1
Q76N32
Q7KZI7
Q7L2J0
Q7L8L6
Q7LGA3
Q7Z2K6
Q7Z3B4
Q7Z4H8
Q7Z4Q2
Q7Z5G4
Q7Z7A1
Q86UT6
Q86VM9
Q86VR2
Q86YB8
Q86YT6
Q8IUD2
Q8IV08
Q8IWA5
Q8IWF2
Q8IWJ2
Q8IWR0
Q8IWR1
Q8IZ52
Q8N0X7
Q8N0Z8
Q8N183
Q8N3C7
Q8N4C6
Q8N6S5
Q8N766
Q8N8E3
Q8NBJ5
Q8NBX0
Q8NCA5
Q8NEJ9
Q8NEW0
Q8TAD8
Q8TD10
Q8TD19
Q8TEM1
Q8TEQ8
Q8WTV0
Q8WUY8
Q8WVC6
Q92552
Q92615
Q92769
Q92820
Q92900
Q92995
Q969X5
Q96A26
Q96AY3
Q96B26
Q96CN9
Q96CW1
Q96CW5
Q96D53
Q96DA6
Q96DZ1
Q96ER3
Q96F45
Q96F46
Q96HR9
Q96HW7
Q96I59
Q96IV0
Q96IZ5
Q96JC1
Q96K12
Q96MM7
Q96N16
Q96S52
Q96S66
Q96SN8
Q99081
Q99470
Q99519
Q99567
Q99720
Q99959
Q99988
Q99996
Q9BQ95
Q9BQE4
Q9BQQ3
Q9BQS8
Q9BQT8
Q9BRN9
Q9BS26
Q9BSC4
Q9BSF4
Q9BSJ2
Q9BU02
Q9BV19
Q9BV73
Q9BVK2
Q9BVL2
Q9BW92
Q9BZQ6
Q9C0B5
Q9C0D3
Q9GZU3
Q9H173
Q9H270
Q9H2H8
Q9H2P9
Q9H3K2
Q9H488
Q9H4F8
Q9H4P4
Q9H6F5
Q9H773
Q9H7F0
Q9H7Z7
Q9H845
Q9H8W4
Q9HAU0
Q9HAV7
Q9HCE1
Q9HD40
Q9NP72
Q9NQC3
Q9NQT4
Q9NQT5
Q9NR30
Q9NU22
Q9NV92
Q9NVH1
Q9NW13
Q9NXA8
Q9NXH9
Q9NXK8
Q9NY61
Q9NYU1
Q9NZJ7
Q9NZL9
Q9P0L2
Q9P2E5
Q9UBU6
Q9UBX5
Q9UDR5
Q9UH99
Q9UHD2
Q9UHI8
Q9UJC3
Q9UJZ1
Q9UKA9
Q9UL15
Q9ULT8
Q9ULX6
Q9UN86
Q9Y276
Q9Y2I6
Q9Y312
Q9Y375
Q9Y399
Q9Y3A6
Q9Y3U8
Q9Y4L1
Q9Y5J6
Q9Y5J7
Q9Y5J9
Q9Y673
Q9Y680
Q9Y6E2
Q9Y6M9
;

param a :=
A9UHW6 NP_828865 0.41323432
O00303 P59594 0.41948158
O14498 NP_828864 0.41323432
O14920 P59596 0.32715574
O43447 NP_828860 0.41323432
O75348 NP_828863 0.41323432
O95299 NP_828869 0.41323432
O95865 NP_828865 0.41323432
O96017 NP_828870 0.41323432
P00403 P0C6X7-PRO_0000037322 0.32715574
P02768 P59633 0.41323432
P05155 NP_828861 0.41323432
P05155 NP_828866 0.41323432
P05155 NP_828870 0.41323432
P05155 NP_828871 0.41323432
P06733 NP_828867 0.41323432
P08949 NP_904322 0.41323432
P09630 NP_828869 0.41323432
P0C6X7-PRO_0000037311 Q01196 0.46669525
P0C6X7-PRO_0000037322 P08865 0.32715574
P0C6X7-PRO_0000037322 P13591 0.32715574
P0C6X7-PRO_0000037322 P35354 0.32715574
P0C6X7-PRO_0000037322 P40337 0.5028888
P0C6X7-PRO_0000037322 P62487 0.32715574
P0C6X7-PRO_0000037322 Q0VD86 0.32715574
P0C6X7-PRO_0000037322 Q14653 0.32715574
P0C6X7-PRO_0000037322 Q5JRX3 0.32715574
P0C6X7-PRO_0000037322 Q8TF42 0.32715574
P0C6X7-PRO_0000037322 Q9BW92 0.32715574
P0C6X7-PRO_0000037322 Q9NY15 0.32715574
P10415 P59635 0.42464948
P13796 NP_828865 0.41323432
P20231 NP_828869 0.41323432
P20290 NP_828868 0.32715574
P23025 NP_828863 0.41323432
P23588 NP_828866 0.41323432
P25685 P59634 0.32715574
P27448 NP_828870 0.41323432
P28340 P0C6X7-PRO_0000037319 0.5028888
P30876 NP_828869 0.41323432
P35354 NP_828868 0.33655286
P46379 Q7TFA0 0.41323432
P49069 Q7TFA1 0.41323432
P49703 NP_828865 0.41323432
P50583 P59635 0.46669525
P51948 NP_828869 0.41323432
P54274 NP_828866 0.41323432
P59595 B0QYN7 0.47126728
P59595 B8ZZN6 0.32715574
P59595 P09651 0.33655286
P59595 P14618 0.5028888
P59595 P62937 0.4938224
P59632 Q99471 0.41323432
P59633 P05155 0.41323432
P59634 O95295 0.32715574
P59634 P52292 0.32715574
P59634 P98161 0.32715574
P59634 Q13009 0.32715574
P59634 Q13287 0.41323432
P59634 Q5XPI4 0.32715574
P59634 Q92994 0.41323432
P59634 Q9UMX0 0.32715574
P59635 O43765 0.41323432
P59635 Q07820 0.32715574
P59635 Q9BQB6 0.41323432
P59635 Q9H4F8 0.41323432
P59636 P08708 0.41323432
P59636 P25787 0.41323432
P59636 P27448 0.41323432
P59636 P60866 0.41323432
P59637 O00560 0.46669525
P62258 NP_828865 0.41323432
P62258 P59632 0.41323432
P62879 P0C6X7-PRO_0000037322 0.32715574
P62937 NP_828860 0.41323432
P62937 NP_828872 0.41323432
P62942 NP_828860 0.41323432
P62942 NP_828863 0.41323432
P68104 P59595 0.41323432
P69849 NP_828866 0.41323432
Q03135 P59632 0.18369399
Q07817 P59635 0.32715574
Q07817 P59637 0.33655286
Q13064 NP_828862 0.41323432
Q13427 NP_828860 0.41323432
Q13561 NP_828871 0.41323432
Q13561 P59632 0.41323432
Q13561 P59633 0.41323432
Q13561 P59634 0.41323432
Q13564 NP_828865 0.41323432
Q15661 NP_828869 0.41323432
Q16548 P59635 0.32715574
Q53GL0 NP_828865 0.41323432
Q56VL3 NP_828870 0.41323432
Q5SQN1 NP_828867 0.41323432
Q5SQN1 NP_828869 0.41323432
Q5TBA9 P59634 0.32715574
Q6P587 NP_828867 0.41323432
Q7KZI7 NP_828870 0.41323432
Q7TFA1 P05155 0.41323432
Q7Z3Q1 NP_828861 0.41323432
Q7Z494 NP_828861 0.41323432
Q7Z494 NP_828867 0.41323432
Q86VK4 NP_828862 0.41323432
Q8N488 NP_828870 0.41323432
Q8TD31 NP_828869 0.41323432
Q8TEB7 NP_828865 0.41323432
Q8WXF8 NP_828861 0.41323432
Q92499 P0C6X7-PRO_0000037320 0.32715574
Q92560 NP_828865 0.41323432
Q92802 NP_828863 0.41323432
Q92802 NP_828870 0.41323432
Q92843 P59635 0.32715574
Q96GS6 NP_828862 0.41323432
Q99426 NP_828869 0.41323432
Q99471 NP_828869 0.41323432
Q99873 P0C6X7-PRO_0000037322 0.32715574
Q9BUV0 NP_828867 0.41323432
Q9BYF1 P59594 0.46669525
Q9GZN8 NP_828863 0.41323432
Q9H000 NP_828862 0.41323432
Q9HCD5 NP_828865 0.41323432
Q9P0M6 NP_828866 0.41323432
Q9UKA8 NP_828860 0.41323432
Q9UQN3 NP_828867 0.41323432
Q9UQN3 NP_828869 0.41323432
Q9Y2D1 NP_828868 0.42464948
Q9Y4W2 NP_828860 0.41323432
Q9Y4W2 NP_904322 0.41323432
Q9Y6E2 NP_828866 0.41323432
;

param b :=
P0DTC4 Q8IWA5 0.35
P0DTC4 Q86VM9 0.35
P0DTC4 Q6UX04 0.35
P0DTC4 P25440 0.35
P0DTC5 Q9BSJ2 0.35
P0DTC5 Q9BQT8 0.35
P0DTC5 Q96HW7 0.35
P0DTC5 Q96HR9 0.35
P0DTC5 Q96ER3 0.35
P0DTC5 Q96D53 0.35
P0DTC5 Q96CW5 0.35
P0DTC5 Q8NEW0 0.35
P0DTC5 Q7L8L6 0.35
P0DTC5 Q6PML9 0.35
P0DTC5 Q5JRX3 0.35
P0DTC5 Q4KMQ2 0.35
P0DTC5 Q10713 0.35
P0DTC5 Q00765 0.35
P0DTC5 P48556 0.35
P0DTC5 P38606 0.35
P0DTC5 P38435 0.35
P0DTC5 P27105 0.35
P0DTC5 P13804 0.35
P0DTC5 P11310 0.35
P0DTC5 P05026 0.35
P0DTC5 O95070 0.35
P0DTC5 O75439 0.35
P0DTD1-PRO_0000449619 Q14181 0.35
P0DTD1-PRO_0000449619 P49643 0.35
P0DTD1-PRO_0000449619 P49642 0.35
P0DTD1-PRO_0000449619 P09884 0.35
P0DTD1-PRO_0000449619 Q99959 0.35
P0DTD1-PRO_0000449619 Q8NBJ5 0.35
P0DTD1-PRO_0000449628 Q9HAV7 0.35
P0DTD1-PRO_0000449628 Q96CW1 0.35
P0DTD1-PRO_0000449628 Q969X5 0.35
P0DTD1-PRO_0000449628 P55789 0.35
P0DTD1-PRO_0000449628 O94973 0.35
P0DTD1-PRO_0000449629 Q9HAU0 0.35
P0DTD1-PRO_0000449629 Q9H2H8 0.35
P0DTD1-PRO_0000449629 Q99081 0.35
P0DTD1-PRO_0000449629 Q96IZ5 0.35
P0DTD1-PRO_0000449629 Q92615 0.35
P0DTD1-PRO_0000449629 Q8IWR0 0.35
P0DTD1-PRO_0000449629 Q70EL1 0.35
P0DTD1-PRO_0000449629 Q6UUV7 0.35
P0DTD1-PRO_0000449629 Q5VUA4 0.35
P0DTD1-PRO_0000449629 Q5T6F2 0.35
P0DTD1-PRO_0000449629 Q5JSZ5 0.35
P0DTD1-PRO_0000449629 Q5EBL8 0.35
P0DTD1-PRO_0000449629 Q2T9J0 0.35
P0DTD1-PRO_0000449629 Q14157 0.35
P0DTD1-PRO_0000449629 Q13546 0.35
P0DTD1-PRO_0000449629 O95391 0.35
P0DTD1-PRO_0000449629 O75592 0.35
P0DTD1-PRO_0000449629 O43823 0.35
P0DTD1-PRO_0000449629 O14874 0.35
P0DTD1-PRO_0000449629 A3KN83 0.35
P0DTD1-PRO_0000449630 P17612 0.35
P0DTD1-PRO_0000449630 O14578 0.35
P0DTD1-PRO_0000449630 Q9Y2I6 0.35
P0DTD1-PRO_0000449630 Q9UJC3 0.35
P0DTD1-PRO_0000449630 Q9UHD2 0.35
P0DTD1-PRO_0000449630 Q9BV73 0.35
P0DTD1-PRO_0000449630 Q9BV19 0.35
P0DTD1-PRO_0000449630 Q9BQS8 0.35
P0DTD1-PRO_0000449630 Q9BQQ3 0.35
P0DTD1-PRO_0000449630 Q99996 0.35
P0DTD1-PRO_0000449630 Q96SN8 0.35
P0DTD1-PRO_0000449630 Q96N16 0.35
P0DTD1-PRO_0000449630 Q96CN9 0.35
P0DTD1-PRO_0000449630 Q92995 0.35
P0DTD1-PRO_0000449630 Q8TD10 0.35
P0DTD1-PRO_0000449630 Q8N8E3 0.35
P0DTD1-PRO_0000449630 Q8N4C6 0.35
P0DTD1-PRO_0000449630 Q8N3C7 0.35
P0DTD1-PRO_0000449630 Q8IWJ2 0.35
P0DTD1-PRO_0000449630 Q8IUD2 0.35
P0DTD1-PRO_0000449630 Q7Z7A1 0.35
P0DTD1-PRO_0000449630 Q76N32 0.35
P0DTD1-PRO_0000449630 Q66GS9 0.35
P0DTD1-PRO_0000449630 Q5VU43 0.35
P0DTD1-PRO_0000449630 Q5VT06 0.35
P0DTD1-PRO_0000449630 Q4V328 0.35
P0DTD1-PRO_0000449630 Q14789 0.35
P0DTD1-PRO_0000449630 Q08379 0.35
P0DTD1-PRO_0000449630 Q08378 0.35
P0DTD1-PRO_0000449630 Q08117 0.35
P0DTD1-PRO_0000449630 Q04726 0.35
P0DTD1-PRO_0000449630 Q04724 0.35
P0DTD1-PRO_0000449630 P49454 0.35
P0DTD1-PRO_0000449630 P35241 0.35
P0DTD1-PRO_0000449630 P31323 0.35
P0DTD1-PRO_0000449630 P13861 0.35
P0DTD1-PRO_0000449630 O95684 0.35
P0DTD1-PRO_0000449630 O95613 0.35
P0DTD1-PRO_0000449630 O75506 0.35
P0DTD1-PRO_0000449630 A7MCY6 0.35
P0DTD1-PRO_0000449631 Q9NXA8 0.35
P0DTD1-PRO_0000449631 P12268 0.35
P0DTD1-PRO_0000449631 P06280 0.35
P0DTD1-PRO_0000449623 P07203 0.35
P0DTD1-PRO_0000449623 Q9NXH9 0.35
P0DTD1-PRO_0000449624 Q9H7F0 0.35
P0DTD1-PRO_0000449624 Q99720 0.35
P0DTD1-PRO_0000449624 Q15904 0.35
P0DTD1-PRO_0000449624 O75964 0.35
P0DTD1-PRO_0000449625 Q8WVC6 0.35
P0DTD1-PRO_0000449625 Q9NP72 0.35
P0DTD1-PRO_0000449625 Q9H7Z7 0.35
P0DTD1-PRO_0000449625 Q9BQE4 0.35
P0DTD1-PRO_0000449625 Q96DA6 0.35
P0DTD1-PRO_0000449625 Q96A26 0.35
P0DTD1-PRO_0000449625 Q8WUY8 0.35
P0DTD1-PRO_0000449625 Q8WTV0 0.35
P0DTD1-PRO_0000449625 Q8NBX0 0.35
P0DTD1-PRO_0000449625 Q8N183 0.35
P0DTD1-PRO_0000449625 Q7LGA3 0.35
P0DTD1-PRO_0000449625 Q6ZRP7 0.35
P0DTD1-PRO_0000449625 Q5VT66 0.35
P0DTD1-PRO_0000449625 Q5JTV8 0.35
P0DTD1-PRO_0000449625 Q13724 0.35
P0DTD1-PRO_0000449625 Q12907 0.35
P0DTD1-PRO_0000449625 P63218 0.35
P0DTD1-PRO_0000449625 P62873 0.35
P0DTD1-PRO_0000449625 P62820 0.35
P0DTD1-PRO_0000449625 P61586 0.35
P0DTD1-PRO_0000449625 P61106 0.35
P0DTD1-PRO_0000449625 P61026 0.35
P0DTD1-PRO_0000449625 P61019 0.35
P0DTD1-PRO_0000449625 P61006 0.35
P0DTD1-PRO_0000449625 P51149 0.35
P0DTD1-PRO_0000449625 P51148 0.35
P0DTD1-PRO_0000449625 P21964 0.35
P0DTD1-PRO_0000449625 P11233 0.35
P0DTD1-PRO_0000449625 P00387 0.35
P0DTD1-PRO_0000449625 O95573 0.35
P0DTD1-PRO_0000449625 O43169 0.35
P0DTD1-PRO_0000449625 O00116 0.35
P0DTD1-PRO_0000449632 Q9H4P4 0.35
P0DTD1-PRO_0000449632 P62330 0.35
P0DTD1-PRO_0000449632 P61970 0.35
P0DTD1-PRO_0000449620 Q6Y7W6 0.35
P0DTD1-PRO_0000449620 Q5T1M5 0.35
P0DTD1-PRO_0000449620 Q2M389 0.35
P0DTD1-PRO_0000449620 P52306 0.35
P0DTD1-PRO_0000449620 P16435 0.35
P0DTD1-PRO_0000449620 O60573 0.35
P0DTD1-PRO_0000449620 O14975 0.35
P0DTD1-PRO_0000449622 Q9Y5J7 0.35
P0DTD1-PRO_0000449622 Q9Y5J6 0.35
P0DTD1-PRO_0000449622 Q9NVH1 0.35
P0DTD1-PRO_0000449622 Q9BSF4 0.35
P0DTD1-PRO_0000449622 Q8TEM1 0.35
P0DTD1-PRO_0000449622 Q2TAA5 0.35
P0DTD1-PRO_0000449622 P62072 0.35
P0DTD1-PRO_0000449622 P14735 0.35
P0DTC6 Q9NZJ7 0.35
P0DTC6 P78406 0.35
P0DTC6 P52948 0.35
P0DTC3 Q9Y673 0.35
P0DTC3 Q9UH99 0.35
P0DTC3 Q9H270 0.35
P0DTC3 Q96S66 0.35
P0DTC3 Q96JC1 0.35
P0DTC3 Q8N6S5 0.35
P0DTC3 Q8IWR1 0.35
P0DTC3 P09601 0.35
A0A663DJA2 Q9C0D3 0.35
A0A663DJA2 Q15370 0.35
A0A663DJA2 Q15369 0.35
A0A663DJA2 P62877 0.35
A0A663DJA2 Q9Y5J9 0.35
A0A663DJA2 Q9BU02 0.35
A0A663DJA2 Q3KQU3 0.35
A0A663DJA2 Q13617 0.35
A0A663DJA2 P50897 0.35
P0DTD1-PRO_0000449626 Q9HD40 0.35
P0DTD1-PRO_0000449626 Q9BSC4 0.35
P0DTD1-PRO_0000449626 Q92552 0.35
P0DTD1-PRO_0000449626 Q13868 0.35
P0DTD1-PRO_0000449626 P82675 0.35
P0DTD1-PRO_0000449626 Q9Y399 0.35
P0DTD1-PRO_0000449626 Q9ULT8 0.35
P0DTD1-PRO_0000449626 Q9NY61 0.35
P0DTD1-PRO_0000449626 Q9NQT5 0.35
P0DTD1-PRO_0000449626 Q9NQT4 0.35
P0DTD1-PRO_0000449626 Q9H6F5 0.35
P0DTD1-PRO_0000449626 Q96I59 0.35
P0DTD1-PRO_0000449626 Q96B26 0.35
P0DTD1-PRO_0000449626 Q8NEJ9 0.35
P0DTD1-PRO_0000449626 Q7L2J0 0.35
P0DTD1-PRO_0000449626 Q4G0J3 0.35
P0DTD1-PRO_0000449626 Q13206 0.35
P0DTD1-PRO_0000449626 P82663 0.35
P0DTD1-PRO_0000449626 P61011 0.35
P0DTD1-PRO_0000449626 P09132 0.35
P0DTD1-PRO_0000449626 O96028 0.35
P0DTD1-PRO_0000449626 O95260 0.35
P0DTD1-PRO_0000449626 O76094 0.35
P0DTD1-PRO_0000449626 O00566 0.35
P0DTD1-PRO_0000449627 P35556 0.35
P0DTD1-PRO_0000449627 Q9UBX5 0.35
P0DTD1-PRO_0000449627 Q9NZL9 0.35
P0DTD1-PRO_0000449627 Q9BVL2 0.35
P0DTD1-PRO_0000449627 Q99567 0.35
P0DTD1-PRO_0000449627 Q96F45 0.35
P0DTD1-PRO_0000449627 Q8TD19 0.35
P0DTD1-PRO_0000449627 Q8N0X7 0.35
P0DTD1-PRO_0000449627 Q86YT6 0.35
P0DTD1-PRO_0000449627 Q7Z3B4 0.35
P0DTD1-PRO_0000449627 Q15056 0.35
P0DTD1-PRO_0000449627 P61962 0.35
P0DTD1-PRO_0000449627 P37198 0.35
P0DTD1-PRO_0000449627 P35658 0.35
P0DTD1-PRO_0000449627 P35555 0.35
P0DTD1-PRO_0000449627 P13984 0.35
P0DTC7 Q9NU22 0.35
P0DTC7 Q7Z4Q2 0.35
P0DTC8 Q96IV0 0.35
P0DTC8 Q8N0Z8 0.35
P0DTC8 Q96AY3 0.35
P0DTC8 Q13443 0.35
P0DTC8 Q9Y680 0.35
P0DTC8 Q9Y4L1 0.35
P0DTC8 Q9UHI8 0.35
P0DTC8 Q9P2E5 0.35
P0DTC8 Q9NYU1 0.35
P0DTC8 Q9NXK8 0.35
P0DTC8 Q9H8W4 0.35
P0DTC8 Q9H4F8 0.35
P0DTC8 Q9H488 0.35
P0DTC8 Q9H173 0.35
P0DTC8 Q9BZQ6 0.35
P0DTC8 Q9BS26 0.35
P0DTC8 Q9BRN9 0.35
P0DTC8 Q99988 0.35
P0DTC8 Q99519 0.35
P0DTC8 Q99470 0.35
P0DTC8 Q96MM7 0.35
P0DTC8 Q96F46 0.35
P0DTC8 Q96DZ1 0.35
P0DTC8 Q92820 0.35
P0DTC8 Q8N766 0.35
P0DTC8 Q8IZ52 0.35
P0DTC8 Q8IWF2 0.35
P0DTC8 Q8IV08 0.35
P0DTC8 Q86YB8 0.35
P0DTC8 Q7Z4H8 0.35
P0DTC8 Q6UW63 0.35
P0DTC8 Q15818 0.35
P0DTC8 Q13438 0.35
P0DTC8 Q08431 0.35
P0DTC8 P61916 0.35
P0DTC8 P58166 0.35
P0DTC8 P29122 0.35
P0DTC8 P28300 0.35
P0DTC8 P26358 0.35
P0DTC8 P15151 0.35
P0DTC8 P12109 0.35
P0DTC8 P0C7P0 0.35
P0DTC8 P05556 0.35
P0DTC8 P00750 0.35
P0DTC8 O76061 0.35
P0DTC8 O14656 0.35
P0DTC8 O00469 0.35
P0DTD2 Q9UL15 0.35
P0DTD2 Q9UKA9 0.35
P0DTD2 Q9P0L2 0.35
P0DTD2 Q9H773 0.35
P0DTD2 Q9H2P9 0.35
P0DTD2 Q7KZI7 0.35
P0DTD2 P27448 0.35
P0DTD2 O94826 0.35
P0DTD2 O75534 0.35
P0DTD2 O43633 0.35
P0DTD2 O14745 0.35
P0DTD3 Q9Y3A6 0.35
P0DTD3 Q2PZI1 0.35
P0DTD3 Q96S52 0.35
P0DTD3 Q9Y6M9 0.35
P0DTD3 Q9Y375 0.35
P0DTD3 Q9Y276 0.35
P0DTD3 Q9NV92 0.35
P0DTD3 Q9H845 0.35
P0DTD3 Q9H3K2 0.35
P0DTD3 Q9GZU3 0.35
P0DTD3 Q9BVK2 0.35
P0DTD3 Q9BQ95 0.35
P0DTD3 Q96K12 0.35
P0DTD3 Q8TEQ8 0.35
P0DTD3 Q86VR2 0.35
P0DTD3 Q86UT6 0.35
P0DTD3 Q7Z2K6 0.35
P0DTD3 Q6NXT6 0.35
P0DTD3 Q6NXT4 0.35
P0DTD3 Q5BJF2 0.35
P0DTD3 Q12770 0.35
P0DTD3 P55085 0.35
P0DTD3 P33527 0.35
P0DTD3 O76024 0.35
P0DTD3 O43292 0.35
P0DTD3 O00124 0.35
P0DTC4 O60885 0.35
P0DTC4 O00203 0.35
P0DTC9 Q9Y3U8 0.35
P0DTC9 Q9NW13 0.35
P0DTC9 Q9NR30 0.35
P0DTC9 Q9UN86 0.35
P0DTC9 Q9HCE1 0.35
P0DTC9 Q92900 0.35
P0DTC9 Q8TAD8 0.35
P0DTC9 Q8NCA5 0.35
P0DTC9 Q6PKG0 0.35
P0DTC9 Q13310 0.35
P0DTC9 Q13283 0.35
P0DTC9 P67870 0.35
P0DTC9 P19784 0.35
P0DTC9 P11940 0.35
P0DTC9 O43818 0.35
P0DTC2 Q9C0B5 0.35
P0DTC2 Q7Z5G4 0.35
P0DTC5 Q9Y6E2 0.35
P0DTC5 Q9Y312 0.35
P0DTC5 Q9ULX6 0.35
P0DTC5 Q9UDR5 0.35
P0DTC5 Q9UBU6 0.35
P0DTC5 Q9NQC3 0.35
P0DTC5 Q9BW92 0.35
P0DTC1-PRO_0000449645 O75347 0.40
P0DTD1-PRO_0000449623 Q92769 0.40
EBI-25475912 Q9UJZ1 0.40
;

param s :=
P0C6X7-PRO_0000037322 Q96JC1 0.153898886033
P0C6X7-PRO_0000037322 Q9BSF4 0.277440448389
P0C6X7-PRO_0000037322 Q9NQT5 0.271799628942
P0C6X7-PRO_0000037322 Q9NQT4 0.234877126654
P0C6X7-PRO_0000037322 P33527 0.0993711988455
P0C6X7-PRO_0000037322 A3KN83 0.106654615298
P0C6X7-PRO_0000037322 Q8N3C7 0.182187968315
P0C6X7-PRO_0000037322 Q9HAU0 0.121608593858
P0C6X7-PRO_0000037322 P61970 0.167330677291
P0C6X7-PRO_0000037322 P16435 0.176340763628
P0C6X7-PRO_0000037322 Q9NZL9 0.263704318937
P0C6X7-PRO_0000037322 Q8WTV0 0.207740916272
P0C6X7-PRO_0000037322 Q13724 0.150035511364
P0C6X7-PRO_0000037322 Q6ZRP7 0.180970544607
P0C6X7-PRO_0000037322 Q8N8E3 0.14126698314
P0C6X7-PRO_0000037322 Q9BZQ6 0.146000985383
P0C6X7-PRO_0000037322 Q9Y3U8 0.151057401813
P0C6X7-PRO_0000037322 O94826 0.191814595661
P0C6X7-PRO_0000037322 Q5JSZ5 0.0701471618781
P0C6X7-PRO_0000037322 Q13206 0.148939929329
P0C6X7-PRO_0000037322 Q6UX04 0.218526577557
P0C6X7-PRO_0000037322 Q7Z2K6 0.146374141685
P0C6X7-PRO_0000037322 P55789 0.227708533078
P0C6X7-PRO_0000037322 P11233 0.24772400575
P0C6X7-PRO_0000037322 Q9Y673 0.269264069264
P0C6X7-PRO_0000037322 Q9NP72 0.22855773838
P0C6X7-PRO_0000037322 Q86YB8 0.240366972477
P0C6X7-PRO_0000037322 P62873 0.279805352798
P0C6X7-PRO_0000037322 P62877 0.148315736551
P0C6X7-PRO_0000037322 O00566 0.18286099865
P0C6X7-PRO_0000037322 Q9H8W4 0.260563380282
P0C6X7-PRO_0000037322 Q96F45 0.167841710257
P0C6X7-PRO_0000037322 Q96F46 0.145729506788
P0C6X7-PRO_0000037322 O76024 0.144518556525
P0C6X7-PRO_0000037322 Q15369 0.157049673859
P0C6X7-PRO_0000037322 Q9UHI8 0.132956800488
P0C6X7-PRO_0000037322 O60573 0.256820319849
P0C6X7-PRO_0000037322 P14735 0.132637853949
P0C6X7-PRO_0000037322 Q9H7F0 0.115122443827
P0C6X7-PRO_0000037322 P35241 0.18730729702
P0C6X7-PRO_0000037322 P0C7P0 0.167828685259
P0C6X7-PRO_0000037322 O75439 0.223088455772
P0C6X7-PRO_0000037322 Q2T9J0 0.195595854922
P0C6X7-PRO_0000037322 O75534 0.165590581086
P0C6X7-PRO_0000037322 P61019 0.236980410893
P0C6X7-PRO_0000037322 P49643 0.2148190695
P0C6X7-PRO_0000037322 P49642 0.240927419355
P0C6X7-PRO_0000037322 Q8IWJ2 0.0909970958374
P0C6X7-PRO_0000037322 Q9HCE1 0.133535660091
P0C6X7-PRO_0000037322 P06280 0.235598705502
P0C6X7-PRO_0000037322 Q9Y6E2 0.248864033555
P0C6X7-PRO_0000037322 Q08117 0.217998075072
P0C6X7-PRO_0000037322 P12268 0.217896571761
P0C6X7-PRO_0000037322 Q9NR30 0.1560546875
P0C6X7-PRO_0000037322 Q96K12 0.216009083168
P0C6X7-PRO_0000037322 Q9BQ95 0.232060566162
P0C6X7-PRO_0000037322 Q99081 0.17078007933
P0C6X7-PRO_0000037322 O95070 0.270469181233
P0C6X7-PRO_0000037322 Q96DA6 0.162744116174
P0C6X7-PRO_0000037322 Q8N0Z8 0.268772893773
P0C6X7-PRO_0000037322 O43169 0.187099950763
P0C6X7-PRO_0000037322 O00203 0.132048122916
P0C6X7-PRO_0000037322 Q7L8L6 0.166931321953
P0C6X7-PRO_0000037322 P38435 0.162608012569
P0C6X7-PRO_0000037322 Q9H4P4 0.261997405966
P0C6X7-PRO_0000037322 P0DTC5 0.244412743699
P0C6X7-PRO_0000037322 Q9UN86 0.210855949896
P0C6X7-PRO_0000037322 P00750 0.192816163632
P0C6X7-PRO_0000037322 P27448 0.162041725744
P0C6X7-PRO_0000037322 Q9NV92 0.251655629139
P0C6X7-PRO_0000037322 P09132 0.188148148148
P0C6X7-PRO_0000037322 O76061 0.252461951656
P0C6X7-PRO_0000037322 Q9ULX6 0.167233945995
P0C6X7-PRO_0000037322 P0DTC7 0.16983016983
P0C6X7-PRO_0000037322 P0DTC6 0.103501544799
P0C6X7-PRO_0000037322 Q9H4F8 0.234914488545
P0C6X7-PRO_0000037322 P0DTC4 0.122188139059
P0C6X7-PRO_0000037322 P0DTC3 0.262523191095
P0C6X7-PRO_0000037322 P0DTC2 0.113305237809
P0C6X7-PRO_0000037322 Q13617 0.175320708613
P0C6X7-PRO_0000037322 Q9Y399 0.282498851631
P0C6X7-PRO_0000037322 P0DTC8 0.174325674326
P0C6X7-PRO_0000037322 Q9BV73 0.064395229983
P0C6X7-PRO_0000037322 P0DTC9 0.233664043791
P0C6X7-PRO_0000037322 Q13868 0.275988960442
P0C6X7-PRO_0000037322 Q6NXT4 0.226683528296
P0C6X7-PRO_0000037322 P82663 0.214216163583
P0C6X7-PRO_0000037322 Q96CW5 0.148330225462
P0C6X7-PRO_0000037322 Q96CW1 0.232908847185
P0C6X7-PRO_0000037322 Q96SN8 0.083531813542
P0C6X7-PRO_0000037322 Q8IWF2 0.187445887446
P0C6X7-PRO_0000037322 P67870 0.240935114504
P0C6X7-PRO_0000037322 Q2M389 0.123820911386
P0C6X7-PRO_0000037322 Q99519 0.249830047587
P0C6X7-PRO_0000037322 A0A663DJA2 0.068264721209
P0C6X7-PRO_0000037322 Q9NYU1 0.102704376548
P0C6X7-PRO_0000037322 O75506 0.113949923352
P0C6X7-PRO_0000037322 Q8TEQ8 0.127457914839
P0C6X7-PRO_0000037322 P09884 0.100148683093
P0C6X7-PRO_0000037322 Q66GS9 0.120900774103
P0C6X7-PRO_0000037322 Q4G0J3 0.188831168831
P0C6X7-PRO_0000037322 Q96CN9 0.159473150963
P0C6X7-PRO_0000037322 Q15818 0.23023023023
P0C6X7-PRO_0000037322 Q8NEJ9 0.274465179791
P0C6X7-PRO_0000037322 Q8WUY8 0.230953521802
P0C6X7-PRO_0000037322 Q99959 0.148917597765
P0C6X7-PRO_0000037322 Q9NXA8 0.267692307692
P0C6X7-PRO_0000037322 P48556 0.263329263329
P0C6X7-PRO_0000037322 O75592 0.0388753552578
P0C6X7-PRO_0000037322 Q9H488 0.238453276047
P0C6X7-PRO_0000037322 Q86VR2 0.222880299252
P0C6X7-PRO_0000037322 Q6NXT6 0.207150368034
P0C6X7-PRO_0000037322 Q8IUD2 0.126114466494
P0C6X7-PRO_0000037322 Q7Z4H8 0.220537757437
P0C6X7-PRO_0000037322 P0DTD1-PRO_0000449632 0.276031033075
P0C6X7-PRO_0000037322 P0DTD1-PRO_0000449631 0.209047109208
P0C6X7-PRO_0000037322 P0DTD1-PRO_0000449630 0.193461819956
P0C6X7-PRO_0000037322 Q8N4C6 0.0753788170141
P0C6X7-PRO_0000037322 O43292 0.187347931873
P0C6X7-PRO_0000037322 Q04724 0.164574077651
P0C6X7-PRO_0000037322 Q8N6S5 0.246796392976
P0C6X7-PRO_0000037322 Q6UUV7 0.178203592814
P0C6X7-PRO_0000037322 Q04726 0.16115942029
P0C6X7-PRO_0000037322 Q14789 0.0521650534896
P0C6X7-PRO_0000037322 P61916 0.208661417323
P0C6X7-PRO_0000037322 Q96N16 0.188627935723
P0C6X7-PRO_0000037322 P52306 0.199337241907
P0C6X7-PRO_0000037322 Q9Y680 0.235378031384
P0C6X7-PRO_0000037322 O95684 0.256836659276
P0C6X7-PRO_0000037322 P15151 0.237721691678
P0C6X7-PRO_0000037322 Q9C0B5 0.166457549143
P0C6X7-PRO_0000037322 Q8TAD8 0.23
P0C6X7-PRO_0000037322 P07203 0.229366602687
P0C6X7-PRO_0000037322 Q15370 0.152576288144
P0C6X7-PRO_0000037322 P49454 0.054773577943
P0C6X7-PRO_0000037322 O43818 0.221023427867
P0C6X7-PRO_0000037322 Q9P0L2 0.162255466053
P0C6X7-PRO_0000037322 Q9BQS8 0.0961123110151
P0C6X7-PRO_0000037322 Q8TEM1 0.0829231030385
P0C6X7-PRO_0000037322 P61006 0.238505747126
P0C6X7-PRO_0000037322 Q9H773 0.205753291078
P0C6X7-PRO_0000037322 P21964 0.263475836431
P0C6X7-PRO_0000037322 Q00765 0.229468599034
P0C6X7-PRO_0000037322 Q96HW7 0.141195476575
P0C6X7-PRO_0000037322 Q4V328 0.153918791313
P0C6X7-PRO_0000037322 Q8WVC6 0.246212121212
P0C6X7-PRO_0000037322 P63218 0.109799897383
P0C6X7-PRO_0000037322 O00116 0.178643838702
P0C6X7-PRO_0000037322 Q14181 0.191931846655
P0C6X7-PRO_0000037322 P35555 0.0526607818411
P0C6X7-PRO_0000037322 P35556 0.0510219304789
P0C6X7-PRO_0000037322 P62072 0.127853881279
P0C6X7-PRO_0000037322 P35658 0.0716045580536
P0C6X7-PRO_0000037322 Q9BSJ2 0.148943480502
P0C6X7-PRO_0000037322 Q99988 0.263652641003
P0C6X7-PRO_0000037322 Q3KQU3 0.133637192343
P0C6X7-PRO_0000037322 Q08378 0.0976456547684
P0C6X7-PRO_0000037322 Q9H3K2 0.27697395618
P0C6X7-PRO_0000037322 Q9H7Z7 0.250094304036
P0C6X7-PRO_0000037322 Q9H173 0.239003880983
P0C6X7-PRO_0000037322 O94973 0.14188629206
P0C6X7-PRO_0000037322 Q5T6F2 0.121283363297
P0C6X7-PRO_0000037322 P05026 0.267761989343
P0C6X7-PRO_0000037322 P05556 0.153339432754
P0C6X7-PRO_0000037322 P55085 0.259055982437
P0C6X7-PRO_0000037322 Q8NEW0 0.245226506926
P0C6X7-PRO_0000037322 Q70EL1 0.0886677015798
P0C6X7-PRO_0000037322 Q9BQQ3 0.226679712981
P0C6X7-PRO_0000037322 Q8NCA5 0.191407325806
P0C6X7-PRO_0000037322 P37198 0.20725388601
P0C6X7-PRO_0000037322 EBI-25475912 0.0892672858617
P0C6X7-PRO_0000037322 Q9GZU3 0.216500877706
P0C6X7-PRO_0000037322 P0DTD2 0.134479271992
P0C6X7-PRO_0000037322 P0DTD3 0.113101330604
P0C6X7-PRO_0000037322 Q8TD10 0.233299765022
P0C6X7-PRO_0000037322 Q8TD19 0.138815891173
P0C6X7-PRO_0000037322 Q969X5 0.272685398434
P0C6X7-PRO_0000037322 O14578 0.0780069269521
P0C6X7-PRO_0000037322 Q9Y3A6 0.261137440758
P0C6X7-PRO_0000037322 Q9UJC3 0.169603056676
P0C6X7-PRO_0000037322 Q96IV0 0.182600815587
P0C6X7-PRO_0000037322 Q9BVL2 0.191808700076
P0C6X7-PRO_0000037322 P82675 0.230641409106
P0C6X7-PRO_0000037322 P09601 0.275242047026
P0C6X7-PRO_0000037322 Q96MM7 0.189680232558
P0C6X7-PRO_0000037322 P78406 0.243303571429
P0C6X7-PRO_0000037322 Q8IZ52 0.159782819469
P0C6X7-PRO_0000037322 Q9NQC3 0.118359739049
P0C6X7-PRO_0000037322 Q8IWA5 0.171717171717
P0C6X7-PRO_0000037322 Q9HD40 0.226615520803
P0C6X7-PRO_0000037322 Q08431 0.251247327156
P0C6X7-PRO_0000037322 P25440 0.151018853552
P0C6X7-PRO_0000037322 Q9Y276 0.246406570842
P0C6X7-PRO_0000037322 Q5JRX3 0.131563593932
P0C6X7-PRO_0000037322 Q9Y375 0.266554196542
P0C6X7-PRO_0000037322 Q5VT66 0.278008298755
P0C6X7-PRO_0000037322 Q12770 0.1103117506
P0C6X7-PRO_0000037322 P13861 0.242033655567
P0C6X7-PRO_0000037322 Q10713 0.217501406866
P0C6X7-PRO_0000037322 O76094 0.181426953567
P0C6X7-PRO_0000037322 Q9UJZ1 0.274761707418
P0C6X7-PRO_0000037322 Q9UL15 0.230006609385
P0C6X7-PRO_0000037322 Q9BRN9 0.262218045113
P0C6X7-PRO_0000037322 P38606 0.20063229572
P0C6X7-PRO_0000037322 P58166 0.261960784314
P0C6X7-PRO_0000037322 O95391 0.189283056314
P0C6X7-PRO_0000037322 P28300 0.230211081794
P0C6X7-PRO_0000037322 Q5JTV8 0.18973042362
P0C6X7-PRO_0000037322 Q96DZ1 0.219218336762
P0C6X7-PRO_0000037322 P00387 0.266456266907
P0C6X7-PRO_0000037322 Q9BS26 0.237264480112
P0C6X7-PRO_0000037322 Q92552 0.249121574139
P0C6X7-PRO_0000037322 Q5BJF2 0.205639280506
P0C6X7-PRO_0000037322 Q7Z7A1 0.0683569127329
P0C6X7-PRO_0000037322 P50897 0.286987522282
P0C6X7-PRO_0000037322 Q7KZI7 0.161334108978
P0C6X7-PRO_0000037322 Q9NZJ7 0.24926686217
P0C6X7-PRO_0000037322 Q8N766 0.144415017916
P0C6X7-PRO_0000037322 Q9NW13 0.165085771948
P0C6X7-PRO_0000037322 P0DTD1-PRO_0000449628 0.175247524752
P0C6X7-PRO_0000037322 P0DTD1-PRO_0000449629 0.141326938449
P0C6X7-PRO_0000037322 P0DTD1-PRO_0000449624 0.282358360203
P0C6X7-PRO_0000037322 P0DTD1-PRO_0000449625 0.132892057026
P0C6X7-PRO_0000037322 P0DTD1-PRO_0000449626 0.23569023569
P0C6X7-PRO_0000037322 P0DTD1-PRO_0000449627 0.164994984955
P0C6X7-PRO_0000037322 P0DTD1-PRO_0000449620 0.190188328296
P0C6X7-PRO_0000037322 P0DTD1-PRO_0000449622 0.221803421282
P0C6X7-PRO_0000037322 P0DTD1-PRO_0000449623 0.279398762157
P0C6X7-PRO_0000037322 Q08379 0.132325141777
P0C6X7-PRO_0000037322 Q9NXK8 0.267521367521
P0C6X7-PRO_0000037322 Q96IZ5 0.24762574745
P0C6X7-PRO_0000037322 P11310 0.24556010929
P0C6X7-PRO_0000037322 Q9BQT8 0.274770642202
P0C6X7-PRO_0000037322 Q9UH99 0.167974549311
P0C6X7-PRO_0000037322 O95573 0.167986661109
P0C6X7-PRO_0000037322 O14975 0.196143775292
P0C6X7-PRO_0000037322 O14874 0.237530519707
P0C6X7-PRO_0000037322 Q99567 0.17071197411
P0C6X7-PRO_0000037322 Q96S66 0.19507079182
P0C6X7-PRO_0000037322 P61011 0.219027860107
P0C6X7-PRO_0000037322 P17612 0.255675029869
P0C6X7-PRO_0000037322 Q96ER3 0.22270203578
P0C6X7-PRO_0000037322 O00469 0.168949771689
P0C6X7-PRO_0000037322 Q13310 0.179041353383
P0C6X7-PRO_0000037322 Q5VU43 0.0710466004584
P0C6X7-PRO_0000037322 P62820 0.237296260786
P0C6X7-PRO_0000037322 Q9Y4L1 0.135393787261
P0C6X7-PRO_0000037322 Q96B26 0.275382475661
P0C6X7-PRO_0000037322 Q9C0D3 0.173344235487
P0C6X7-PRO_0000037322 P19784 0.265160523187
P0C6X7-PRO_0000037322 P29122 0.126074498567
P0C6X7-PRO_0000037322 Q9H845 0.199069539667
P0C6X7-PRO_0000037322 Q92615 0.157496420536
P0C6X7-PRO_0000037322 O00124 0.266852626685
P0C6X7-PRO_0000037322 O14656 0.287694246115
P0C6X7-PRO_0000037322 P61106 0.233301526718
P0C6X7-PRO_0000037322 Q99996 0.044966613135
P0C6X7-PRO_0000037322 Q86UT6 0.144188250158
P0C6X7-PRO_0000037322 Q13546 0.190234202386
P0C6X7-PRO_0000037322 Q13283 0.216733559741
P0C6X7-PRO_0000037322 P61586 0.224204435873
P0C6X7-PRO_0000037322 O75964 0.154737903226
P0C6X7-PRO_0000037322 Q8N0X7 0.181408957911
P0C6X7-PRO_0000037322 Q9H6F5 0.227629513344
P0C6X7-PRO_0000037322 Q9UHD2 0.17200744263
P0C6X7-PRO_0000037322 O43633 0.225392296719
P0C6X7-PRO_0000037322 Q96AY3 0.198801198801
P0C6X7-PRO_0000037322 Q7Z5G4 0.179881070367
P0C6X7-PRO_0000037322 Q5T1M5 0.110591900312
P0C6X7-PRO_0000037322 Q9UBX5 0.220601640839
P0C6X7-PRO_0000037322 P61962 0.275178429818
P0C6X7-PRO_0000037322 Q96D53 0.203125
P0C6X7-PRO_0000037322 P51149 0.242337164751
P0C6X7-PRO_0000037322 P51148 0.254172627563
P0C6X7-PRO_0000037322 Q9UKA9 0.21343537415
P0C6X7-PRO_0000037322 P0DTD1-PRO_0000449619 0.214944201844
P0C6X7-PRO_0000037322 Q8IV08 0.216446402349
P0C6X7-PRO_0000037322 O95260 0.208079690094
P0C6X7-PRO_0000037322 Q9P2E5 0.160382887283
P0C6X7-PRO_0000037322 O96028 0.10167807463
P0C6X7-PRO_0000037322 Q2PZI1 0.176250275391
P0C6X7-PRO_0000037322 P11940 0.183238636364
P0C6X7-PRO_0000037322 Q9BW92 0.176031515654
P0C6X7-PRO_0000037322 O75347 0.144293614882
P0C6X7-PRO_0000037322 Q99720 0.253326996198
P0C6X7-PRO_0000037322 Q9NXH9 0.183983666062
P0C6X7-PRO_0000037322 Q14157 0.122921699588
P0C6X7-PRO_0000037322 Q9H2H8 0.211557296768
P0C6X7-PRO_0000037322 Q6PKG0 0.120647107211
P0C6X7-PRO_0000037322 Q9Y5J9 0.126272912424
P0C6X7-PRO_0000037322 Q6UW63 0.214776632302
P0C6X7-PRO_0000037322 Q9UDR5 0.149006622517
P0C6X7-PRO_0000037322 Q9Y5J6 0.145161290323
P0C6X7-PRO_0000037322 Q9Y5J7 0.131472081218
P0C6X7-PRO_0000037322 Q9NY61 0.195646402973
P0C6X7-PRO_0000037322 Q6Y7W6 0.104979650467
P0C6X7-PRO_0000037322 Q13443 0.14451382694
P0C6X7-PRO_0000037322 A7MCY6 0.172801147228
P0C6X7-PRO_0000037322 Q5VUA4 0.0711360954959
P0C6X7-PRO_0000037322 Q96S52 0.204353741497
P0C6X7-PRO_0000037322 Q9UBU6 0.227414330218
P0C6X7-PRO_0000037322 Q9BQE4 0.22077294686
P0C6X7-PRO_0000037322 Q9Y6M9 0.209708737864
P0C6X7-PRO_0000037322 O95613 0.0489640344019
P0C6X7-PRO_0000037322 P61026 0.225372417107
P0C6X7-PRO_0000037322 Q86VM9 0.126221367932
P0C6X7-PRO_0000037322 Q92820 0.286023366508
P0C6X7-PRO_0000037322 Q86YT6 0.131334332834
P0C6X7-PRO_0000037322 Q92769 0.214598540146
P0C6X7-PRO_0000037322 O43823 0.163647986363
P0C6X7-PRO_0000037322 Q7Z3B4 0.217149546386
P0C6X7-PRO_0000037322 Q8N183 0.210731707317
P0C6X7-PRO_0000037322 Q5VT06 0.0544926634521
P0C6X7-PRO_0000037322 O14745 0.260071798963
P0C6X7-PRO_0000037322 Q7L2J0 0.170266836086
P0C6X7-PRO_0000037322 P13984 0.260093896714
P0C6X7-PRO_0000037322 P62330 0.216926070039
P0C6X7-PRO_0000037322 P13804 0.286024305556
P0C6X7-PRO_0000037322 Q9HAV7 0.243565300286
P0C6X7-PRO_0000037322 P12109 0.124762322656
P0C6X7-PRO_0000037322 Q15904 0.227357901312
P0C6X7-PRO_0000037322 Q9H270 0.142489546478
P0C6X7-PRO_0000037322 O60885 0.0978394716221
P0C6X7-PRO_0000037322 Q96I59 0.214634146341
P0C6X7-PRO_0000037322 Q9NVH1 0.201825013419
P0C6X7-PRO_0000037322 Q9BV19 0.236057692308
P0C6X7-PRO_0000037322 P26358 0.0932179206696
P0C6X7-PRO_0000037322 Q8IWR0 0.142130414676
P0C6X7-PRO_0000037322 Q12907 0.25467735777
P0C6X7-PRO_0000037322 Q7Z4Q2 0.183419923199
P0C6X7-PRO_0000037322 Q9BSC4 0.180802103879
P0C6X7-PRO_0000037322 P27105 0.269709543568
P0C6X7-PRO_0000037322 Q7LGA3 0.265907305577
P0C6X7-PRO_0000037322 Q4KMQ2 0.14370468029
P0C6X7-PRO_0000037322 Q76N32 0.162896825397
P0C6X7-PRO_0000037322 Q9BVK2 0.201989499862
P0C6X7-PRO_0000037322 Q2TAA5 0.22362993518
P0C6X7-PRO_0000037322 Q92995 0.152804306303
P0C6X7-PRO_0000037322 Q15056 0.256928135275
P0C6X7-PRO_0000037322 Q8NBX0 0.248562732499
P0C6X7-PRO_0000037322 Q99470 0.244741873805
P0C6X7-PRO_0000037322 Q9BU02 0.249644718143
P0C6X7-PRO_0000037322 Q8NBJ5 0.187381404175
P0C6X7-PRO_0000037322 Q9ULT8 0.0635209813567
P0C6X7-PRO_0000037322 Q6PML9 0.206122987596
P0C6X7-PRO_0000037322 P31323 0.238227146814
P0C6X7-PRO_0000037322 Q9NU22 0.0338241601144
P0C6X7-PRO_0000037322 P0DTC1-PRO_0000449645 0.0285110876452
P0C6X7-PRO_0000037322 Q13438 0.177469825659
P0C6X7-PRO_0000037322 Q5EBL8 0.186046511628
P0C6X7-PRO_0000037322 Q9Y312 0.2573012939
P0C6X7-PRO_0000037322 Q9Y2I6 0.102883955138
P0C6X7-PRO_0000037322 P52948 0.0865301909513
P0C6X7-PRO_0000037322 Q92900 0.122842777551
P0C6X7-PRO_0000037322 Q8IWR1 0.239268121042
P0C6X7-PRO_0000037322 Q96HR9 0.232313575526
P0C6X7-PRO_0000037322 Q96A26 0.189680589681
P0C6X7-PRO_0000037322 Q9H2P9 0.27377654663
P0C6X7-PRO_0000037320 Q96JC1 0.219821899736
P0C6X7-PRO_0000037320 Q9BSF4 0.177471636953
P0C6X7-PRO_0000037320 Q9NQT5 0.189669087974
P0C6X7-PRO_0000037320 Q9NQT4 0.174326896927
P0C6X7-PRO_0000037320 P33527 0.150654582075
P0C6X7-PRO_0000037320 A3KN83 0.163215859031
P0C6X7-PRO_0000037320 Q8N3C7 0.244489795918
P0C6X7-PRO_0000037320 Q9HAU0 0.18344459279
P0C6X7-PRO_0000037320 P61970 0.109834687588
P0C6X7-PRO_0000037320 P16435 0.253781512605
P0C6X7-PRO_0000037320 Q9NZL9 0.219014830508
P0C6X7-PRO_0000037320 Q8WTV0 0.270424633722
P0C6X7-PRO_0000037320 Q13724 0.218904623784
P0C6X7-PRO_0000037320 Q6ZRP7 0.239490703314
P0C6X7-PRO_0000037320 Q8N8E3 0.203692016409
P0C6X7-PRO_0000037320 Q9BZQ6 0.20908515353
P0C6X7-PRO_0000037320 Q9Y3U8 0.0890893712997
P0C6X7-PRO_0000037320 O94826 0.258343057176
P0C6X7-PRO_0000037320 Q5JSZ5 0.106697013587
P0C6X7-PRO_0000037320 Q13206 0.21735438954
P0C6X7-PRO_0000037320 Q6UX04 0.252938170669
P0C6X7-PRO_0000037320 Q7Z2K6 0.214516129032
P0C6X7-PRO_0000037320 P55789 0.154647655607
P0C6X7-PRO_0000037320 P11233 0.157072368421
P0C6X7-PRO_0000037320 Q9Y673 0.212958045672
P0C6X7-PRO_0000037320 Q9NP72 0.158442982456
P0C6X7-PRO_0000037320 Q86YB8 0.263750319775
P0C6X7-PRO_0000037320 P62873 0.227921734532
P0C6X7-PRO_0000037320 P62877 0.109014084507
P0C6X7-PRO_0000037320 O00566 0.24
P0C6X7-PRO_0000037320 Q9H8W4 0.180980764021
P0C6X7-PRO_0000037320 Q96F45 0.234976221358
P0C6X7-PRO_0000037320 Q96F46 0.216765873016
P0C6X7-PRO_0000037320 O76024 0.214779460171
P0C6X7-PRO_0000037320 Q15369 0.101575689364
P0C6X7-PRO_0000037320 Q9UHI8 0.202212389381
P0C6X7-PRO_0000037320 O60573 0.181719555194
P0C6X7-PRO_0000037320 P14735 0.196425997982
P0C6X7-PRO_0000037320 Q9H7F0 0.178260336155
P0C6X7-PRO_0000037320 P35241 0.26304295074
P0C6X7-PRO_0000037320 P0C7P0 0.110114878117
P0C6X7-PRO_0000037320 O75439 0.268125158993
P0C6X7-PRO_0000037320 Q2T9J0 0.260699437515
P0C6X7-PRO_0000037320 O75534 0.226569608735
P0C6X7-PRO_0000037320 P61019 0.15982484948
P0C6X7-PRO_0000037320 P49643 0.268792710706
P0C6X7-PRO_0000037320 P49642 0.250647332988
P0C6X7-PRO_0000037320 Q8IWJ2 0.137797139881
P0C6X7-PRO_0000037320 Q9HCE1 0.201495820502
P0C6X7-PRO_0000037320 P06280 0.247222939809
P0C6X7-PRO_0000037320 Q9Y6E2 0.246827246827
P0C6X7-PRO_0000037320 Q08117 0.151690024732
P0C6X7-PRO_0000037320 P12268 0.269716885743
P0C6X7-PRO_0000037320 Q9NR30 0.228640867452
P0C6X7-PRO_0000037320 Q96K12 0.274703057872
P0C6X7-PRO_0000037320 Q9BQ95 0.234701781565
P0C6X7-PRO_0000037320 Q99081 0.239563666876
P0C6X7-PRO_0000037320 O95070 0.20562248996
P0C6X7-PRO_0000037320 Q96DA6 0.10370994941
P0C6X7-PRO_0000037320 Q8N0Z8 0.20694259012
P0C6X7-PRO_0000037320 O43169 0.121937639198
P0C6X7-PRO_0000037320 O00203 0.187429854097
P0C6X7-PRO_0000037320 Q7L8L6 0.251376495159
P0C6X7-PRO_0000037320 P38435 0.23491824845
P0C6X7-PRO_0000037320 Q9H4P4 0.204575685023
P0C6X7-PRO_0000037320 P0DTC5 0.170851528384
P0C6X7-PRO_0000037320 Q9UN86 0.241845056065
P0C6X7-PRO_0000037320 P00750 0.272298253893
P0C6X7-PRO_0000037320 P27448 0.238869531552
P0C6X7-PRO_0000037320 Q9NV92 0.206458443621
P0C6X7-PRO_0000037320 P09132 0.119074177356
P0C6X7-PRO_0000037320 O76061 0.209668803419
P0C6X7-PRO_0000037320 Q9ULX6 0.234037963762
P0C6X7-PRO_0000037320 P0DTC7 0.11394891945
P0C6X7-PRO_0000037320 P0DTC6 0.0630887810448
P0C6X7-PRO_0000037320 Q9H4F8 0.252321981424
P0C6X7-PRO_0000037320 P0DTC4 0.0713676428775
P0C6X7-PRO_0000037320 P0DTC3 0.197471078827
P0C6X7-PRO_0000037320 P0DTC2 0.171900632763
P0C6X7-PRO_0000037320 Q13617 0.247081712062
P0C6X7-PRO_0000037320 Q9Y399 0.198769395399
P0C6X7-PRO_0000037320 P0DTC8 0.111142295818
P0C6X7-PRO_0000037320 Q9BV73 0.100174449812
P0C6X7-PRO_0000037320 P0DTC9 0.234136234136
P0C6X7-PRO_0000037320 Q13868 0.194109772423
P0C6X7-PRO_0000037320 Q6NXT4 0.24289008455
P0C6X7-PRO_0000037320 P82663 0.140525587828
P0C6X7-PRO_0000037320 Q96CW5 0.212793733681
P0C6X7-PRO_0000037320 Q96CW1 0.248645860201
P0C6X7-PRO_0000037320 Q96SN8 0.13041301627
P0C6X7-PRO_0000037320 Q8IWF2 0.251598267684
P0C6X7-PRO_0000037320 P67870 0.161607875308
P0C6X7-PRO_0000037320 Q2M389 0.184115523466
P0C6X7-PRO_0000037320 Q99519 0.23930515945
P0C6X7-PRO_0000037320 A0A663DJA2 0.042816091954
P0C6X7-PRO_0000037320 Q9NYU1 0.152364626399
P0C6X7-PRO_0000037320 O75506 0.0716316088687
P0C6X7-PRO_0000037320 Q8TEQ8 0.188270759112
P0C6X7-PRO_0000037320 P09884 0.156765163297
P0C6X7-PRO_0000037320 Q66GS9 0.182847013908
P0C6X7-PRO_0000037320 Q4G0J3 0.269428781564
P0C6X7-PRO_0000037320 Q96CN9 0.230247869868
P0C6X7-PRO_0000037320 Q15818 0.249096541043
P0C6X7-PRO_0000037320 Q8NEJ9 0.20308756987
P0C6X7-PRO_0000037320 Q8WUY8 0.161458333333
P0C6X7-PRO_0000037320 Q99959 0.223602484472
P0C6X7-PRO_0000037320 Q9NXA8 0.204424307036
P0C6X7-PRO_0000037320 P48556 0.225738396624
P0C6X7-PRO_0000037320 O75592 0.064764143025
P0C6X7-PRO_0000037320 Q9H488 0.238903394256
P0C6X7-PRO_0000037320 Q86VR2 0.255629477994
P0C6X7-PRO_0000037320 Q6NXT6 0.269526407141
P0C6X7-PRO_0000037320 Q8IUD2 0.182096617012
P0C6X7-PRO_0000037320 Q7Z4H8 0.262344897442
P0C6X7-PRO_0000037320 P0DTD1-PRO_0000449632 0.232048574446
P0C6X7-PRO_0000037320 P0DTD1-PRO_0000449631 0.974552784077
P0C6X7-PRO_0000037320 P0DTD1-PRO_0000449630 0.27241219963
P0C6X7-PRO_0000037320 Q8N4C6 0.119954648526
P0C6X7-PRO_0000037320 O43292 0.260198202351
P0C6X7-PRO_0000037320 Q04724 0.22641509434
P0C6X7-PRO_0000037320 Q8N6S5 0.167666303162
P0C6X7-PRO_0000037320 Q6UUV7 0.255903723887
P0C6X7-PRO_0000037320 Q04726 0.232605477424
P0C6X7-PRO_0000037320 Q14789 0.0822297195226
P0C6X7-PRO_0000037320 P61916 0.130531589201
P0C6X7-PRO_0000037320 Q96N16 0.259709873655
P0C6X7-PRO_0000037320 P52306 0.273121387283
P0C6X7-PRO_0000037320 Q9Y680 0.164301310044
P0C6X7-PRO_0000037320 O95684 0.22754491018
P0C6X7-PRO_0000037320 P15151 0.238403731537
P0C6X7-PRO_0000037320 Q9C0B5 0.227898623029
P0C6X7-PRO_0000037320 Q8TAD8 0.220948410631
P0C6X7-PRO_0000037320 P07203 0.158299039781
P0C6X7-PRO_0000037320 Q15370 0.100842696629
P0C6X7-PRO_0000037320 P49454 0.0851130326076
P0C6X7-PRO_0000037320 O43818 0.247893796273
P0C6X7-PRO_0000037320 Q9P0L2 0.227080654051
P0C6X7-PRO_0000037320 Q9BQS8 0.15196543366
P0C6X7-PRO_0000037320 Q8TEM1 0.131462825743
P0C6X7-PRO_0000037320 P61006 0.165524801315
P0C6X7-PRO_0000037320 Q9H773 0.140088593577
P0C6X7-PRO_0000037320 P21964 0.195529221654
P0C6X7-PRO_0000037320 Q00765 0.151473423299
P0C6X7-PRO_0000037320 Q96HW7 0.209689982863
P0C6X7-PRO_0000037320 Q4V328 0.219406227371
P0C6X7-PRO_0000037320 Q8WVC6 0.172338687721
P0C6X7-PRO_0000037320 P63218 0.0672364672365
P0C6X7-PRO_0000037320 O00116 0.261353898886
P0C6X7-PRO_0000037320 Q14181 0.265876777251
P0C6X7-PRO_0000037320 P35555 0.0886107509724
P0C6X7-PRO_0000037320 P35556 0.0884059396204
P0C6X7-PRO_0000037320 P62072 0.0849377123443
P0C6X7-PRO_0000037320 P35658 0.114700764167
P0C6X7-PRO_0000037320 Q9BSJ2 0.222809917355
P0C6X7-PRO_0000037320 Q99988 0.197333333333
P0C6X7-PRO_0000037320 Q3KQU3 0.203185159258
P0C6X7-PRO_0000037320 Q08378 0.147363963582
P0C6X7-PRO_0000037320 Q9H3K2 0.212833377344
P0C6X7-PRO_0000037320 Q9H7Z7 0.230950510605
P0C6X7-PRO_0000037320 Q9H173 0.2508326928
P0C6X7-PRO_0000037320 O94973 0.218620249122
P0C6X7-PRO_0000037320 Q5T6F2 0.177345844504
P0C6X7-PRO_0000037320 P05026 0.201869158879
P0C6X7-PRO_0000037320 P05556 0.229891113453
P0C6X7-PRO_0000037320 P55085 0.240948163584
P0C6X7-PRO_0000037320 Q8NEW0 0.229439497119
P0C6X7-PRO_0000037320 Q70EL1 0.139266547406
P0C6X7-PRO_0000037320 Q9BQQ3 0.239052035033
P0C6X7-PRO_0000037320 Q8NCA5 0.255808080808
P0C6X7-PRO_0000037320 P37198 0.258829465187
P0C6X7-PRO_0000037320 EBI-25475912 0.0637324949986
P0C6X7-PRO_0000037320 Q9GZU3 0.265632943569
P0C6X7-PRO_0000037320 P0DTD2 0.0898558914948
P0C6X7-PRO_0000037320 P0DTD3 0.0671408250356
P0C6X7-PRO_0000037320 Q8TD10 0.246652935118
P0C6X7-PRO_0000037320 Q8TD19 0.203642878471
P0C6X7-PRO_0000037320 Q969X5 0.199892818864
P0C6X7-PRO_0000037320 O14578 0.12108559499
P0C6X7-PRO_0000037320 Q9Y3A6 0.168346499591
P0C6X7-PRO_0000037320 Q9UJC3 0.23967611336
P0C6X7-PRO_0000037320 Q96IV0 0.264699547706
P0C6X7-PRO_0000037320 Q9BVL2 0.262980769231
P0C6X7-PRO_0000037320 P82675 0.239411157025
P0C6X7-PRO_0000037320 P09601 0.19436997319
P0C6X7-PRO_0000037320 Q96MM7 0.264631627266
P0C6X7-PRO_0000037320 P78406 0.23937007874
P0C6X7-PRO_0000037320 Q8IZ52 0.230226513182
P0C6X7-PRO_0000037320 Q9NQC3 0.177777777778
P0C6X7-PRO_0000037320 Q8IWA5 0.239309375627
P0C6X7-PRO_0000037320 Q9HD40 0.277200101446
P0C6X7-PRO_0000037320 Q08431 0.241577435362
P0C6X7-PRO_0000037320 P25440 0.216788321168
P0C6X7-PRO_0000037320 Q9Y276 0.255374255374
P0C6X7-PRO_0000037320 Q5JRX3 0.199011997177
P0C6X7-PRO_0000037320 Q9Y375 0.20907402494
P0C6X7-PRO_0000037320 Q5VT66 0.215930140249
P0C6X7-PRO_0000037320 Q12770 0.171898704633
P0C6X7-PRO_0000037320 P13861 0.242069682787
P0C6X7-PRO_0000037320 Q10713 0.268716914545
P0C6X7-PRO_0000037320 O76094 0.254091300603
P0C6X7-PRO_0000037320 Q9UJZ1 0.222485518694
P0C6X7-PRO_0000037320 Q9UL15 0.255078426331
P0C6X7-PRO_0000037320 Q9BRN9 0.182705340201
P0C6X7-PRO_0000037320 P38606 0.266989173002
P0C6X7-PRO_0000037320 P58166 0.217299578059
P0C6X7-PRO_0000037320 O95391 0.254460093897
P0C6X7-PRO_0000037320 P28300 0.246436900751
P0C6X7-PRO_0000037320 Q5JTV8 0.265761396702
P0C6X7-PRO_0000037320 Q96DZ1 0.263184713376
P0C6X7-PRO_0000037320 P00387 0.201977023778
P0C6X7-PRO_0000037320 Q9BS26 0.239864864865
P0C6X7-PRO_0000037320 Q92552 0.249221991701
P0C6X7-PRO_0000037320 Q5BJF2 0.138750690989
P0C6X7-PRO_0000037320 Q7Z7A1 0.106569242435
P0C6X7-PRO_0000037320 P50897 0.206510138741
P0C6X7-PRO_0000037320 Q7KZI7 0.230597846268
P0C6X7-PRO_0000037320 Q9NZJ7 0.235708692247
P0C6X7-PRO_0000037320 Q8N766 0.207581227437
P0C6X7-PRO_0000037320 Q9NW13 0.22550154321
P0C6X7-PRO_0000037320 P0DTD1-PRO_0000449628 0.127617983803
P0C6X7-PRO_0000037320 P0DTD1-PRO_0000449629 0.218846391117
P0C6X7-PRO_0000037320 P0DTD1-PRO_0000449624 0.198017148982
P0C6X7-PRO_0000037320 P0DTD1-PRO_0000449625 0.0791489361702
P0C6X7-PRO_0000037320 P0DTD1-PRO_0000449626 0.152747252747
P0C6X7-PRO_0000037320 P0DTD1-PRO_0000449627 0.10576652602
P0C6X7-PRO_0000037320 P0DTD1-PRO_0000449620 0.260927152318
P0C6X7-PRO_0000037320 P0DTD1-PRO_0000449622 0.276002029427
P0C6X7-PRO_0000037320 P0DTD1-PRO_0000449623 0.21371398079
P0C6X7-PRO_0000037320 Q08379 0.195377831838
P0C6X7-PRO_0000037320 Q9NXK8 0.206475583864
P0C6X7-PRO_0000037320 Q96IZ5 0.236316472114
P0C6X7-PRO_0000037320 P11310 0.24203986539
P0C6X7-PRO_0000037320 Q9BQT8 0.214648489709
P0C6X7-PRO_0000037320 Q9UH99 0.244943365696
P0C6X7-PRO_0000037320 O95573 0.248060473443
P0C6X7-PRO_0000037320 O14975 0.263431151242
P0C6X7-PRO_0000037320 O14874 0.241567202906
P0C6X7-PRO_0000037320 Q99567 0.245312197951
P0C6X7-PRO_0000037320 Q96S66 0.266139005689
P0C6X7-PRO_0000037320 P61011 0.260263558033
P0C6X7-PRO_0000037320 P17612 0.221987872397
P0C6X7-PRO_0000037320 Q96ER3 0.253064351379
P0C6X7-PRO_0000037320 O00469 0.236232434485
P0C6X7-PRO_0000037320 Q13310 0.255518394649
P0C6X7-PRO_0000037320 Q5VU43 0.107738583538
P0C6X7-PRO_0000037320 P62820 0.163147792706
P0C6X7-PRO_0000037320 Q9Y4L1 0.194911403907
P0C6X7-PRO_0000037320 Q96B26 0.196880043034
P0C6X7-PRO_0000037320 Q9C0D3 0.249560632689
P0C6X7-PRO_0000037320 P19784 0.223101265823
P0C6X7-PRO_0000037320 P29122 0.20306122449
P0C6X7-PRO_0000037320 Q9H845 0.26756318108
P0C6X7-PRO_0000037320 Q92615 0.241109808519
P0C6X7-PRO_0000037320 O00124 0.187230603448
P0C6X7-PRO_0000037320 O14656 0.222575516693
P0C6X7-PRO_0000037320 P61106 0.156412359858
P0C6X7-PRO_0000037320 Q99996 0.0719517810054
P0C6X7-PRO_0000037320 Q86UT6 0.203627495809
P0C6X7-PRO_0000037320 Q13546 0.255099894848
P0C6X7-PRO_0000037320 Q13283 0.238485158649
P0C6X7-PRO_0000037320 P61586 0.144704264099
P0C6X7-PRO_0000037320 O75964 0.0897038081805
P0C6X7-PRO_0000037320 Q8N0X7 0.256849315068
P0C6X7-PRO_0000037320 Q9H6F5 0.206207259337
P0C6X7-PRO_0000037320 Q9UHD2 0.245361231741
P0C6X7-PRO_0000037320 O43633 0.161572052402
P0C6X7-PRO_0000037320 Q96AY3 0.269785022443
P0C6X7-PRO_0000037320 Q7Z5G4 0.120704107293
P0C6X7-PRO_0000037320 Q5T1M5 0.170175217446
P0C6X7-PRO_0000037320 Q9UBX5 0.257583547558
P0C6X7-PRO_0000037320 P61962 0.230972515856
P0C6X7-PRO_0000037320 Q96D53 0.268439538384
P0C6X7-PRO_0000037320 P51149 0.156207180049
P0C6X7-PRO_0000037320 P51148 0.160470202296
P0C6X7-PRO_0000037320 Q9UKA9 0.272338283413
P0C6X7-PRO_0000037320 P0DTD1-PRO_0000449619 0.143567090006
P0C6X7-PRO_0000037320 Q8IV08 0.25508646999
P0C6X7-PRO_0000037320 O95260 0.259090909091
P0C6X7-PRO_0000037320 Q9P2E5 0.228870605834
P0C6X7-PRO_0000037320 O96028 0.161085388177
P0C6X7-PRO_0000037320 Q2PZI1 0.259018456376
P0C6X7-PRO_0000037320 P11940 0.257803727824
P0C6X7-PRO_0000037320 Q9BW92 0.244655581948
P0C6X7-PRO_0000037320 O75347 0.0932394366197
P0C6X7-PRO_0000037320 Q99720 0.167803547067
P0C6X7-PRO_0000037320 Q9NXH9 0.251455682553
P0C6X7-PRO_0000037320 Q14157 0.180154142582
P0C6X7-PRO_0000037320 Q9H2H8 0.137107965584
P0C6X7-PRO_0000037320 Q6PKG0 0.177189950817
P0C6X7-PRO_0000037320 Q9Y5J9 0.0805673758865
P0C6X7-PRO_0000037320 Q6UW63 0.269016227181
P0C6X7-PRO_0000037320 Q9UDR5 0.217578561174
P0C6X7-PRO_0000037320 Q9Y5J6 0.0902679830748
P0C6X7-PRO_0000037320 Q9Y5J7 0.0792976493911
P0C6X7-PRO_0000037320 Q9NY61 0.253873063468
P0C6X7-PRO_0000037320 Q6Y7W6 0.160782943027
P0C6X7-PRO_0000037320 Q13443 0.224202948234
P0C6X7-PRO_0000037320 A7MCY6 0.25560842964
P0C6X7-PRO_0000037320 Q5VUA4 0.107255089493
P0C6X7-PRO_0000037320 Q96S52 0.277958468852
P0C6X7-PRO_0000037320 Q9UBU6 0.23009079118
P0C6X7-PRO_0000037320 Q9BQE4 0.14293583035
P0C6X7-PRO_0000037320 Q9Y6M9 0.142502071251
P0C6X7-PRO_0000037320 O95613 0.0813801768714
P0C6X7-PRO_0000037320 P61026 0.161998901702
P0C6X7-PRO_0000037320 Q86VM9 0.182014833127
P0C6X7-PRO_0000037320 Q92820 0.219414893617
P0C6X7-PRO_0000037320 Q86YT6 0.197564864473
P0C6X7-PRO_0000037320 Q92769 0.252417302799
P0C6X7-PRO_0000037320 O43823 0.23161316538
P0C6X7-PRO_0000037320 Q7Z3B4 0.256520638136
P0C6X7-PRO_0000037320 Q8N183 0.135696482969
P0C6X7-PRO_0000037320 Q5VT06 0.089618774339
P0C6X7-PRO_0000037320 O14745 0.222105263158
P0C6X7-PRO_0000037320 Q7L2J0 0.236921833973
P0C6X7-PRO_0000037320 P13984 0.179355188296
P0C6X7-PRO_0000037320 P62330 0.147083218137
P0C6X7-PRO_0000037320 P13804 0.213774834437
P0C6X7-PRO_0000037320 Q9HAV7 0.174637879202
P0C6X7-PRO_0000037320 P12109 0.185536371356
P0C6X7-PRO_0000037320 Q15904 0.25408997955
P0C6X7-PRO_0000037320 Q9H270 0.216379711494
P0C6X7-PRO_0000037320 O60885 0.145710543549
P0C6X7-PRO_0000037320 Q96I59 0.269201326869
P0C6X7-PRO_0000037320 Q9NVH1 0.26768307923
P0C6X7-PRO_0000037320 Q9BV19 0.154078549849
P0C6X7-PRO_0000037320 P26358 0.142524669522
P0C6X7-PRO_0000037320 Q8IWR0 0.21217986897
P0C6X7-PRO_0000037320 Q12907 0.221169036335
P0C6X7-PRO_0000037320 Q7Z4Q2 0.25837628866
P0C6X7-PRO_0000037320 Q9BSC4 0.250626043406
P0C6X7-PRO_0000037320 P27105 0.189544235925
P0C6X7-PRO_0000037320 Q7LGA3 0.22327540811
P0C6X7-PRO_0000037320 Q4KMQ2 0.208511989836
P0C6X7-PRO_0000037320 Q76N32 0.228126779275
P0C6X7-PRO_0000037320 Q9BVK2 0.268397177419
P0C6X7-PRO_0000037320 Q2TAA5 0.263091001525
P0C6X7-PRO_0000037320 Q92995 0.218770875084
P0C6X7-PRO_0000037320 Q15056 0.172086720867
P0C6X7-PRO_0000037320 Q8NBX0 0.245931283906
P0C6X7-PRO_0000037320 Q99470 0.154941144265
P0C6X7-PRO_0000037320 Q9BU02 0.174836601307
P0C6X7-PRO_0000037320 Q8NBJ5 0.26659167604
P0C6X7-PRO_0000037320 Q9ULT8 0.101641111644
P0C6X7-PRO_0000037320 Q6PML9 0.268043802887
P0C6X7-PRO_0000037320 P31323 0.237564766839
P0C6X7-PRO_0000037320 Q9NU22 0.0557038972844
P0C6X7-PRO_0000037320 P0DTC1-PRO_0000449645 0.016497829233
P0C6X7-PRO_0000037320 Q13438 0.240272166702
P0C6X7-PRO_0000037320 Q5EBL8 0.121440536013
P0C6X7-PRO_0000037320 Q9Y312 0.234971249347
P0C6X7-PRO_0000037320 Q9Y2I6 0.159919705587
P0C6X7-PRO_0000037320 P52948 0.132433572332
P0C6X7-PRO_0000037320 Q92900 0.182656826568
P0C6X7-PRO_0000037320 Q8IWR1 0.241612483745
P0C6X7-PRO_0000037320 Q96HR9 0.160416096359
P0C6X7-PRO_0000037320 Q96A26 0.131256952169
P0C6X7-PRO_0000037320 Q9H2P9 0.193721491816
P59596 Q96JC1 0.120006946857
P59596 Q9BSF4 0.263754045307
P59596 Q9NQT5 0.244664237376
P59596 Q9NQT4 0.269044740024
P59596 P33527 0.0820864505403
P59596 A3KN83 0.0836562571233
P59596 Q8N3C7 0.143230300392
P59596 Q9HAU0 0.0970211581292
P59596 P61970 0.217275747508
P59596 P16435 0.145262685227
P59596 Q9NZL9 0.221364221364
P59596 Q8WTV0 0.166084385918
P59596 Q13724 0.118811881188
P59596 Q6ZRP7 0.135501938819
P59596 Q8N8E3 0.103448275862
P59596 Q9BZQ6 0.11626746507
P59596 Q9Y3U8 0.175320296696
P59596 O94826 0.148278461925
P59596 Q5JSZ5 0.0534770661594
P59596 Q13206 0.118395128067
P59596 Q6UX04 0.173885350318
P59596 Q7Z2K6 0.113674923651
P59596 P55789 0.241640378549
P59596 P11233 0.274621212121
P59596 Q9Y673 0.225705329154
P59596 Q9NP72 0.266414141414
P59596 Q86YB8 0.183839649233
P59596 P62873 0.235244872332
P59596 P62877 0.189098250336
P59596 O00566 0.131837949187
P59596 Q9H8W4 0.263245033113
P59596 Q96F45 0.133796296296
P59596 Q96F46 0.119122257053
P59596 O76024 0.12027729636
P59596 Q15369 0.181208053691
P59596 Q9UHI8 0.102409638554
P59596 O60573 0.247497219132
P59596 P14735 0.104176089251
P59596 Q9H7F0 0.095729764181
P59596 P35241 0.156749672346
P59596 P0C7P0 0.211295681063
P59596 O75439 0.176488643339
P59596 Q2T9J0 0.161512027491
P59596 O75534 0.1248795529
P59596 P61019 0.272955974843
P59596 P49643 0.175330396476
P59596 P49642 0.199034149707
P59596 Q8IWJ2 0.0683702331025
P59596 Q9HCE1 0.1105481345
P59596 P06280 0.195818121474
P59596 Q9Y6E2 0.20007183908
P59596 Q08117 0.253333333333
P59596 P12268 0.176225854383
P59596 Q9NR30 0.12829664882
P59596 Q96K12 0.174695298897
P59596 Q9BQ95 0.196555217832
P59596 Q99081 0.134274826272
P59596 O95070 0.242202729045
P59596 Q96DA6 0.199464524766
P59596 Q8N0Z8 0.226882745472
P59596 O43169 0.22054973822
P59596 O00203 0.103781882146
P59596 Q7L8L6 0.133843983068
P59596 P38435 0.137188434696
P59596 Q9H4P4 0.232110912343
P59596 P0DTC5 0.94399502178
P59596 Q9UN86 0.160256410256
P59596 P00750 0.152085452696
P59596 P27448 0.131893004115
P59596 Q9NV92 0.18811457888
P59596 P09132 0.22667542707
P59596 O76061 0.222531293463
P59596 Q9ULX6 0.135565819861
P59596 P0DTC7 0.190126751167
P59596 P0DTC6 0.135510771369
P59596 Q9H4F8 0.171078755791
P59596 P0DTC4 0.17274604267
P59596 P0DTC3 0.285205897306
P59596 P0DTC2 0.0875060768109
P59596 Q13617 0.130119983451
P59596 Q9Y399 0.230842911877
P59596 P0DTC8 0.192795196798
P59596 Q9BV73 0.050417865461
P59596 P0DTC9 0.191145467323
P59596 Q13868 0.246895181321
P59596 Q6NXT4 0.199287103046
P59596 P82663 0.253384912959
P59596 Q96CW5 0.115424252834
P59596 Q96CW1 0.192638458892
P59596 Q96SN8 0.0636184604846
P59596 Q8IWF2 0.132951793969
P59596 P67870 0.262769230769
P59596 Q2M389 0.0990604026846
P59596 Q99519 0.219197207679
P59596 A0A663DJA2 0.0932203389831
P59596 Q9NYU1 0.0814691499324
P59596 O75506 0.153370013755
P59596 Q8TEQ8 0.101973684211
P59596 P09884 0.0806296177321
P59596 Q66GS9 0.0917757541264
P59596 Q4G0J3 0.154783991519
P59596 Q96CN9 0.12515438452
P59596 Q15818 0.177739726027
P59596 Q8NEJ9 0.233490566038
P59596 Q8WUY8 0.282196969697
P59596 Q99959 0.11962484516
P59596 Q9NXA8 0.226114649682
P59596 P48556 0.213445378151
P59596 O75592 0.0296143017063
P59596 Q9H488 0.217967599411
P59596 Q86VR2 0.196422868093
P59596 Q6NXT6 0.170378320365
P59596 Q8IUD2 0.0917551257816
P59596 Q7Z4H8 0.168470312957
P59596 P0DTD1-PRO_0000449632 0.223861720067
P59596 P0DTD1-PRO_0000449631 0.172451489478
P59596 P0DTD1-PRO_0000449630 0.151168572849
P59596 Q8N4C6 0.0569483132157
P59596 O43292 0.156459211505
P59596 Q04724 0.120784313725
P59596 Q8N6S5 0.243829018663
P59596 Q6UUV7 0.146412884334
P59596 Q04726 0.121812475481
P59596 Q14789 0.0396870045517
P59596 P61916 0.223675604971
P59596 Q96N16 0.147177419355
P59596 P52306 0.163546541862
P59596 Q9Y680 0.253649635036
P59596 O95684 0.209965766451
P59596 P15151 0.2
P59596 Q9C0B5 0.142189160468
P59596 Q8TAD8 0.173338229893
P59596 P07203 0.244781783681
P59596 Q15370 0.191176470588
P59596 P49454 0.0398052085539
P59596 O43818 0.185033154405
P59596 Q9P0L2 0.125364999027
P59596 Q9BQS8 0.078079059131
P59596 Q8TEM1 0.0674925245622
P59596 P61006 0.287066246057
P59596 Q9H773 0.251291989664
P59596 P21964 0.250259067358
P59596 Q00765 0.276324186343
P59596 Q96HW7 0.110256829707
P59596 Q4V328 0.120927558452
P59596 Q8WVC6 0.281269066504
P59596 P63218 0.137621023513
P59596 O00116 0.152682255846
P59596 Q14181 0.154317833418
P59596 P35555 0.0397002228074
P59596 P35556 0.0390874600639
P59596 P62072 0.16961852861
P59596 P35658 0.0583223607776
P59596 Q9BSJ2 0.120299442897
P59596 Q99988 0.252665739453
P59596 Q3KQU3 0.106693786982
P59596 Q08378 0.0731947483589
P59596 Q9H3K2 0.234415029889
P59596 Q9H7Z7 0.201631701632
P59596 Q9H173 0.186733001658
P59596 O94973 0.112491605104
P59596 Q5T6F2 0.0919765166341
P59596 P05026 0.229885057471
P59596 P05556 0.118411284336
P59596 P55085 0.21686746988
P59596 Q8NEW0 0.220508866615
P59596 Q70EL1 0.0660290601435
P59596 Q9BQQ3 0.189026430244
P59596 Q8NCA5 0.163759144626
P59596 P37198 0.160730055932
P59596 EBI-25475912 0.11637630662
P59596 Q9GZU3 0.173600718348
P59596 P0DTD2 0.175593220339
P59596 P0DTD3 0.131633356306
P59596 Q8TD10 0.189524465886
P59596 Q8TD19 0.108573216521
P59596 Q969X5 0.239845261122
P59596 O14578 0.0591589451176
P59596 Q9Y3A6 0.263575350824
P59596 Q9UJC3 0.131635735865
P59596 Q96IV0 0.149642610099
P59596 Q9BVL2 0.148417228853
P59596 P82675 0.18792633015
P59596 P09601 0.243987975952
P59596 Q96MM7 0.154036040484
P59596 P78406 0.210647261586
P59596 Q8IZ52 0.129330708661
P59596 Q9NQC3 0.0901264460586
P59596 Q8IWA5 0.146737967914
P59596 Q9HD40 0.183574879227
P59596 Q08431 0.209234151704
P59596 P25440 0.122729029764
P59596 Q9Y276 0.201757469244
P59596 Q5JRX3 0.103112553474
P59596 Q9Y375 0.221011333915
P59596 Q5VT66 0.248606943849
P59596 Q12770 0.0922183226431
P59596 P13861 0.210235640648
P59596 Q10713 0.173137762439
P59596 O76094 0.148455509451
P59596 Q9UJZ1 0.229452054795
P59596 Q9UL15 0.187860291624
P59596 Q9BRN9 0.262757871878
P59596 P38606 0.152664188352
P59596 P58166 0.218358269309
P59596 O95391 0.147192716237
P59596 P28300 0.179695431472
P59596 Q5JTV8 0.15007857517
P59596 Q96DZ1 0.178292242934
P59596 P00387 0.235871088277
P59596 Q9BS26 0.199354607386
P59596 Q92552 0.204405922716
P59596 Q5BJF2 0.254182754183
P59596 Q7Z7A1 0.0516160833744
P59596 P50897 0.243654822335
P59596 Q7KZI7 0.128149606299
P59596 Q9NZJ7 0.195397963033
P59596 Q8N766 0.111321349732
P59596 Q9NW13 0.123616236162
P59596 P0DTD1-PRO_0000449628 0.232036914964
P59596 P0DTD1-PRO_0000449629 0.115571382324
P59596 P0DTD1-PRO_0000449624 0.276199804114
P59596 P0DTD1-PRO_0000449625 0.158110882957
P59596 P0DTD1-PRO_0000449626 0.247461928934
P59596 P0DTD1-PRO_0000449627 0.201877934272
P59596 P0DTD1-PRO_0000449620 0.151515151515
P59596 P0DTD1-PRO_0000449622 0.181494661922
P59596 P0DTD1-PRO_0000449623 0.225171624714
P59596 Q08379 0.104130122787
P59596 Q9NXK8 0.227574016792
P59596 Q96IZ5 0.194143167028
P59596 P11310 0.198176078569
P59596 Q9BQT8 0.239443378119
P59596 Q9UH99 0.142302716688
P59596 O95573 0.143401821648
P59596 O14975 0.153734238603
P59596 O14874 0.202150537634
P59596 Q99567 0.133757961783
P59596 Q96S66 0.164035322451
P59596 P61011 0.18228692751
P59596 P17612 0.226787181594
P59596 Q96ER3 0.185781990521
P59596 O00469 0.137298387097
P59596 Q13310 0.142857142857
P59596 Q5VU43 0.0536936182097
P59596 P62820 0.26468730259
P59596 Q9Y4L1 0.101000476417
P59596 Q96B26 0.248325605358
P59596 Q9C0D3 0.133541017653
P59596 P19784 0.208912510221
P59596 P29122 0.10360085444
P59596 Q9H845 0.154978787123
P59596 Q92615 0.13216957606
P59596 O00124 0.261587639851
P59596 O14656 0.220920138889
P59596 P61106 0.27369742624
P59596 Q99996 0.0345134619462
P59596 Q86UT6 0.11175059952
P59596 Q13546 0.14295347269
P59596 Q13283 0.170145477546
P59596 P61586 0.270528325907
P59596 O75964 0.187711006077
P59596 Q8N0X7 0.147503435639
P59596 Q9H6F5 0.181707810603
P59596 Q9UHD2 0.13256302521
P59596 O43633 0.27125
P59596 Q96AY3 0.151005856888
P59596 Q7Z5G4 0.218481848185
P59596 Q5T1M5 0.0874524714829
P59596 Q9UBX5 0.168948350965
P59596 P61962 0.220449897751
P59596 Q96D53 0.161485557084
P59596 P51149 0.2738170347
P59596 P51148 0.272898368883
P59596 Q9UKA9 0.170675166618
P59596 P0DTD1-PRO_0000449619 0.258023106547
P59596 Q8IV08 0.182391826923
P59596 O95260 0.1625671473
P59596 Q9P2E5 0.128322094407
P59596 O96028 0.078721745908
P59596 Q2PZI1 0.15239802779
P59596 P11940 0.141789245238
P59596 Q9BW92 0.137800252845
P59596 O75347 0.175639300135
P59596 Q99720 0.272174969623
P59596 Q9NXH9 0.143846686677
P59596 Q14157 0.0932471264368
P59596 Q9H2H8 0.237816764133
P59596 Q6PKG0 0.0944990993488
P59596 Q9Y5J9 0.164955509925
P59596 Q6UW63 0.170131771596
P59596 Q9UDR5 0.112024148918
P59596 Q9Y5J6 0.187035786631
P59596 Q9Y5J7 0.178595773688
P59596 Q9NY61 0.158265582656
P59596 Q6Y7W6 0.0799806693246
P59596 Q13443 0.117402315485
P59596 A7MCY6 0.137813489165
P59596 Q5VUA4 0.051702483952
P59596 Q96S52 0.160644802668
P59596 Q9UBU6 0.198435277383
P59596 Q9BQE4 0.248245054244
P59596 Q9Y6M9 0.231213872832
P59596 O95613 0.0386030313435
P59596 P61026 0.271863117871
P59596 Q86VM9 0.0966590982809
P59596 Q92820 0.226947179946
P59596 Q86YT6 0.103139693614
P59596 Q92769 0.179211469534
P59596 O43823 0.127816291161
P59596 Q7Z3B4 0.173952095808
P59596 Q8N183 0.245636716225
P59596 Q5VT06 0.0411764705882
P59596 O14745 0.197119341564
P59596 Q7L2J0 0.121636167922
P59596 P13984 0.263306908267
P59596 P62330 0.255634256278
P59596 P13804 0.238886394252
P59596 Q9HAV7 0.243887147335
P59596 P12109 0.0926035502959
P59596 Q15904 0.18976
P59596 Q9H270 0.111219671063
P59596 O60885 0.0738482384824
P59596 Q96I59 0.17015298158
P59596 Q9NVH1 0.166346944368
P59596 Q9BV19 0.254280279011
P59596 P26358 0.070141816788
P59596 Q8IWR0 0.10639625585
P59596 Q12907 0.202989771833
P59596 Q7Z4Q2 0.145517241379
P59596 Q9BSC4 0.138207757468
P59596 P27105 0.274859765426
P59596 Q7LGA3 0.214256784123
P59596 Q4KMQ2 0.118177265899
P59596 Q76N32 0.128349788434
P59596 Q9BVK2 0.180124223602
P59596 Q2TAA5 0.192643955381
P59596 Q92995 0.114572333685
P59596 Q15056 0.231239577543
P59596 Q8NBX0 0.206944444444
P59596 Q99470 0.251730648206
P59596 Q9BU02 0.282004830918
P59596 Q8NBJ5 0.156317951196
P59596 Q9ULT8 0.0493593654667
P59596 Q6PML9 0.167834051724
P59596 P31323 0.198505869797
P59596 Q9NU22 0.0262192675798
P59596 P0DTC1-PRO_0000449645 0.0416966211359
P59596 Q13438 0.133954969297
P59596 Q5EBL8 0.220685111989
P59596 Q9Y312 0.203576864536
P59596 Q9Y2I6 0.0827848978178
P59596 P52948 0.0641613992553
P59596 Q92900 0.100796484482
P59596 Q8IWR1 0.184086799277
P59596 Q96HR9 0.300818124607
P59596 Q96A26 0.218015665796
P59596 Q9H2P9 0.252535496957
P59594 Q96JC1 0.243255549232
P59594 Q9BSF4 0.0979286677289
P59594 Q9NQT5 0.107169072669
P59594 Q9NQT4 0.0941726088026
P59594 P33527 0.266372677801
P59594 A3KN83 0.275387438825
P59594 Q8N3C7 0.213970246397
P59594 Q9HAU0 0.26866333888
P59594 P61970 0.056192374782
P59594 P16435 0.208838619403
P59594 Q9NZL9 0.123891655533
P59594 Q8WTV0 0.179978700745
P59594 Q13724 0.225732600733
P59594 Q6ZRP7 0.203326741887
P59594 Q8N8E3 0.243844590016
P59594 Q9BZQ6 0.244706148794
P59594 Q9Y3U8 0.0466016991504
P59594 O94826 0.188197954626
P59594 Q5JSZ5 0.200564786235
P59594 Q13206 0.232733074994
P59594 Q6UX04 0.15697049337
P59594 Q7Z2K6 0.237191866409
P59594 P55789 0.084526159921
P59594 P11233 0.0856261566934
P59594 Q9Y673 0.117596984069
P59594 Q9NP72 0.0842689697717
P59594 Q86YB8 0.158737748028
P59594 P62873 0.127199902901
P59594 P62877 0.0524541026602
P59594 O00566 0.199883449883
P59594 Q9H8W4 0.0999018163967
P59594 Q96F45 0.189350497367
P59594 Q96F46 0.239132915003
P59594 O76024 0.234611446126
P59594 Q15369 0.0525527399825
P59594 Q9UHI8 0.247462215204
P59594 O60573 0.0972495088409
P59594 P14735 0.259699484189
P59594 Q9H7F0 0.280438356164
P59594 P35241 0.182150436218
P59594 P0C7P0 0.0578121106404
P59594 O75439 0.168574153553
P59594 Q2T9J0 0.18038984052
P59594 O75534 0.226744854548
P59594 P61019 0.0877820244113
P59594 P49643 0.171384395814
P59594 P49642 0.151580718836
P59594 Q8IWJ2 0.254097634447
P59594 Q9HCE1 0.255111210964
P59594 P06280 0.154058597502
P59594 Q9Y6E2 0.14931473912
P59594 Q08117 0.081645256917
P59594 P12268 0.1759182218
P59594 Q9NR30 0.219995392767
P59594 Q96K12 0.170905633468
P59594 Q9BQ95 0.14549819928
P59594 Q99081 0.205453909801
P59594 O95070 0.114013671875
P59594 Q96DA6 0.0524017467249
P59594 Q8N0Z8 0.114484272129
P59594 O43169 0.0658466890297
P59594 O00203 0.265317469143
P59594 Q7L8L6 0.222324829736
P59594 P38435 0.220977243849
P59594 Q9H4P4 0.120618305745
P59594 P0DTC5 0.0916143332102
P59594 Q9UN86 0.15475480253
P59594 P00750 0.183075286609
P59594 P27448 0.218562182154
P59594 Q9NV92 0.122404371585
P59594 P09132 0.0627875170956
P59594 O76061 0.115961468114
P59594 Q9ULX6 0.194148624927
P59594 P0DTC7 0.056608478803
P59594 P0DTC6 0.0306532663317
P59594 Q9H4F8 0.153726149046
P59594 P0DTC4 0.0366190117883
P59594 P0DTC3 0.111695620259
P59594 P0DTC2 0.841286979054
P59594 Q13617 0.217723276261
P59594 Q9Y399 0.111287370348
P59594 P0DTC8 0.0571072319202
P59594 Q9BV73 0.194664790174
P59594 P0DTC9 0.145708102909
P59594 Q13868 0.110717773438
P59594 Q6NXT4 0.157775119617
P59594 P82663 0.0775520317146
P59594 Q96CW5 0.2449466273
P59594 Q96CW1 0.152627789777
P59594 Q96SN8 0.240069220483
P59594 Q8IWF2 0.203075847606
P59594 P67870 0.0876263248706
P59594 Q2M389 0.281856261023
P59594 Q99519 0.149025739716
P59594 A0A663DJA2 0.0220486329848
P59594 Q9NYU1 0.269234382339
P59594 O75506 0.0354858934169
P59594 Q8TEQ8 0.262238540276
P59594 P09884 0.270991998458
P59594 Q66GS9 0.26153335546
P59594 Q4G0J3 0.184530126164
P59594 Q96CN9 0.213626931058
P59594 Q15818 0.145840835434
P59594 Q8NEJ9 0.113830046262
P59594 Q8WUY8 0.0846391116595
P59594 Q99959 0.235193621868
P59594 Q9NXA8 0.11901571446
P59594 P48556 0.129470238817
P59594 O75592 0.128535378363
P59594 Q9H488 0.138288886207
P59594 Q86VR2 0.153974895397
P59594 Q6NXT6 0.18485707536
P59594 Q8IUD2 0.260122018857
P59594 Q7Z4H8 0.167499405187
P59594 P0DTD1-PRO_0000449632 0.131109763493
P59594 P0DTD1-PRO_0000449631 0.172323759791
P59594 P0DTD1-PRO_0000449630 0.191882352941
P59594 Q8N4C6 0.218297750394
P59594 O43292 0.188732394366
P59594 Q04724 0.221248125505
P59594 Q8N6S5 0.0923076923077
P59594 Q6UUV7 0.19640760742
P59594 Q04726 0.220851112905
P59594 Q14789 0.166075678826
P59594 P61916 0.0678260869565
P59594 Q96N16 0.186979472141
P59594 P52306 0.187162003292
P59594 Q9Y680 0.0905060953085
P59594 O95684 0.143649072066
P59594 P15151 0.144660894661
P59594 Q9C0B5 0.210006965405
P59594 Q8TAD8 0.133694996986
P59594 P07203 0.0867686990866
P59594 Q15370 0.0546339029562
P59594 P49454 0.166767038041
P59594 O43818 0.153451158347
P59594 Q9P0L2 0.227168161951
P59594 Q9BQS8 0.263090926887
P59594 Q8TEM1 0.241620221367
P59594 P61006 0.0866025166543
P59594 Q9H773 0.0713843103235
P59594 P21964 0.103794369645
P59594 Q00765 0.0790059347181
P59594 Q96HW7 0.250620627398
P59594 Q4V328 0.224370709382
P59594 Q8WVC6 0.0980319803198
P59594 P63218 0.0345173842099
P59594 O00116 0.203459156246
P59594 Q14181 0.189831705308
P59594 P35555 0.166105283418
P59594 P35556 0.16576473939
P59594 P62072 0.041181624734
P59594 P35658 0.219863750448
P59594 Q9BSJ2 0.23985910692
P59594 Q99988 0.115389301816
P59594 Q3KQU3 0.210869565217
P59594 Q08378 0.264202870061
P59594 Q9H3K2 0.125909752547
P59594 Q9H7Z7 0.132672788787
P59594 Q9H173 0.159210526316
P59594 O94973 0.249603982802
P59594 Q5T6F2 0.265358172544
P59594 P05026 0.11643501585
P59594 P05556 0.233068874324
P59594 P55085 0.138621022179
P59594 Q8NEW0 0.134259818731
P59594 Q70EL1 0.241854215653
P59594 Q9BQQ3 0.148818803214
P59594 Q8NCA5 0.161458952121
P59594 P37198 0.18145113407
P59594 EBI-25475912 0.0307943690297
P59594 Q9GZU3 0.164581098796
P59594 P0DTD2 0.0451475737869
P59594 P0DTD3 0.0365027596588
P59594 Q8TD10 0.151061023858
P59594 Q8TD19 0.255350304123
P59594 Q969X5 0.114910245451
P59594 O14578 0.219603250128
P59594 Q9Y3A6 0.0964566929134
P59594 Q9UJC3 0.207719948997
P59594 Q96IV0 0.202268209985
P59594 Q9BVL2 0.186161449753
P59594 P82675 0.149717853284
P59594 P09601 0.111029681202
P59594 Q96MM7 0.190380997178
P59594 P78406 0.139107294061
P59594 Q8IZ52 0.220083006687
P59594 Q9NQC3 0.277747222528
P59594 Q8IWA5 0.214294015107
P59594 Q9HD40 0.171428571429
P59594 Q08431 0.140598600048
P59594 P25440 0.220229885057
P59594 Q9Y276 0.146790093773
P59594 Q5JRX3 0.264995523724
P59594 Q9Y375 0.120593240943
P59594 Q5VT66 0.123482272948
P59594 Q12770 0.272561041196
P59594 P13861 0.144285198121
P59594 Q10713 0.172602089269
P59594 O76094 0.204784130688
P59594 Q9UJZ1 0.129254996972
P59594 Q9UL15 0.153366882339
P59594 Q9BRN9 0.108519518782
P59594 P38606 0.195279473931
P59594 P58166 0.123530124864
P59594 O95391 0.181850324101
P59594 P28300 0.144540644541
P59594 Q5JTV8 0.180028295213
P59594 Q96DZ1 0.162371748986
P59594 P00387 0.11256097561
P59594 Q9BS26 0.148223961469
P59594 Q92552 0.14988572116
P59594 Q5BJF2 0.0757894736842
P59594 Q7Z7A1 0.207023301608
P59594 P50897 0.116148689823
P59594 Q7KZI7 0.228041901692
P59594 Q9NZJ7 0.137427606178
P59594 Q8N766 0.25641025641
P59594 Q9NW13 0.217833217833
P59594 P0DTD1-PRO_0000449628 0.0671808907688
P59594 P0DTD1-PRO_0000449629 0.2548975201
P59594 P0DTD1-PRO_0000449624 0.113322750031
P59594 P0DTD1-PRO_0000449625 0.0373340015034
P59594 P0DTD1-PRO_0000449626 0.0807706557984
P59594 P0DTD1-PRO_0000449627 0.0520469296056
P59594 P0DTD1-PRO_0000449620 0.201007379642
P59594 P0DTD1-PRO_0000449622 0.172758661745
P59594 P0DTD1-PRO_0000449623 0.120414381475
P59594 Q08379 0.245927423885
P59594 Q9NXK8 0.121458966565
P59594 Q96IZ5 0.143888354187
P59594 P11310 0.150961538462
P59594 Q9BQT8 0.114784093681
P59594 Q9UH99 0.210074280409
P59594 O95573 0.218934911243
P59594 O14975 0.197910552882
P59594 O14874 0.141138250511
P59594 Q99567 0.215740740741
P59594 Q96S66 0.179526627219
P59594 P61011 0.175056527431
P59594 P17612 0.133575757576
P59594 Q96ER3 0.163024005733
P59594 O00469 0.214451134785
P59594 Q13310 0.197471614187
P59594 Q5VU43 0.204284970044
P59594 P62820 0.0861303060217
P59594 Q9Y4L1 0.251966734098
P59594 Q96B26 0.107889908257
P59594 Q9C0D3 0.217748466967
P59594 P19784 0.130803733786
P59594 P29122 0.244925575101
P59594 Q9H845 0.197417840376
P59594 Q92615 0.214310524488
P59594 O00124 0.104296731546
P59594 O14656 0.124164743045
P59594 P61106 0.0876263248706
P59594 Q99996 0.1451724278
P59594 Q86UT6 0.248253324318
P59594 Q13546 0.203733955659
P59594 Q13283 0.154453078302
P59594 P61586 0.081438457736
P59594 O75964 0.0473631592102
P59594 Q8N0X7 0.202335084647
P59594 Q9H6F5 0.124954594987
P59594 Q9UHD2 0.219981455726
P59594 O43633 0.0863194187908
P59594 Q96AY3 0.189364461738
P59594 Q7Z5G4 0.0609756097561
P59594 Q5T1M5 0.277144110551
P59594 Q9UBX5 0.15730202468
P59594 P61962 0.127897099867
P59594 Q96D53 0.174819376999
P59594 P51149 0.0869726128793
P59594 P51148 0.0863832409119
P59594 Q9UKA9 0.178884934757
P59594 P0DTD1-PRO_0000449619 0.0793415026612
P59594 Q8IV08 0.164024317559
P59594 O95260 0.171913983605
P59594 Q9P2E5 0.217391304348
P59594 O96028 0.263105341987
P59594 Q2PZI1 0.201189643107
P59594 P11940 0.191915641476
P59594 Q9BW92 0.210978298712
P59594 O75347 0.0474584738354
P59594 Q99720 0.0882787490766
P59594 Q9NXH9 0.200981537742
P59594 Q14157 0.265412864456
P59594 Q9H2H8 0.0730769230769
P59594 Q6PKG0 0.253918843802
P59594 Q9Y5J9 0.0380856928088
P59594 Q6UW63 0.171051065349
P59594 Q9UDR5 0.251671388102
P59594 Q9Y5J6 0.0467383154211
P59594 Q9Y5J7 0.0444416624937
P59594 Q9NY61 0.174015841116
P59594 Q6Y7W6 0.262914831919
P59594 Q13443 0.230098646479
P59594 A7MCY6 0.181818181818
P59594 Q5VUA4 0.205453598855
P59594 Q96S52 0.182872013248
P59594 Q9UBU6 0.141722810395
P59594 Q9BQE4 0.0749258160237
P59594 Q9Y6M9 0.0762564991334
P59594 O95613 0.157042154895
P59594 P61026 0.0843313989381
P59594 Q86VM9 0.232715770447
P59594 Q92820 0.121820615797
P59594 Q86YT6 0.254351487928
P59594 Q92769 0.166328842256
P59594 O43823 0.204749156094
P59594 Q7Z3B4 0.172019985724
P59594 Q8N183 0.0731284085275
P59594 Q5VT06 0.17017387868
P59594 O14745 0.13188809495
P59594 Q7L2J0 0.196087564043
P59594 P13984 0.097324496809
P59594 P62330 0.0781520931385
P59594 P13804 0.125
P59594 Q9HAV7 0.0841547560375
P59594 P12109 0.253052537247
P59594 Q15904 0.159517266101
P59594 Q9H270 0.24943438914
P59594 O60885 0.247118301314
P59594 Q96I59 0.160816618911
P59594 Q9NVH1 0.179711515725
P59594 Q9BV19 0.0811311434922
P59594 P26358 0.24577157803
P59594 Q8IWR0 0.252423900789
P59594 Q12907 0.13301029679
P59594 Q7Z4Q2 0.203287096398
P59594 Q9BSC4 0.208338185629
P59594 P27105 0.112373274704
P59594 Q7LGA3 0.130224106602
P59594 Q4KMQ2 0.243955045976
P59594 Q76N32 0.214302218115
P59594 Q9BVK2 0.172225519288
P59594 Q2TAA5 0.167322130854
P59594 Q92995 0.23830175759
P59594 Q15056 0.0986866331165
P59594 Q8NBX0 0.153578290106
P59594 Q99470 0.0855733662145
P59594 Q9BU02 0.0941075162997
P59594 Q8NBJ5 0.188475531041
P59594 Q9ULT8 0.195994031221
P59594 Q6PML9 0.190858627613
P59594 P31323 0.146447036191
P59594 Q9NU22 0.110263831682
P59594 P0DTC1-PRO_0000449645 0.00707785642063
P59594 Q13438 0.201844501518
P59594 Q5EBL8 0.0629431521333
P59594 Q9Y312 0.139804418689
P59594 Q9Y2I6 0.271067560598
P59594 P52948 0.240403719304
P59594 Q92900 0.270824102791
P59594 Q8IWR1 0.146952541556
P59594 Q96HR9 0.0854500616523
P59594 Q96A26 0.0653172730659
P59594 Q9H2P9 0.110092864125
P59595 Q96JC1 0.187447558315
P59595 Q9BSF4 0.213283122218
P59595 Q9NQT5 0.233310626703
P59595 Q9NQT4 0.206837016575
P59595 P33527 0.130788804071
P59595 A3KN83 0.143398328691
P59595 Q8N3C7 0.220020855057
P59595 Q9HAU0 0.167907921462
P59595 P61970 0.141319942611
P59595 P16435 0.225563909774
P59595 Q9NZL9 0.239732888147
P59595 Q8WTV0 0.229474757777
P59595 Q13724 0.199270326616
P59595 Q6ZRP7 0.210200289077
P59595 Q8N8E3 0.179849189796
P59595 Q9BZQ6 0.187188153871
P59595 Q9Y3U8 0.123282718727
P59595 O94826 0.240669856459
P59595 Q5JSZ5 0.100389050993
P59595 Q13206 0.196749654219
P59595 Q6UX04 0.289733612691
P59595 Q7Z2K6 0.181788351107
P59595 P55789 0.182135380321
P59595 P11233 0.190442971747
P59595 Q9Y673 0.239530988275
P59595 Q9NP72 0.183815835368
P59595 Q86YB8 0.263111373011
P59595 P62873 0.258913695435
P59595 P62877 0.113759479957
P59595 O00566 0.225820568928
P59595 Q9H8W4 0.215120274914
P59595 Q96F45 0.23202831232
P59595 Q96F46 0.187447417129
P59595 O76024 0.181879082231
P59595 Q15369 0.124053371799
P59595 Q9UHI8 0.173033707865
P59595 O60573 0.211631108052
P59595 P14735 0.167105648229
P59595 Q9H7F0 0.147278150634
P59595 P35241 0.249750996016
P59595 P0C7P0 0.134505021521
P59595 O75439 0.262792714657
P59595 Q2T9J0 0.239708835341
P59595 O75534 0.209461966605
P59595 P61019 0.186912634876
P59595 P49643 0.265945646145
P59595 P49642 0.268387096774
P59595 Q8IWJ2 0.115936483643
P59595 Q9HCE1 0.169347631814
P59595 P06280 0.271935283136
P59595 Q9Y6E2 0.269805194805
P59595 Q08117 0.185094471659
P59595 P12268 0.256590016826
P59595 Q9NR30 0.209763539283
P59595 Q96K12 0.24924595558
P59595 Q9BQ95 0.279253636939
P59595 Q99081 0.231445731446
P59595 O95070 0.222748815166
P59595 Q96DA6 0.126755491538
P59595 Q8N0Z8 0.244601889339
P59595 O43169 0.160085378869
P59595 O00203 0.17328776876
P59595 Q7L8L6 0.202247191011
P59595 P38435 0.201303680982
P59595 Q9H4P4 0.238079247817
P59595 P0DTC5 0.183142559834
P59595 Q9UN86 0.26287029048
P59595 P00750 0.23735785144
P59595 P27448 0.220114601857
P59595 Q9NV92 0.254254254254
P59595 P09132 0.144028520499
P59595 O76061 0.224772190348
P59595 Q9ULX6 0.241006400353
P59595 P0DTC7 0.120776419842
P59595 P0DTC6 0.0720058780309
P59595 Q9H4F8 0.270245113249
P59595 P0DTC4 0.0752923976608
P59595 P0DTC3 0.205040871935
P59595 P0DTC2 0.143077470637
P59595 Q13617 0.209731876862
P59595 Q9Y399 0.236050050727
P59595 P0DTC8 0.121495327103
P59595 Q9BV73 0.0900736536252
P59595 P0DTC9 0.930844155844
P59595 Q13868 0.238320920785
P59595 Q6NXT4 0.253422573775
P59595 P82663 0.169724770642
P59595 Q96CW5 0.189108417732
P59595 Q96CW1 0.271557271557
P59595 Q96SN8 0.111531986532
P59595 Q8IWF2 0.225337268128
P59595 P67870 0.195062586926
P59595 Q2M389 0.152659783035
P59595 Q99519 0.278933680104
P59595 A0A663DJA2 0.049277510189
P59595 Q9NYU1 0.128312270689
P59595 O75506 0.0913408841798
P59595 Q8TEQ8 0.160016682886
P59595 P09884 0.138469601677
P59595 Q66GS9 0.155623184396
P59595 Q4G0J3 0.256919979869
P59595 Q96CN9 0.207155564341
P59595 Q15818 0.274911887216
P59595 Q8NEJ9 0.248991935484
P59595 Q8WUY8 0.189047785141
P59595 Q99959 0.19976076555
P59595 Q9NXA8 0.252776842814
P59595 P48556 0.268681501162
P59595 O75592 0.0524258760108
P59595 Q9H488 0.263037061332
P59595 Q86VR2 0.275210084034
P59595 Q6NXT6 0.254073319756
P59595 Q8IUD2 0.167278892342
P59595 Q7Z4H8 0.258563535912
P59595 P0DTD1-PRO_0000449632 0.265380778184
P59595 P0DTD1-PRO_0000449631 0.233160621762
P59595 P0DTD1-PRO_0000449630 0.233483305707
P59595 Q8N4C6 0.101638095238
P59595 O43292 0.229097779877
P59595 Q04724 0.200716845878
P59595 Q8N6S5 0.209560096986
P59595 Q6UUV7 0.249825540823
P59595 Q04726 0.203434610304
P59595 Q14789 0.0713273261112
P59595 P61916 0.136201991465
P59595 Q96N16 0.234588630367
P59595 P52306 0.234000494193
P59595 Q9Y680 0.194242108914
P59595 O95684 0.284967320261
P59595 P15151 0.270630279402
P59595 Q9C0B5 0.217284957195
P59595 Q8TAD8 0.277069021917
P59595 P07203 0.183310055866
P59595 Q15370 0.128463476071
P59595 P49454 0.0711255433929
P59595 O43818 0.265736342043
P59595 Q9P0L2 0.213001124016
P59595 Q9BQS8 0.130754475703
P59595 Q8TEM1 0.113640181421
P59595 P61006 0.180613668061
P59595 Q9H773 0.162839985871
P59595 P21964 0.211800818554
P59595 Q00765 0.177894736842
P59595 Q96HW7 0.175641431739
P59595 Q4V328 0.198745155933
P59595 Q8WVC6 0.187413554633
P59595 P63218 0.080982044705
P59595 O00116 0.231426692965
P59595 Q14181 0.240340218712
P59595 P35555 0.0715825354654
P59595 P35556 0.0709237384471
P59595 P62072 0.0985096328608
P59595 P35658 0.101281269067
P59595 Q9BSJ2 0.187552565181
P59595 Q99988 0.244863590434
P59595 Q3KQU3 0.199679087181
P59595 Q08378 0.134139813724
P59595 Q9H3K2 0.250499001996
P59595 Q9H7Z7 0.264976958525
P59595 Q9H173 0.282027363184
P59595 O94973 0.18093227221
P59595 Q5T6F2 0.164106050306
P59595 P05026 0.2334682861
P59595 P05556 0.196815172661
P59595 P55085 0.261608894702
P59595 Q8NEW0 0.25222258808
P59595 Q70EL1 0.120451467269
P59595 Q9BQQ3 0.273040752351
P59595 Q8NCA5 0.237816245007
P59595 P37198 0.280155642023
P59595 EBI-25475912 0.0636497424577
P59595 Q9GZU3 0.242800677583
P59595 P0DTD2 0.11022480058
P59595 P0DTD3 0.0822970007315
P59595 Q8TD10 0.284885594586
P59595 Q8TD19 0.174882451084
P59595 Q969X5 0.215520162657
P59595 O14578 0.102432179607
P59595 Q9Y3A6 0.202422145329
P59595 Q9UJC3 0.214477766287
P59595 Q96IV0 0.219479947113
P59595 Q9BVL2 0.24512946979
P59595 P82675 0.28056176189
P59595 P09601 0.236012207528
P59595 Q96MM7 0.231655691439
P59595 P78406 0.274017827666
P59595 Q8IZ52 0.211702329104
P59595 Q9NQC3 0.154944335298
P59595 Q8IWA5 0.211238720263
P59595 Q9HD40 0.254198690578
P59595 Q08431 0.275590551181
P59595 P25440 0.212651162791
P59595 Q9Y276 0.28538961039
P59595 Q5JRX3 0.166618911175
P59595 Q9Y375 0.245983935743
P59595 Q5VT66 0.23949299533
P59595 Q12770 0.142131379962
P59595 P13861 0.267210440457
P59595 Q10713 0.252582925503
P59595 O76094 0.237276933245
P59595 Q9UJZ1 0.268147166059
P59595 Q9UL15 0.273650793651
P59595 Q9BRN9 0.192916093535
P59595 P38606 0.237960339943
P59595 P58166 0.253404184656
P59595 O95391 0.249338146811
P59595 P28300 0.264258555133
P59595 Q5JTV8 0.256282657377
P59595 Q96DZ1 0.259427275305
P59595 P00387 0.241053342336
P59595 Q9BS26 0.259210955331
P59595 Q92552 0.270243902439
P59595 Q5BJF2 0.161790623898
P59595 Q7Z7A1 0.0929731981669
P59595 P50897 0.232895180317
P59595 Q7KZI7 0.217193713312
P59595 Q9NZJ7 0.266229508197
P59595 Q8N766 0.178205716032
P59595 Q9NW13 0.213821618429
P59595 P0DTD1-PRO_0000449628 0.133214285714
P59595 P0DTD1-PRO_0000449629 0.17918168992
P59595 P0DTD1-PRO_0000449624 0.203998644527
P59595 P0DTD1-PRO_0000449625 0.0870991253644
P59595 P0DTD1-PRO_0000449626 0.180482686254
P59595 P0DTD1-PRO_0000449627 0.120043258832
P59595 P0DTD1-PRO_0000449620 0.23615819209
P59595 P0DTD1-PRO_0000449622 0.247411139099
P59595 P0DTD1-PRO_0000449623 0.226828446242
P59595 Q08379 0.179233621755
P59595 Q9NXK8 0.227318379645
P59595 Q96IZ5 0.273910214704
P59595 P11310 0.284231018819
P59595 Q9BQT8 0.227364864865
P59595 Q9UH99 0.231866088035
P59595 O95573 0.216984965461
P59595 O14975 0.230289017341
P59595 O14874 0.258379433778
P59595 Q99567 0.211128650355
P59595 Q96S66 0.234636871508
P59595 P61011 0.26700971984
P59595 P17612 0.255644090305
P59595 Q96ER3 0.264408793821
P59595 O00469 0.198992443325
P59595 Q13310 0.234703196347
P59595 Q5VU43 0.0934379949046
P59595 P62820 0.18422889044
P59595 Q9Y4L1 0.182363804247
P59595 Q96B26 0.219952332312
P59595 Q9C0D3 0.201555023923
P59595 P19784 0.255396878114
P59595 P29122 0.174981495189
P59595 Q9H845 0.236929657795
P59595 Q92615 0.22780769998
P59595 O00124 0.222449675879
P59595 O14656 0.241563648513
P59595 P61106 0.196105702364
P59595 Q99996 0.0603296056504
P59595 Q86UT6 0.181846344486
P59595 Q13546 0.228387096774
P59595 Q13283 0.269104965804
P59595 P61586 0.173090399439
P59595 O75964 0.108176555716
P59595 Q8N0X7 0.229034377053
P59595 Q9H6F5 0.279377689507
P59595 Q9UHD2 0.215279177585
P59595 O43633 0.194588969823
P59595 Q96AY3 0.249757751938
P59595 Q7Z5G4 0.136526090064
P59595 Q5T1M5 0.157383750639
P59595 Q9UBX5 0.239824304539
P59595 P61962 0.24975024975
P59595 Q96D53 0.257038581856
P59595 P51149 0.195606694561
P59595 P51148 0.19742787626
P59595 Q9UKA9 0.264238773275
P59595 P0DTD1-PRO_0000449619 0.175642379444
P59595 Q8IV08 0.251345990366
P59595 O95260 0.253076511503
P59595 Q9P2E5 0.204272363151
P59595 O96028 0.141254628621
P59595 Q2PZI1 0.21681321038
P59595 P11940 0.234820607176
P59595 Q9BW92 0.216494845361
P59595 O75347 0.117009750813
P59595 Q99720 0.190013869626
P59595 Q9NXH9 0.227272727273
P59595 Q14157 0.172043010753
P59595 Q9H2H8 0.164776754075
P59595 Q6PKG0 0.163386357509
P59595 Q9Y5J9 0.0907434402332
P59595 Q6UW63 0.252765486726
P59595 Q9UDR5 0.188027255029
P59595 Q9Y5J6 0.109623733719
P59595 Q9Y5J7 0.1
P59595 Q9NY61 0.257517347726
P59595 Q6Y7W6 0.14979948101
P59595 Q13443 0.191132832955
P59595 A7MCY6 0.229805013928
P59595 Q5VUA4 0.0967453381958
P59595 Q96S52 0.244538036325
P59595 Q9UBU6 0.279440468445
P59595 Q9BQE4 0.175087719298
P59595 Q9Y6M9 0.163732394366
P59595 O95613 0.0685350689722
P59595 P61026 0.177210765467
P59595 Q86VM9 0.185173551123
P59595 Q92820 0.231957032561
P59595 Q86YT6 0.176332057698
P59595 Q92769 0.259509721048
P59595 O43823 0.225866722026
P59595 Q7Z3B4 0.271109855973
P59595 Q8N183 0.16890459364
P59595 Q5VT06 0.0772757714698
P59595 O14745 0.265982113283
P59595 Q7L2J0 0.226784977301
P59595 P13984 0.229209621993
P59595 P62330 0.17101551481
P59595 P13804 0.250167000668
P59595 Q9HAV7 0.200833912439
P59595 P12109 0.170377819279
P59595 Q15904 0.262176788936
P59595 Q9H270 0.183538315989
P59595 O60885 0.137683559678
P59595 Q96I59 0.256169212691
P59595 Q9NVH1 0.248571428571
P59595 Q9BV19 0.193006993007
P59595 P26358 0.125411300179
P59595 Q8IWR0 0.176826501286
P59595 Q12907 0.253231687106
P59595 Q7Z4Q2 0.218633267414
P59595 Q9BSC4 0.214636227864
P59595 P27105 0.22990844354
P59595 Q7LGA3 0.250580046404
P59595 Q4KMQ2 0.181524547804
P59595 Q76N32 0.216305189775
P59595 Q9BVK2 0.234838364948
P59595 Q2TAA5 0.251279135873
P59595 Q92995 0.191398946116
P59595 Q15056 0.242351323479
P59595 Q8NBX0 0.283495145631
P59595 Q99470 0.195334261838
P59595 Q9BU02 0.203735731581
P59595 Q8NBJ5 0.240092165899
P59595 Q9ULT8 0.0893255379423
P59595 Q6PML9 0.245591617685
P59595 P31323 0.276063657032
P59595 Q9NU22 0.0460411977549
P59595 P0DTC1-PRO_0000449645 0.0190725504862
P59595 Q13438 0.233362331448
P59595 Q5EBL8 0.152445555159
P59595 Q9Y312 0.274548440066
P59595 Q9Y2I6 0.143082825547
P59595 P52948 0.116765957447
P59595 Q92900 0.168114392623
P59595 Q8IWR1 0.2522845953
P59595 Q96HR9 0.176880222841
P59595 Q96A26 0.146358792185
P59595 Q9H2P9 0.226408689749
P54274 Q96JC1 0.193273092369
P54274 Q9BSF4 0.222820599125
P54274 Q9NQT5 0.222036168788
P54274 Q9NQT4 0.198913781399
P54274 P33527 0.132290184922
P54274 A3KN83 0.150467081851
P54274 Q8N3C7 0.232959268495
P54274 Q9HAU0 0.175087814104
P54274 P61970 0.135306553911
P54274 P16435 0.233304794521
P54274 Q9NZL9 0.255500821018
P54274 Q8WTV0 0.238385376999
P54274 Q13724 0.191408279924
P54274 Q6ZRP7 0.223868312757
P54274 Q8N8E3 0.1976
P54274 Q9BZQ6 0.19036918138
P54274 Q9Y3U8 0.122869318182
P54274 O94826 0.254944007624
P54274 Q5JSZ5 0.0986052321144
P54274 Q13206 0.212204792277
P54274 Q6UX04 0.290351399643
P54274 Q7Z2K6 0.19289921466
P54274 P55789 0.192043895748
P54274 P11233 0.197463147069
P54274 Q9Y673 0.242504118616
P54274 Q9NP72 0.197463147069
P54274 Q86YB8 0.277924362357
P54274 P62873 0.249098656178
P54274 P62877 0.128769067045
P54274 O00566 0.250490516678
P54274 Q9H8W4 0.21722972973
P54274 Q96F45 0.204715733803
P54274 Q96F46 0.189429530201
P54274 O76024 0.196225784903
P54274 Q15369 0.12469004605
P54274 Q9UHI8 0.177824267782
P54274 O60573 0.215155615697
P54274 P14735 0.178368121442
P54274 Q9H7F0 0.155153168796
P54274 P35241 0.257376642698
P54274 P0C7P0 0.138125440451
P54274 O75439 0.274741081703
P54274 Q2T9J0 0.235191202199
P54274 O75534 0.217125947845
P54274 P61019 0.198768388642
P54274 P49643 0.267181893458
P54274 P49642 0.28233791121
P54274 Q8IWJ2 0.132270079267
P54274 Q9HCE1 0.179170999851
P54274 P06280 0.283194057567
P54274 Q9Y6E2 0.284984025559
P54274 Q08117 0.186382393398
P54274 P12268 0.278816634105
P54274 Q9NR30 0.21611860863
P54274 Q96K12 0.267194323144
P54274 Q9BQ95 0.275243787355
P54274 Q99081 0.225048087198
P54274 O95070 0.219041278296
P54274 Q96DA6 0.126282278033
P54274 Q8N0Z8 0.232913072329
P54274 O43169 0.160083886753
P54274 O00203 0.181107954545
P54274 Q7L8L6 0.224174551072
P54274 P38435 0.214981845977
P54274 Q9H4P4 0.252311756935
P54274 P0DTC5 0.200136379134
P54274 Q9UN86 0.265884373211
P54274 P00750 0.237108433735
P54274 P27448 0.226664040961
P54274 Q9NV92 0.245159172957
P54274 P09132 0.159719789842
P54274 O76061 0.258214404248
P54274 Q9ULX6 0.226033421284
P54274 P0DTC7 0.120762711864
P54274 P0DTC6 0.0761183261183
P54274 Q9H4F8 0.277469135802
P54274 P0DTC4 0.0886575735822
P54274 P0DTC3 0.216342933691
P54274 P0DTC2 0.144091877812
P54274 Q13617 0.222288202692
P54274 Q9Y399 0.228799467908
P54274 P0DTC8 0.119703389831
P54274 Q9BV73 0.0967872570194
P54274 P0DTC9 0.276357827476
P54274 Q13868 0.234687083888
P54274 Q6NXT4 0.263619854722
P54274 P82663 0.169209431345
P54274 Q96CW5 0.199337748344
P54274 Q96CW1 0.284806102988
P54274 Q96SN8 0.11868538287
P54274 Q8IWF2 0.226633060281
P54274 P67870 0.186944634313
P54274 Q2M389 0.164319248826
P54274 Q99519 0.26455534229
P54274 A0A663DJA2 0.0487449981812
P54274 Q9NYU1 0.139586936616
P54274 O75506 0.0922138500179
P54274 Q8TEQ8 0.161026352288
P54274 P09884 0.141571622894
P54274 Q66GS9 0.175545128347
P54274 Q4G0J3 0.265848158356
P54274 Q96CN9 0.225965327029
P54274 Q15818 0.285396118358
P54274 Q8NEJ9 0.266688697951
P54274 Q8WUY8 0.18169352074
P54274 Q99959 0.199011756688
P54274 Q9NXA8 0.237338629593
P54274 P48556 0.261025808559
P54274 O75592 0.0555611677947
P54274 Q9H488 0.26460148435
P54274 Q86VR2 0.287548521947
P54274 Q6NXT6 0.271989860583
P54274 Q8IUD2 0.181536293164
P54274 Q7Z4H8 0.260654385483
P54274 P0DTD1-PRO_0000449632 0.264311416421
P54274 P0DTD1-PRO_0000449631 0.248387928811
P54274 P0DTD1-PRO_0000449630 0.232311320755
P54274 Q8N4C6 0.111474661391
P54274 O43292 0.235944483651
P54274 Q04724 0.207972922151
P54274 Q8N6S5 0.187946884576
P54274 Q6UUV7 0.237256719184
P54274 Q04726 0.202784048157
P54274 Q14789 0.0769814374589
P54274 P61916 0.147798742138
P54274 Q96N16 0.263736263736
P54274 P52306 0.268208661417
P54274 Q9Y680 0.18956699625
P54274 O95684 0.281672025723
P54274 P15151 0.280051150895
P54274 Q9C0B5 0.220394068657
P54274 Q8TAD8 0.270357257805
P54274 P07203 0.180507892931
P54274 Q15370 0.119123365147
P54274 P49454 0.078021978022
P54274 O43818 0.285967503693
P54274 Q9P0L2 0.21512605042
P54274 Q9BQS8 0.141793426231
P54274 Q8TEM1 0.113394279963
P54274 P61006 0.192597669637
P54274 Q9H773 0.173550850399
P54274 P21964 0.221663313213
P54274 Q00765 0.178620689655
P54274 Q96HW7 0.190649186542
P54274 Q4V328 0.21983075791
P54274 Q8WVC6 0.203263086336
P54274 P63218 0.0780856423174
P54274 O00116 0.228602620087
P54274 Q14181 0.243223620523
P54274 P35555 0.0719723530001
P54274 P35556 0.0716543209877
P54274 P62072 0.104605498036
P54274 P35658 0.100388453043
P54274 Q9BSJ2 0.19926199262
P54274 Q99988 0.233852268963
P54274 Q3KQU3 0.200675435478
P54274 Q08378 0.145543919641
P54274 Q9H3K2 0.243455497382
P54274 Q9H7Z7 0.278821243523
P54274 Q9H173 0.303742653882
P54274 O94973 0.191124068675
P54274 Q5T6F2 0.162778079219
P54274 P05026 0.237558062376
P54274 P05556 0.199250802711
P54274 P55085 0.251930501931
P54274 Q8NEW0 0.255911888565
P54274 Q70EL1 0.124774612333
P54274 Q9BQQ3 0.279388836919
P54274 Q8NCA5 0.248144220573
P54274 P37198 0.255325034578
P54274 EBI-25475912 0.0729768786127
P54274 Q9GZU3 0.250913177859
P54274 P0DTD2 0.106125356125
P54274 P0DTD3 0.0840517241379
P54274 Q8TD10 0.301934665398
P54274 Q8TD19 0.183812405446
P54274 Q969X5 0.22559146951
P54274 O14578 0.111560918645
P54274 Q9Y3A6 0.203401360544
P54274 Q9UJC3 0.242580379225
P54274 Q96IV0 0.234248079034
P54274 Q9BVL2 0.242632612967
P54274 P82675 0.27873015873
P54274 P09601 0.237745915305
P54274 Q96MM7 0.24595924104
P54274 P78406 0.273140630075
P54274 Q8IZ52 0.203284258211
P54274 Q9NQC3 0.166492420282
P54274 Q8IWA5 0.211526670754
P54274 Q9HD40 0.280169971671
P54274 Q08431 0.281794706262
P54274 P25440 0.211795252226
P54274 Q9Y276 0.274440894569
P54274 Q5JRX3 0.170501643562
P54274 Q9Y375 0.236998025016
P54274 Q5VT66 0.251640419948
P54274 Q12770 0.14444051409
P54274 P13861 0.274157303371
P54274 Q10713 0.258728010825
P54274 O76094 0.25
P54274 Q9UJZ1 0.259537006847
P54274 Q9UL15 0.299021155668
P54274 Q9BRN9 0.189655172414
P54274 P38606 0.246884552081
P54274 P58166 0.244037896112
P54274 O95391 0.259348034516
P54274 P28300 0.268830759534
P54274 Q5JTV8 0.257185332012
P54274 Q96DZ1 0.261286681716
P54274 P00387 0.225099601594
P54274 Q9BS26 0.2784728906
P54274 Q92552 0.28608
P54274 Q5BJF2 0.169726359543
P54274 Q7Z7A1 0.101185935224
P54274 P50897 0.237984753066
P54274 Q7KZI7 0.218006795017
P54274 Q9NZJ7 0.260322580645
P54274 Q8N766 0.183384146341
P54274 Q9NW13 0.229591836735
P54274 P0DTD1-PRO_0000449628 0.132280701754
P54274 P0DTD1-PRO_0000449629 0.179643527205
P54274 P0DTD1-PRO_0000449624 0.202599133622
P54274 P0DTD1-PRO_0000449625 0.102004294918
P54274 P0DTD1-PRO_0000449626 0.18941216913
P54274 P0DTD1-PRO_0000449627 0.11402266289
P54274 P0DTD1-PRO_0000449620 0.232778027915
P54274 P0DTD1-PRO_0000449622 0.246239554318
P54274 P0DTD1-PRO_0000449623 0.233012926748
P54274 Q08379 0.19278779473
P54274 Q9NXK8 0.234441883438
P54274 Q96IZ5 0.299295774648
P54274 P11310 0.280012771392
P54274 Q9BQT8 0.237209302326
P54274 Q9UH99 0.222817133443
P54274 O95573 0.224539380441
P54274 O14975 0.233763242745
P54274 O14874 0.271853986551
P54274 Q99567 0.22418879056
P54274 Q96S66 0.252844500632
P54274 P61011 0.278520625889
P54274 P17612 0.250489875898
P54274 Q96ER3 0.295595625185
P54274 O00469 0.210892236385
P54274 Q13310 0.24016374801
P54274 Q5VU43 0.100068775791
P54274 P62820 0.194444444444
P54274 Q9Y4L1 0.192478894858
P54274 Q96B26 0.231335788416
P54274 Q9C0D3 0.230081462348
P54274 P19784 0.250571708592
P54274 P29122 0.169078558771
P54274 Q9H845 0.25325443787
P54274 Q92615 0.229423459245
P54274 O00124 0.226769540423
P54274 O14656 0.244824186658
P54274 P61106 0.198222829802
P54274 Q99996 0.0670083602907
P54274 Q86UT6 0.183995056388
P54274 Q13546 0.235697450182
P54274 Q13283 0.265680473373
P54274 P61586 0.181129476584
P54274 O75964 0.107675906183
P54274 Q8N0X7 0.236038394415
P54274 Q9H6F5 0.265385867796
P54274 Q9UHD2 0.229208517477
P54274 O43633 0.206614387999
P54274 Q96AY3 0.241013268999
P54274 Q7Z5G4 0.144662921348
P54274 Q5T1M5 0.163033779477
P54274 Q9UBX5 0.250874125874
P54274 P61962 0.245332459876
P54274 Q96D53 0.254087723852
P54274 P51149 0.1881425634
P54274 P51148 0.202938161941
P54274 Q9UKA9 0.285908967021
P54274 P0DTD1-PRO_0000449619 0.166032514701
P54274 Q8IV08 0.264241398759
P54274 O95260 0.258055925433
P54274 Q9P2E5 0.20855513308
P54274 O96028 0.140667463855
P54274 Q2PZI1 0.225854700855
P54274 P11940 0.245360824742
P54274 Q9BW92 0.223811442385
P54274 O75347 0.122029088329
P54274 Q99720 0.181322426721
P54274 Q9NXH9 0.239613101781
P54274 Q14157 0.164809139036
P54274 Q9H2H8 0.156685236769
P54274 Q6PKG0 0.165164761264
P54274 Q9Y5J9 0.0998568360773
P54274 Q6UW63 0.263969171484
P54274 Q9UDR5 0.193172625789
P54274 Q9Y5J6 0.119402985075
P54274 Q9Y5J7 0.1025
P54274 Q9NY61 0.274053224156
P54274 Q6Y7W6 0.154208357858
P54274 Q13443 0.19039331709
P54274 A7MCY6 0.230751445087
P54274 Q5VUA4 0.100206185567
P54274 Q96S52 0.267033542977
P54274 Q9UBU6 0.264084507042
P54274 Q9BQE4 0.188275862069
P54274 Q9Y6M9 0.1723183391
P54274 O95613 0.0735743751517
P54274 P61026 0.188251459979
P54274 Q86VM9 0.191102756892
P54274 Q92820 0.242984483328
P54274 Q86YT6 0.180737043019
P54274 Q92769 0.26528323051
P54274 O43823 0.219280099297
P54274 Q7Z3B4 0.272625070264
P54274 Q8N183 0.170138888889
P54274 Q5VT06 0.0783920115298
P54274 O14745 0.277940697296
P54274 Q7L2J0 0.215504832408
P54274 P13984 0.226013513514
P54274 P62330 0.167013167013
P54274 P13804 0.254599211564
P54274 Q9HAV7 0.201844262295
P54274 P12109 0.160504442534
P54274 Q15904 0.27161232426
P54274 Q9H270 0.196257273156
P54274 O60885 0.133568437293
P54274 Q96I59 0.269219526454
P54274 Q9NVH1 0.265580553401
P54274 Q9BV19 0.194501718213
P54274 P26358 0.124929603905
P54274 Q8IWR0 0.184972842486
P54274 Q12907 0.25758069775
P54274 Q7Z4Q2 0.25350262697
P54274 Q9BSC4 0.237670068027
P54274 P27105 0.226408802934
P54274 Q7LGA3 0.262145418976
P54274 Q4KMQ2 0.183926558222
P54274 Q76N32 0.209226018143
P54274 Q9BVK2 0.242553191489
P54274 Q2TAA5 0.256011315417
P54274 Q92995 0.2
P54274 Q15056 0.212909766813
P54274 Q8NBX0 0.276751592357
P54274 Q99470 0.186173853525
P54274 Q9BU02 0.201632097926
P54274 Q8NBJ5 0.242139086527
P54274 Q9ULT8 0.0895351637765
P54274 Q6PML9 0.25368956743
P54274 P31323 0.280600830936
P54274 Q9NU22 0.047072559517
P54274 P0DTC1-PRO_0000449645 0.0198237885463
P54274 Q13438 0.243336944745
P54274 Q5EBL8 0.138197123816
P54274 Q9Y312 0.251373182553
P54274 Q9Y2I6 0.150692645568
P54274 P52948 0.112348092122
P54274 Q92900 0.168266666667
P54274 Q8IWR1 0.282915863841
P54274 Q96HR9 0.190622861054
P54274 Q96A26 0.16335078534
P54274 Q9H2P9 0.229639519359
Q9BUV0 Q96JC1 0.138836451004
Q9BUV0 Q9BSF4 0.282768777614
Q9BUV0 Q9NQT5 0.283138401559
Q9BUV0 Q9NQT4 0.251491053678
Q9BUV0 P33527 0.0914061694006
Q9BUV0 A3KN83 0.103132421124
Q9BUV0 Q8N3C7 0.16620201587
Q9BUV0 Q9HAU0 0.127809182407
Q9BUV0 P61970 0.164390756303
Q9BUV0 P16435 0.172451912447
Q9BUV0 Q9NZL9 0.259583333333
Q9BUV0 Q8WTV0 0.187071240106
Q9BUV0 Q13724 0.144736842105
Q9BUV0 Q6ZRP7 0.167055826788
Q9BUV0 Q8N8E3 0.139813145386
Q9BUV0 Q9BZQ6 0.141917447788
Q9BUV0 Q9Y3U8 0.167906482465
Q9BUV0 O94826 0.190711462451
Q9BUV0 Q5JSZ5 0.0716589538634
Q9BUV0 Q13206 0.148443029016
Q9BUV0 Q6UX04 0.224057338735
Q9BUV0 Q7Z2K6 0.135837665605
Q9BUV0 P55789 0.242179616549
Q9BUV0 P11233 0.238023197176
Q9BUV0 Q9Y673 0.248045178106
Q9BUV0 Q9NP72 0.238527483611
Q9BUV0 Q86YB8 0.216738197425
Q9BUV0 P62873 0.250610252238
Q9BUV0 P62877 0.145888594164
Q9BUV0 O00566 0.17485353763
Q9BUV0 Q9H8W4 0.242843040474
Q9BUV0 Q96F45 0.169970380497
Q9BUV0 Q96F46 0.138874548271
Q9BUV0 O76024 0.142318890221
Q9BUV0 Q15369 0.148755955532
Q9BUV0 Q9UHI8 0.129909827296
Q9BUV0 O60573 0.277448071217
Q9BUV0 P14735 0.130558042375
Q9BUV0 Q9H7F0 0.109426333081
Q9BUV0 P35241 0.189495365602
Q9BUV0 P0C7P0 0.181722689076
Q9BUV0 O75439 0.215509467989
Q9BUV0 Q2T9J0 0.18743509865
Q9BUV0 O75534 0.151958919741
Q9BUV0 P61019 0.25641025641
Q9BUV0 P49643 0.208405296488
Q9BUV0 P49642 0.229110512129
Q9BUV0 Q8IWJ2 0.0852547955823
Q9BUV0 Q9HCE1 0.127316924947
Q9BUV0 P06280 0.211875405581
Q9BUV0 Q9Y6E2 0.238696109359
Q9BUV0 Q08117 0.264944275583
Q9BUV0 P12268 0.208794408853
Q9BUV0 Q9NR30 0.160015649452
Q9BUV0 Q96K12 0.19573257468
Q9BUV0 Q9BQ95 0.23399339934
Q9BUV0 Q99081 0.184988962472
Q9BUV0 O95070 0.260254596888
Q9BUV0 Q96DA6 0.162704701532
Q9BUV0 Q8N0Z8 0.289801568989
Q9BUV0 O43169 0.197716658018
Q9BUV0 O00203 0.125235814831
Q9BUV0 Q7L8L6 0.158648111332
Q9BUV0 P38435 0.160700236035
Q9BUV0 Q9H4P4 0.262039045553
Q9BUV0 P0DTC5 0.227613806903
Q9BUV0 Q9UN86 0.208669656203
Q9BUV0 P00750 0.190452386903
Q9BUV0 P27448 0.171637248935
Q9BUV0 Q9NV92 0.233803986711
Q9BUV0 P09132 0.190525767829
Q9BUV0 O76061 0.262353998203
Q9BUV0 Q9ULX6 0.183450784269
Q9BUV0 P0DTC7 0.146996838778
Q9BUV0 P0DTC6 0.0935799782372
Q9BUV0 Q9H4F8 0.227758007117
Q9BUV0 P0DTC4 0.105831533477
Q9BUV0 P0DTC3 0.252923976608
Q9BUV0 P0DTC2 0.109437145956
Q9BUV0 Q13617 0.161329798083
Q9BUV0 Q9Y399 0.280482151136
Q9BUV0 P0DTC8 0.152792413066
Q9BUV0 Q9BV73 0.063612190632
Q9BUV0 P0DTC9 0.253516295026
Q9BUV0 Q13868 0.272334293948
Q9BUV0 Q6NXT4 0.212995245642
Q9BUV0 P82663 0.201025641026
Q9BUV0 Q96CW5 0.144797148192
Q9BUV0 Q96CW1 0.230510752688
Q9BUV0 Q96SN8 0.0816309159006
Q9BUV0 Q8IWF2 0.172810060711
Q9BUV0 P67870 0.228915662651
Q9BUV0 Q2M389 0.119962761005
Q9BUV0 Q99519 0.228357191547
Q9BUV0 A0A663DJA2 0.0677685950413
Q9BUV0 Q9NYU1 0.0931818181818
Q9BUV0 O75506 0.119266055046
Q9BUV0 Q8TEQ8 0.115847613652
Q9BUV0 P09884 0.0950255102041
Q9BUV0 Q66GS9 0.124136959279
Q9BUV0 Q4G0J3 0.196251952108
Q9BUV0 Q96CN9 0.170489141465
Q9BUV0 Q15818 0.2275008364
Q9BUV0 Q8NEJ9 0.275925079945
Q9BUV0 Q8WUY8 0.221886031266
Q9BUV0 Q99959 0.156643356643
Q9BUV0 Q9NXA8 0.27128363476
Q9BUV0 P48556 0.273989383422
Q9BUV0 O75592 0.0370583457425
Q9BUV0 Q9H488 0.231956912029
Q9BUV0 Q86VR2 0.2140625
Q9BUV0 Q6NXT6 0.201001053741
Q9BUV0 Q8IUD2 0.127411459833
Q9BUV0 Q7Z4H8 0.202121559633
Q9BUV0 P0DTD1-PRO_0000449632 0.23555919705
Q9BUV0 P0DTD1-PRO_0000449631 0.184817596567
Q9BUV0 P0DTD1-PRO_0000449630 0.178929357125
Q9BUV0 Q8N4C6 0.0728853998307
Q9BUV0 O43292 0.182837640176
Q9BUV0 Q04724 0.149738827626
Q9BUV0 Q8N6S5 0.247129306041
Q9BUV0 Q6UUV7 0.190544756419
Q9BUV0 Q04726 0.152506289917
Q9BUV0 Q14789 0.0509632045663
Q9BUV0 P61916 0.186203319502
Q9BUV0 Q96N16 0.187515481793
Q9BUV0 P52306 0.179821200511
Q9BUV0 Q9Y680 0.245622811406
Q9BUV0 O95684 0.244996293551
Q9BUV0 P15151 0.237004103967
Q9BUV0 Q9C0B5 0.174277335568
Q9BUV0 Q8TAD8 0.270773638968
Q9BUV0 P07203 0.218686868687
Q9BUV0 Q15370 0.176253298153
Q9BUV0 P49454 0.0534254522441
Q9BUV0 O43818 0.223423980222
Q9BUV0 Q9P0L2 0.16288897426
Q9BUV0 Q9BQS8 0.0970600951146
Q9BUV0 Q8TEM1 0.0810259894683
Q9BUV0 P61006 0.241431451613
Q9BUV0 Q9H773 0.210066769389
Q9BUV0 P21964 0.2373046875
Q9BUV0 Q00765 0.216174974568
Q9BUV0 Q96HW7 0.13490779683
Q9BUV0 Q4V328 0.148855683753
Q9BUV0 Q8WVC6 0.24203187251
Q9BUV0 P63218 0.107859078591
Q9BUV0 O00116 0.175355450237
Q9BUV0 Q14181 0.193070549837
Q9BUV0 P35555 0.0489983347631
Q9BUV0 P35556 0.0495000248744
Q9BUV0 P62072 0.139260846277
Q9BUV0 P35658 0.0731895223421
Q9BUV0 Q9BSJ2 0.141063134354
Q9BUV0 Q99988 0.280772686433
Q9BUV0 Q3KQU3 0.163410626255
Q9BUV0 Q08378 0.0989249647084
Q9BUV0 Q9H3K2 0.241808378266
Q9BUV0 Q9H7Z7 0.256148316307
Q9BUV0 Q9H173 0.220492866407
Q9BUV0 O94973 0.134273858921
Q9BUV0 Q5T6F2 0.119202547418
Q9BUV0 P05026 0.256684491979
Q9BUV0 P05556 0.146234194612
Q9BUV0 P55085 0.233394495413
Q9BUV0 Q8NEW0 0.226436349981
Q9BUV0 Q70EL1 0.0909257059307
Q9BUV0 Q9BQQ3 0.224656638326
Q9BUV0 Q8NCA5 0.182169472813
Q9BUV0 P37198 0.200807847663
Q9BUV0 EBI-25475912 0.09760087241
Q9BUV0 Q9GZU3 0.205571847507
Q9BUV0 P0DTD2 0.149946638207
Q9BUV0 P0DTD3 0.0945945945946
Q9BUV0 Q8TD10 0.243688993605
Q9BUV0 Q8TD19 0.136201826343
Q9BUV0 Q969X5 0.244267664951
Q9BUV0 O14578 0.0761657214871
Q9BUV0 Q9Y3A6 0.230309072782
Q9BUV0 Q9UJC3 0.158409525835
Q9BUV0 Q96IV0 0.179754879709
Q9BUV0 Q9BVL2 0.186336987
Q9BUV0 P82675 0.241919360213
Q9BUV0 P09601 0.294430992736
Q9BUV0 Q96MM7 0.193689320388
Q9BUV0 P78406 0.239179104478
Q9BUV0 Q8IZ52 0.153427850068
Q9BUV0 Q9NQC3 0.115020658403
Q9BUV0 Q8IWA5 0.158305227656
Q9BUV0 Q9HD40 0.205560485064
Q9BUV0 Q08431 0.231951393853
Q9BUV0 P25440 0.156589738699
Q9BUV0 Q9Y276 0.24227865477
Q9BUV0 Q5JRX3 0.123977803738
Q9BUV0 Q9Y375 0.258569614896
Q9BUV0 Q5VT66 0.246461282265
Q9BUV0 Q12770 0.10429668747
Q9BUV0 P13861 0.236983842011
Q9BUV0 Q10713 0.205301748449
Q9BUV0 O76094 0.177218062174
Q9BUV0 Q9UJZ1 0.255717255717
Q9BUV0 Q9UL15 0.228959575878
Q9BUV0 Q9BRN9 0.225790513834
Q9BUV0 P38606 0.180799220273
Q9BUV0 P58166 0.242722265932
Q9BUV0 O95391 0.192642306736
Q9BUV0 P28300 0.228505291005
Q9BUV0 Q5JTV8 0.212760483663
Q9BUV0 Q96DZ1 0.217378497791
Q9BUV0 P00387 0.262443438914
Q9BUV0 Q9BS26 0.237578726382
Q9BUV0 Q92552 0.23749119098
Q9BUV0 Q5BJF2 0.205837173579
Q9BUV0 Q7Z7A1 0.0662929222144
Q9BUV0 P50897 0.248658318426
Q9BUV0 Q7KZI7 0.161973198679
Q9BUV0 Q9NZJ7 0.230514705882
Q9BUV0 Q8N766 0.134300421151
Q9BUV0 Q9NW13 0.16434202547
Q9BUV0 P0DTD1-PRO_0000449628 0.171711899791
Q9BUV0 P0DTD1-PRO_0000449629 0.131583159917
Q9BUV0 P0DTD1-PRO_0000449624 0.220748460445
Q9BUV0 P0DTD1-PRO_0000449625 0.111827956989
Q9BUV0 P0DTD1-PRO_0000449626 0.232911392405
Q9BUV0 P0DTD1-PRO_0000449627 0.153968253968
Q9BUV0 P0DTD1-PRO_0000449620 0.17679944095
Q9BUV0 P0DTD1-PRO_0000449622 0.187445510026
Q9BUV0 P0DTD1-PRO_0000449623 0.240017746229
Q9BUV0 Q08379 0.139116719243
Q9BUV0 Q9NXK8 0.265008576329
Q9BUV0 Q96IZ5 0.241622574956
Q9BUV0 P11310 0.227739726027
Q9BUV0 Q9BQT8 0.26242452392
Q9BUV0 Q9UH99 0.176970469513
Q9BUV0 O95573 0.1624217119
Q9BUV0 O14975 0.176246124493
Q9BUV0 O14874 0.240643581672
Q9BUV0 Q99567 0.160858995138
Q9BUV0 Q96S66 0.197845507094
Q9BUV0 P61011 0.199346405229
Q9BUV0 P17612 0.248102277267
Q9BUV0 Q96ER3 0.216141001855
Q9BUV0 O00469 0.153708490754
Q9BUV0 Q13310 0.18620527307
Q9BUV0 Q5VU43 0.0699742894865
Q9BUV0 P62820 0.248234106963
Q9BUV0 Q9Y4L1 0.136977693999
Q9BUV0 Q96B26 0.254749147589
Q9BUV0 Q9C0D3 0.158681408681
Q9BUV0 P19784 0.241749502982
Q9BUV0 P29122 0.132115355579
Q9BUV0 Q9H845 0.182531894014
Q9BUV0 Q92615 0.174964146691
Q9BUV0 O00124 0.274548119199
Q9BUV0 O14656 0.246523388116
Q9BUV0 P61106 0.25702811245
Q9BUV0 Q99996 0.0440517460049
Q9BUV0 Q86UT6 0.133617963314
Q9BUV0 Q13546 0.170429393537
Q9BUV0 Q13283 0.211389662643
Q9BUV0 P61586 0.222335025381
Q9BUV0 O75964 0.147340425532
Q9BUV0 Q8N0X7 0.171364148816
Q9BUV0 Q9H6F5 0.261023622047
Q9BUV0 Q9UHD2 0.161731207289
Q9BUV0 O43633 0.254627313657
Q9BUV0 Q96AY3 0.182432432432
Q9BUV0 Q7Z5G4 0.183908045977
Q9BUV0 Q5T1M5 0.114734927235
Q9BUV0 Q9UBX5 0.19829424307
Q9BUV0 P61962 0.23031026253
Q9BUV0 Q96D53 0.198974082073
Q9BUV0 P51149 0.253024193548
Q9BUV0 P51148 0.24887104867
Q9BUV0 Q9UKA9 0.203125
Q9BUV0 P0DTD1-PRO_0000449619 0.226366888094
Q9BUV0 Q8IV08 0.207241683839
Q9BUV0 O95260 0.199389905713
Q9BUV0 Q9P2E5 0.160438270397
Q9BUV0 O96028 0.100883977901
Q9BUV0 Q2PZI1 0.160670933569
Q9BUV0 P11940 0.193785578748
Q9BUV0 Q9BW92 0.170301142264
Q9BUV0 O75347 0.154907161804
Q9BUV0 Q99720 0.2345
Q9BUV0 Q9NXH9 0.182272727273
Q9BUV0 Q14157 0.126618295632
Q9BUV0 Q9H2H8 0.194530443756
Q9BUV0 Q6PKG0 0.121877573428
Q9BUV0 Q9Y5J9 0.121505376344
Q9BUV0 Q6UW63 0.204362801378
Q9BUV0 Q9UDR5 0.138262599469
Q9BUV0 Q9Y5J6 0.15
Q9BUV0 Q9Y5J7 0.135584137192
Q9BUV0 Q9NY61 0.200319233839
Q9BUV0 Q6Y7W6 0.11214953271
Q9BUV0 Q13443 0.145435054493
Q9BUV0 A7MCY6 0.18438697318
Q9BUV0 Q5VUA4 0.0723560863829
Q9BUV0 Q96S52 0.200981728934
Q9BUV0 Q9UBU6 0.228740020826
Q9BUV0 Q9BQE4 0.221261444557
Q9BUV0 Q9Y6M9 0.220858895706
Q9BUV0 O95613 0.0495698083692
Q9BUV0 P61026 0.240263024785
Q9BUV0 Q86VM9 0.144827586207
Q9BUV0 Q92820 0.252713851498
Q9BUV0 Q86YT6 0.131492044431
Q9BUV0 Q92769 0.208662569505
Q9BUV0 O43823 0.181430096051
Q9BUV0 Q7Z3B4 0.207098855969
Q9BUV0 Q8N183 0.227646454265
Q9BUV0 Q5VT06 0.0571087712018
Q9BUV0 O14745 0.278111244498
Q9BUV0 Q7L2J0 0.181586762834
Q9BUV0 P13984 0.249259624877
Q9BUV0 P62330 0.201844262295
Q9BUV0 P13804 0.260017421603
Q9BUV0 Q9HAV7 0.238214643932
Q9BUV0 P12109 0.121833357739
Q9BUV0 Q15904 0.208515967439
Q9BUV0 Q9H270 0.135104669887
Q9BUV0 O60885 0.0972549019608
Q9BUV0 Q96I59 0.219437652812
Q9BUV0 Q9NVH1 0.200645508338
Q9BUV0 Q9BV19 0.222672064777
Q9BUV0 P26358 0.0885292717753
Q9BUV0 Q8IWR0 0.13088439574
Q9BUV0 Q12907 0.24090386825
Q9BUV0 Q7Z4Q2 0.168363883232
Q9BUV0 Q9BSC4 0.167288693743
Q9BUV0 P27105 0.269733656174
Q9BUV0 Q7LGA3 0.244286840032
Q9BUV0 Q4KMQ2 0.13498349835
Q9BUV0 Q76N32 0.165540540541
Q9BUV0 Q9BVK2 0.182497923013
Q9BUV0 Q2TAA5 0.206142941524
Q9BUV0 Q92995 0.147626499739
Q9BUV0 Q15056 0.281975308642
Q9BUV0 Q8NBX0 0.227534757545
Q9BUV0 Q99470 0.238430583501
Q9BUV0 Q9BU02 0.24115595416
Q9BUV0 Q8NBJ5 0.190114068441
Q9BUV0 Q9ULT8 0.0624582295401
Q9BUV0 Q6PML9 0.206823591642
Q9BUV0 P31323 0.231944444444
Q9BUV0 Q9NU22 0.0317728143678
Q9BUV0 P0DTC1-PRO_0000449645 0.0262569832402
Q9BUV0 Q13438 0.171518137035
Q9BUV0 Q5EBL8 0.17788210746
Q9BUV0 Q9Y312 0.230626622173
Q9BUV0 Q9Y2I6 0.108361970218
Q9BUV0 P52948 0.0795317610604
Q9BUV0 Q92900 0.117943136988
Q9BUV0 Q8IWR1 0.223712067749
Q9BUV0 Q96HR9 0.222837022133
Q9BUV0 Q96A26 0.212325220093
Q9BUV0 Q9H2P9 0.269156159069
Q14653 Q96JC1 0.191649899396
Q14653 Q9BSF4 0.217821782178
Q14653 Q9NQT5 0.231855500821
Q14653 Q9NQT4 0.198668885191
Q14653 P33527 0.138351983723
Q14653 A3KN83 0.142316258352
Q14653 Q8N3C7 0.218541666667
Q14653 Q9HAU0 0.165764546685
Q14653 P61970 0.131860545392
Q14653 P16435 0.224463519313
Q14653 Q9NZL9 0.245167525773
Q14653 Q8WTV0 0.251082251082
Q14653 Q13724 0.203436903315
Q14653 Q6ZRP7 0.22545379538
Q14653 Q8N8E3 0.175216415518
Q14653 Q9BZQ6 0.187198456095
Q14653 Q9Y3U8 0.111304347826
Q14653 O94826 0.237275985663
Q14653 Q5JSZ5 0.103757205361
Q14653 Q13206 0.191051995163
Q14653 Q6UX04 0.264494919307
Q14653 Q7Z2K6 0.185573770492
Q14653 P55789 0.189915966387
Q14653 P11233 0.177083333333
Q14653 Q9Y673 0.251454427925
Q14653 Q9NP72 0.180443548387
Q14653 Q86YB8 0.257134451309
Q14653 P62873 0.252733118971
Q14653 P62877 0.111535788742
Q14653 O00566 0.226666666667
Q14653 Q9H8W4 0.207353428288
Q14653 Q96F45 0.233760494918
Q14653 Q96F46 0.200067249496
Q14653 O76024 0.18875502008
Q14653 Q15369 0.121096460791
Q14653 Q9UHI8 0.175299401198
Q14653 O60573 0.206633499171
Q14653 P14735 0.172247404591
Q14653 Q9H7F0 0.152030803627
Q14653 P35241 0.238000497389
Q14653 P0C7P0 0.129099068001
Q14653 O75439 0.270207852194
Q14653 Q2T9J0 0.259212835297
Q14653 O75534 0.206116774791
Q14653 P61019 0.180080482897
Q14653 P49643 0.261700360011
Q14653 P49642 0.264890282132
Q14653 Q8IWJ2 0.115020556459
Q14653 Q9HCE1 0.18663491591
Q14653 P06280 0.286113699907
Q14653 Q9Y6E2 0.276262151145
Q14653 Q08117 0.175598247388
Q14653 P12268 0.257350882106
Q14653 Q9NR30 0.209563726424
Q14653 Q96K12 0.253285870756
Q14653 Q9BQ95 0.284910965323
Q14653 Q99081 0.230983501178
Q14653 O95070 0.225269343781
Q14653 Q96DA6 0.119196119196
Q14653 Q8N0Z8 0.235274975594
Q14653 O43169 0.150684931507
Q14653 O00203 0.165765509391
Q14653 Q7L8L6 0.207664021676
Q14653 P38435 0.209729936794
Q14653 Q9H4P4 0.233884029802
Q14653 P0DTC5 0.186163101604
Q14653 Q9UN86 0.268523836875
Q14653 P00750 0.23610439826
Q14653 P27448 0.214962495065
Q14653 Q9NV92 0.250160978751
Q14653 P09132 0.143102264928
Q14653 O76061 0.218098958333
Q14653 Q9ULX6 0.212742504409
Q14653 P0DTC7 0.124870287098
Q14653 P0DTC6 0.0713528788414
Q14653 Q9H4F8 0.279120198265
Q14653 P0DTC4 0.0804920913884
Q14653 P0DTC3 0.212479474548
Q14653 P0DTC2 0.148802466208
Q14653 Q13617 0.212301587302
Q14653 Q9Y399 0.226353555121
Q14653 P0DTC8 0.127637495676
Q14653 Q9BV73 0.0878141042961
Q14653 P0DTC9 0.265600501725
Q14653 Q13868 0.235390140385
Q14653 Q6NXT4 0.26609963548
Q14653 P82663 0.167516139993
Q14653 Q96CW5 0.191771731918
Q14653 Q96CW1 0.26895475819
Q14653 Q96SN8 0.11156920488
Q14653 Q8IWF2 0.224889450411
Q14653 P67870 0.203015075377
Q14653 Q2M389 0.151907001045
Q14653 Q99519 0.280062794349
Q14653 A0A663DJA2 0.0516381766382
Q14653 Q9NYU1 0.133238260161
Q14653 O75506 0.083977512298
Q14653 Q8TEQ8 0.171575437622
Q14653 P09884 0.135254059717
Q14653 Q66GS9 0.161874481615
Q14653 Q4G0J3 0.239256094496
Q14653 Q96CN9 0.205371248025
Q14653 Q15818 0.272329793879
Q14653 Q8NEJ9 0.224959481361
Q14653 Q8WUY8 0.184475806452
Q14653 Q99959 0.201809800239
Q14653 Q9NXA8 0.243506493506
Q14653 P48556 0.249038461538
Q14653 O75592 0.055078322385
Q14653 Q9H488 0.267574414186
Q14653 Q86VR2 0.275996403956
Q14653 Q6NXT6 0.232392575642
Q14653 Q8IUD2 0.158831003812
Q14653 Q7Z4H8 0.275310344828
Q14653 P0DTD1-PRO_0000449632 0.247753530167
Q14653 P0DTD1-PRO_0000449631 0.236481241915
Q14653 P0DTD1-PRO_0000449630 0.241248817408
Q14653 Q8N4C6 0.099238385377
Q14653 O43292 0.249587166785
Q14653 Q04724 0.217678100264
Q14653 Q8N6S5 0.200600801068
Q14653 Q6UUV7 0.246282527881
Q14653 Q04726 0.210972850679
Q14653 Q14789 0.0687787843514
Q14653 P61916 0.144813420062
Q14653 Q96N16 0.23526593196
Q14653 P52306 0.246544916091
Q14653 Q9Y680 0.195187165775
Q14653 O95684 0.273587882613
Q14653 P15151 0.271101349231
Q14653 Q9C0B5 0.214823864793
Q14653 Q8TAD8 0.259317751105
Q14653 P07203 0.190380087454
Q14653 Q15370 0.126038781163
Q14653 P49454 0.0717876217405
Q14653 O43818 0.264453009191
Q14653 Q9P0L2 0.206812652068
Q14653 Q9BQS8 0.135690701885
Q14653 Q8TEM1 0.114348081605
Q14653 P61006 0.180718844474
Q14653 Q9H773 0.165986394558
Q14653 P21964 0.224926011181
Q14653 Q00765 0.17032781345
Q14653 Q96HW7 0.179458775123
Q14653 Q4V328 0.199299410029
Q14653 Q8WVC6 0.195601466178
Q14653 P63218 0.07681465821
Q14653 O00116 0.234238178634
Q14653 Q14181 0.243203883495
Q14653 P35555 0.0731682870602
Q14653 P35556 0.0721415159601
Q14653 P62072 0.0975524475524
Q14653 P35658 0.101700083861
Q14653 Q9BSJ2 0.18756302521
Q14653 Q99988 0.238466536712
Q14653 Q3KQU3 0.197541859637
Q14653 Q08378 0.131393109352
Q14653 Q9H3K2 0.249759229535
Q14653 Q9H7Z7 0.256752462663
Q14653 Q9H173 0.27948003714
Q14653 O94973 0.18435572866
Q14653 Q5T6F2 0.166168478261
Q14653 P05026 0.23494956069
Q14653 P05556 0.19306399714
Q14653 P55085 0.25576255131
Q14653 Q8NEW0 0.249523204069
Q14653 Q70EL1 0.125
Q14653 Q9BQQ3 0.279127725857
Q14653 Q8NCA5 0.242819148936
Q14653 P37198 0.267277268943
Q14653 EBI-25475912 0.0693314467634
Q14653 Q9GZU3 0.250352410488
Q14653 P0DTD2 0.108126961981
Q14653 P0DTD3 0.081252198382
Q14653 Q8TD10 0.254669987547
Q14653 Q8TD19 0.17641709609
Q14653 Q969X5 0.226797385621
Q14653 O14578 0.101846801216
Q14653 Q9Y3A6 0.198399466489
Q14653 Q9UJC3 0.213223140496
Q14653 Q96IV0 0.223640766014
Q14653 Q9BVL2 0.231773399015
Q14653 P82675 0.2709375
Q14653 P09601 0.228907782865
Q14653 Q96MM7 0.228564716937
Q14653 P78406 0.25557680051
Q14653 Q8IZ52 0.213961407491
Q14653 Q9NQC3 0.157722513089
Q14653 Q8IWA5 0.211432083589
Q14653 Q9HD40 0.263217737351
Q14653 Q08431 0.254672157111
Q14653 P25440 0.208550185874
Q14653 Q9Y276 0.26371903418
Q14653 Q5JRX3 0.177523264137
Q14653 Q9Y375 0.247659024863
Q14653 Q5VT66 0.255230125523
Q14653 Q12770 0.149368284331
Q14653 P13861 0.263390044108
Q14653 Q10713 0.264729839805
Q14653 O76094 0.222051056338
Q14653 Q9UJZ1 0.239283429303
Q14653 Q9UL15 0.275411874417
Q14653 Q9BRN9 0.208153795161
Q14653 P38606 0.249941051639
Q14653 P58166 0.257051282051
Q14653 O95391 0.242548076923
Q14653 P28300 0.27235644807
Q14653 Q5JTV8 0.248757455268
Q14653 Q96DZ1 0.260475651189
Q14653 P00387 0.243894496907
Q14653 Q9BS26 0.261020151134
Q14653 Q92552 0.263819095477
Q14653 Q5BJF2 0.171758316361
Q14653 Q7Z7A1 0.0939820920386
Q14653 P50897 0.248699609883
Q14653 Q7KZI7 0.209799470299
Q14653 Q9NZJ7 0.269072491295
Q14653 Q8N766 0.180207697007
Q14653 Q9NW13 0.207907159717
Q14653 P0DTD1-PRO_0000449628 0.138191818494
Q14653 P0DTD1-PRO_0000449629 0.176848370927
Q14653 P0DTD1-PRO_0000449624 0.202287581699
Q14653 P0DTD1-PRO_0000449625 0.0858745180512
Q14653 P0DTD1-PRO_0000449626 0.173854447439
Q14653 P0DTD1-PRO_0000449627 0.116892126257
Q14653 P0DTD1-PRO_0000449620 0.225056433409
Q14653 P0DTD1-PRO_0000449622 0.253773057574
Q14653 P0DTD1-PRO_0000449623 0.2366710013
Q14653 Q08379 0.175081056044
Q14653 Q9NXK8 0.241925064599
Q14653 Q96IZ5 0.264216148288
Q14653 P11310 0.265747414604
Q14653 Q9BQT8 0.229064841968
Q14653 Q9UH99 0.21779521057
Q14653 O95573 0.225695149178
Q14653 O14975 0.23233256351
Q14653 O14874 0.263984915148
Q14653 Q99567 0.212891780012
Q14653 Q96S66 0.248795333502
Q14653 P61011 0.263773908079
Q14653 P17612 0.250881127844
Q14653 Q96ER3 0.266983091071
Q14653 O00469 0.216995741386
Q14653 Q13310 0.236488027366
Q14653 Q5VU43 0.0962968061674
Q14653 P62820 0.179831932773
Q14653 Q9Y4L1 0.185145317546
Q14653 Q96B26 0.224885095207
Q14653 Q9C0D3 0.20932085242
Q14653 P19784 0.251602564103
Q14653 P29122 0.177958579882
Q14653 Q9H845 0.240208877285
Q14653 Q92615 0.21462734157
Q14653 O00124 0.215131578947
Q14653 O14656 0.244036105738
Q14653 P61106 0.185929648241
Q14653 Q99996 0.0593081417343
Q14653 Q86UT6 0.181860393128
Q14653 Q13546 0.221052631579
Q14653 Q13283 0.271080760095
Q14653 P61586 0.175497806277
Q14653 O75964 0.114514444831
Q14653 Q8N0X7 0.230971128609
Q14653 Q9H6F5 0.262300319489
Q14653 Q9UHD2 0.220700765203
Q14653 O43633 0.182152406417
Q14653 Q96AY3 0.252359061215
Q14653 Q7Z5G4 0.136910904713
Q14653 Q5T1M5 0.151155368314
Q14653 Q9UBX5 0.258479532164
Q14653 P61962 0.24646529563
Q14653 Q96D53 0.256703983338
Q14653 P51149 0.192475646624
Q14653 P51148 0.180509042197
Q14653 Q9UKA9 0.251845775226
Q14653 P0DTD1-PRO_0000449619 0.169152542373
Q14653 Q8IV08 0.263157894737
Q14653 O95260 0.266631044617
Q14653 Q9P2E5 0.21112804878
Q14653 O96028 0.138891912485
Q14653 Q2PZI1 0.215081405313
Q14653 P11940 0.231334711693
Q14653 Q9BW92 0.220516962843
Q14653 O75347 0.118137595552
Q14653 Q99720 0.202138322753
Q14653 Q9NXH9 0.226140621556
Q14653 Q14157 0.165503767792
Q14653 Q9H2H8 0.157625383828
Q14653 Q6PKG0 0.168260810993
Q14653 Q9Y5J9 0.0925341745531
Q14653 Q6UW63 0.259044462856
Q14653 Q9UDR5 0.187388555682
Q14653 Q9Y5J6 0.112426035503
Q14653 Q9Y5J7 0.0961874781392
Q14653 Q9NY61 0.257186858316
Q14653 Q6Y7W6 0.151597312272
Q14653 Q13443 0.192535751657
Q14653 A7MCY6 0.241595177371
Q14653 Q5VUA4 0.101183106342
Q14653 Q96S52 0.257097791798
Q14653 Q9UBU6 0.280867106503
Q14653 Q9BQE4 0.162892869213
Q14653 Q9Y6M9 0.180400135639
Q14653 O95613 0.0706550769679
Q14653 P61026 0.17138047138
Q14653 Q86VM9 0.174513496547
Q14653 Q92820 0.247085492228
Q14653 Q86YT6 0.174437417267
Q14653 Q92769 0.248733821047
Q14653 O43823 0.228121111572
Q14653 Q7Z3B4 0.264805414552
Q14653 Q8N183 0.172847907452
Q14653 Q5VT06 0.0756077461887
Q14653 O14745 0.261508951407
Q14653 Q7L2J0 0.23026180169
Q14653 P13984 0.220602848625
Q14653 P62330 0.162648556876
Q14653 P13804 0.242346116661
Q14653 Q9HAV7 0.186139939739
Q14653 P12109 0.17398794143
Q14653 Q15904 0.278294806364
Q14653 Q9H270 0.183866393572
Q14653 O60885 0.136835135732
Q14653 Q96I59 0.268407157524
Q14653 Q9NVH1 0.258625162127
Q14653 Q9BV19 0.17514314584
Q14653 P26358 0.123566998684
Q14653 Q8IWR0 0.177297460701
Q14653 Q12907 0.249520153551
Q14653 Q7Z4Q2 0.226075504829
Q14653 Q9BSC4 0.223145780051
Q14653 P27105 0.210595160235
Q14653 Q7LGA3 0.254318618042
Q14653 Q4KMQ2 0.184605454252
Q14653 Q76N32 0.217450183788
Q14653 Q9BVK2 0.247065101387
Q14653 Q2TAA5 0.250638660233
Q14653 Q92995 0.189877717391
Q14653 Q15056 0.206428098078
Q14653 Q8NBX0 0.280400125039
Q14653 Q99470 0.19825561892
Q14653 Q9BU02 0.197666666667
Q14653 Q8NBJ5 0.234062140391
Q14653 Q9ULT8 0.0888768377922
Q14653 Q6PML9 0.252424706483
Q14653 P31323 0.276035131744
Q14653 Q9NU22 0.0486839106655
Q14653 P0DTC1-PRO_0000449645 0.0186848724398
Q14653 Q13438 0.228763849663
Q14653 Q5EBL8 0.145704467354
Q14653 Q9Y312 0.264426125555
Q14653 Q9Y2I6 0.145144919364
Q14653 P52948 0.114844746916
Q14653 Q92900 0.162126068376
Q14653 Q8IWR1 0.255594075008
Q14653 Q96HR9 0.184166387118
Q14653 Q96A26 0.153556771546
Q14653 Q9H2P9 0.222913256956
O43447 Q96JC1 0.100980049002
O43447 Q9BSF4 0.233149171271
O43447 Q9NQT5 0.24347362813
O43447 Q9NQT4 0.239130434783
O43447 P33527 0.0664926931106
O43447 A3KN83 0.0733104238259
O43447 Q8N3C7 0.126153846154
O43447 Q9HAU0 0.0875350140056
O43447 P61970 0.249008723236
O43447 P16435 0.126530612245
O43447 Q9NZL9 0.200262352427
O43447 Q8WTV0 0.143595322274
O43447 Q13724 0.104881146797
O43447 Q6ZRP7 0.123966942149
O43447 Q8N8E3 0.0908483633935
O43447 Q9BZQ6 0.101709115282
O43447 Q9Y3U8 0.205004035513
O43447 O94826 0.13290978399
O43447 Q5JSZ5 0.04820128631
O43447 Q13206 0.101281819823
O43447 Q6UX04 0.207041343669
O43447 Q7Z2K6 0.101538461538
O43447 P55789 0.230369889682
O43447 P11233 0.293546148508
O43447 Q9Y673 0.198720877113
O43447 Q9NP72 0.273841961853
O43447 Q86YB8 0.157827881867
O43447 P62873 0.18763326226
O43447 P62877 0.206119162641
O43447 O00566 0.120231213873
O43447 Q9H8W4 0.241515837104
O43447 Q96F45 0.126987839102
O43447 Q96F46 0.0991575991576
O43447 O76024 0.0976248690185
O43447 Q15369 0.223113964687
O43447 Q9UHI8 0.0959564541213
O43447 O60573 0.238882554162
O43447 P14735 0.0890878737289
O43447 Q9H7F0 0.0781951031919
O43447 P35241 0.132325643065
O43447 P0C7P0 0.237113402062
O43447 O75439 0.155569383945
O43447 Q2T9J0 0.146295801016
O43447 O75534 0.113702623907
O43447 P61019 0.27744510978
O43447 P49643 0.157691163344
O43447 P49642 0.168126094571
O43447 Q8IWJ2 0.057204427466
O43447 Q9HCE1 0.089658370691
O43447 P06280 0.166385988548
O43447 Q9Y6E2 0.177737226277
O43447 Q08117 0.243919885551
O43447 P12268 0.155374887082
O43447 Q9NR30 0.111022204441
O43447 Q96K12 0.149029982363
O43447 Q9BQ95 0.171408981831
O43447 Q99081 0.129726058411
O43447 O95070 0.225597609562
O43447 Q96DA6 0.2424
O43447 Q8N0Z8 0.211781888997
O43447 O43169 0.260903426791
O43447 O00203 0.0883741516672
O43447 Q7L8L6 0.114907463901
O43447 P38435 0.111848722591
O43447 Q9H4P4 0.205291970803
O43447 P0DTC5 0.227767114523
O43447 Q9UN86 0.150680693069
O43447 P00750 0.13554526749
O43447 P27448 0.117940199336
O43447 Q9NV92 0.187363834423
O43447 P09132 0.25117370892
O43447 O76061 0.205868433507
O43447 Q9ULX6 0.126458236118
O43447 P0DTC7 0.238247011952
O43447 P0DTC6 0.14309623431
O43447 Q9H4F8 0.171927468099
O43447 P0DTC4 0.162944582299
O43447 P0DTC3 0.220488819553
O43447 P0DTC2 0.0767350928641
O43447 Q13617 0.11503131524
O43447 Q9Y399 0.211350293542
O43447 P0DTC8 0.218326693227
O43447 Q9BV73 0.0421190050845
O43447 P0DTC9 0.18022840828
O43447 Q13868 0.222955815135
O43447 Q6NXT4 0.162393162393
O43447 P82663 0.273144605968
O43447 Q96CW5 0.101073035652
O43447 Q96CW1 0.181976947258
O43447 Q96SN8 0.0548345509239
O43447 Q8IWF2 0.125805734608
O43447 P67870 0.253636938646
O43447 Q2M389 0.0800702133405
O43447 Q99519 0.180786954981
O43447 A0A663DJA2 0.0972696245734
O43447 Q9NYU1 0.067628305634
O43447 O75506 0.169421487603
O43447 Q8TEQ8 0.082469775475
O43447 P09884 0.0679935449166
O43447 Q66GS9 0.0786082474227
O43447 Q4G0J3 0.135693215339
O43447 Q96CN9 0.105941005401
O43447 Q15818 0.17280945758
O43447 Q8NEJ9 0.194605009634
O43447 Q8WUY8 0.264241592313
O43447 Q99959 0.0998751560549
O43447 Q9NXA8 0.214020427112
O43447 P48556 0.198630136986
O43447 O75592 0.0253439782572
O43447 Q9H488 0.185628742515
O43447 Q86VR2 0.155814706835
O43447 Q6NXT6 0.140646212327
O43447 Q8IUD2 0.0778574564613
O43447 Q7Z4H8 0.164444444444
O43447 P0DTD1-PRO_0000449632 0.198883161512
O43447 P0DTD1-PRO_0000449631 0.13969571231
O43447 P0DTD1-PRO_0000449630 0.139265962795
O43447 Q8N4C6 0.0490683229814
O43447 O43292 0.13612434194
O43447 Q04724 0.109375
O43447 Q8N6S5 0.246134817563
O43447 Q6UUV7 0.13172175629
O43447 Q04726 0.111990502572
O43447 Q14789 0.0341893485058
O43447 P61916 0.259143968872
O43447 Q96N16 0.126656472987
O43447 P52306 0.135981062599
O43447 Q9Y680 0.25
O43447 O95684 0.193036750484
O43447 P15151 0.173247954465
O43447 Q9C0B5 0.118429521562
O43447 Q8TAD8 0.163493840985
O43447 P07203 0.293269230769
O43447 Q15370 0.235623003195
O43447 P49454 0.0342211375212
O43447 O43818 0.155299391611
O43447 Q9P0L2 0.108384056548
O43447 Q9BQS8 0.0656526972316
O43447 Q8TEM1 0.0553125803962
O43447 P61006 0.28698630137
O43447 Q9H773 0.271472392638
O43447 P21964 0.217921527041
O43447 Q00765 0.272327964861
O43447 Q96HW7 0.0978744438952
O43447 Q4V328 0.100889060688
O43447 Q8WVC6 0.249529780564
O43447 P63218 0.176372712146
O43447 O00116 0.125984251969
O43447 Q14181 0.138242894057
O43447 P35555 0.0346630125863
O43447 P35556 0.0348709225535
O43447 P62072 0.200980392157
O43447 P35658 0.0494287712754
O43447 Q9BSJ2 0.102807017544
O43447 Q99988 0.20681495504
O43447 Q3KQU3 0.0954511558538
O43447 Q08378 0.0637642919965
O43447 Q9H3K2 0.208006962576
O43447 Q9H7Z7 0.182213438735
O43447 Q9H173 0.162571524739
O43447 O94973 0.0991204330176
O43447 Q5T6F2 0.0818565400844
O43447 P05026 0.211168465509
O43447 P05556 0.109842814371
O43447 P55085 0.176110260337
O43447 Q8NEW0 0.187058823529
O43447 Q70EL1 0.0575253924284
O43447 Q9BQQ3 0.173853989813
O43447 Q8NCA5 0.12905982906
O43447 P37198 0.144348344766
O43447 EBI-25475912 0.141057934509
O43447 Q9GZU3 0.148013345466
O43447 P0DTD2 0.198212835093
O43447 P0DTD3 0.15990057995
O43447 Q8TD10 0.164800559832
O43447 Q8TD19 0.0964083175803
O43447 Q969X5 0.214920948617
O43447 O14578 0.05030596837
O43447 Q9Y3A6 0.233228840125
O43447 Q9UJC3 0.111546840959
O43447 Q96IV0 0.125786163522
O43447 Q9BVL2 0.132283464567
O43447 P82675 0.165166204986
O43447 P09601 0.221823770492
O43447 Q96MM7 0.130521587222
O43447 P78406 0.183482664589
O43447 Q8IZ52 0.1104050834
O43447 Q9NQC3 0.0769959404601
O43447 Q8IWA5 0.123947311596
O43447 Q9HD40 0.155140758874
O43447 Q08431 0.179143389199
O43447 P25440 0.104483430799
O43447 Q9Y276 0.173152445555
O43447 Q5JRX3 0.0881959910913
O43447 Q9Y375 0.208
O43447 Q5VT66 0.211882918305
O43447 Q12770 0.0753132984548
O43447 P13861 0.183383233533
O43447 Q10713 0.155257792019
O43447 O76094 0.122729389846
O43447 Q9UJZ1 0.191972076789
O43447 Q9UL15 0.17487091222
O43447 Q9BRN9 0.228587319244
O43447 P38606 0.134803307442
O43447 P58166 0.196788801976
O43447 O95391 0.135294117647
O43447 P28300 0.171762281003
O43447 Q5JTV8 0.137519872814
O43447 Q96DZ1 0.155088360756
O43447 P00387 0.216976633286
O43447 Q9BS26 0.186520947177
O43447 Q92552 0.175412844037
O43447 Q5BJF2 0.267175572519
O43447 Q7Z7A1 0.0451366815003
O43447 P50897 0.204898728215
O43447 Q7KZI7 0.111000794281
O43447 Q9NZJ7 0.176831607211
O43447 Q8N766 0.0912988250238
O43447 Q9NW13 0.11294993794
O43447 P0DTD1-PRO_0000449628 0.256087981147
O43447 P0DTD1-PRO_0000449629 0.0978154548419
O43447 P0DTD1-PRO_0000449624 0.207707707708
O43447 P0DTD1-PRO_0000449625 0.173377156943
O43447 P0DTD1-PRO_0000449626 0.274252370532
O43447 P0DTD1-PRO_0000449627 0.237369687249
O43447 P0DTD1-PRO_0000449620 0.129425837321
O43447 P0DTD1-PRO_0000449622 0.146334134615
O43447 P0DTD1-PRO_0000449623 0.221391872957
O43447 Q08379 0.0857555805364
O43447 Q9NXK8 0.200991437584
O43447 Q96IZ5 0.18221895665
O43447 P11310 0.174563591022
O43447 Q9BQT8 0.232843137255
O43447 Q9UH99 0.116238572051
O43447 O95573 0.125293991875
O43447 O14975 0.128431372549
O43447 O14874 0.17042971595
O43447 Q99567 0.11569562513
O43447 Q96S66 0.140806932034
O43447 P61011 0.160774669536
O43447 P17612 0.205020920502
O43447 Q96ER3 0.15956424223
O43447 O00469 0.11818551668
O43447 Q13310 0.13107617896
O43447 Q5VU43 0.0451043563524
O43447 P62820 0.278925619835
O43447 Q9Y4L1 0.0957940188709
O43447 Q96B26 0.235635213495
O43447 Q9C0D3 0.116956612869
O43447 P19784 0.201915070774
O43447 P29122 0.0920122887865
O43447 Q9H845 0.140297754227
O43447 Q92615 0.11283557047
O43447 O00124 0.230223677032
O43447 O14656 0.207522123894
O43447 P61106 0.290301441678
O43447 Q99996 0.0286308992821
O43447 Q86UT6 0.0922556754146
O43447 Q13546 0.11963677639
O43447 Q13283 0.155227710071
O43447 P61586 0.273247496423
O43447 O75964 0.210994341148
O43447 Q8N0X7 0.128412771865
O43447 Q9H6F5 0.171405026782
O43447 Q9UHD2 0.117896522477
O43447 O43633 0.253861652116
O43447 Q96AY3 0.150914241566
O43447 Q7Z5G4 0.233674272227
O43447 Q5T1M5 0.075695634973
O43447 Q9UBX5 0.154889589905
O43447 P61962 0.196584756352
O43447 Q96D53 0.144249512671
O43447 P51149 0.268707482993
O43447 P51148 0.281848184818
O43447 Q9UKA9 0.154975051365
O43447 P0DTD1-PRO_0000449619 0.268645357686
O43447 Q8IV08 0.14646772229
O43447 O95260 0.154881190953
O43447 Q9P2E5 0.110444177671
O43447 O96028 0.0688150386036
O43447 Q2PZI1 0.121095518334
O43447 P11940 0.129173775286
O43447 Q9BW92 0.117396852403
O43447 O75347 0.211755233494
O43447 Q99720 0.240324594257
O43447 Q9NXH9 0.124795894565
O43447 Q14157 0.0806824754193
O43447 Q9H2H8 0.481081081081
O43447 Q6PKG0 0.0836470096194
O43447 Q9Y5J9 0.18488085456
O43447 Q6UW63 0.156333432216
O43447 Q9UDR5 0.10035478966
O43447 Q9Y5J6 0.209377526273
O43447 Q9Y5J7 0.189697465249
O43447 Q9NY61 0.13933077345
O43447 Q6Y7W6 0.072270132394
O43447 Q13443 0.105397520058
O43447 A7MCY6 0.128230371647
O43447 Q5VUA4 0.0457726763718
O43447 Q96S52 0.14603263928
O43447 Q9UBU6 0.167630057803
O43447 Q9BQE4 0.254626202813
O43447 Q9Y6M9 0.26231884058
O43447 O95613 0.0327876910977
O43447 P61026 0.277545327755
O43447 Q86VM9 0.0864096700425
O43447 Q92820 0.206849315068
O43447 Q86YT6 0.0899373950221
O43447 Q92769 0.154963680387
O43447 O43823 0.117235345582
O43447 Q7Z3B4 0.147451456311
O43447 Q8N183 0.247122026094
O43447 Q5VT06 0.0364186580403
O43447 O14745 0.193629505448
O43447 Q7L2J0 0.118235166268
O43447 P13984 0.255516840883
O43447 P62330 0.274255156608
O43447 P13804 0.227668346312
O43447 Q9HAV7 0.259946949602
O43447 P12109 0.0900833829661
O43447 Q15904 0.160012982798
O43447 Q9H270 0.0972609480072
O43447 O60885 0.062755333636
O43447 Q96I59 0.165875276986
O43447 Q9NVH1 0.143966712899
O43447 Q9BV19 0.256072172103
O43447 P26358 0.0618745188607
O43447 Q8IWR0 0.0945648759032
O43447 Q12907 0.19615692554
O43447 Q7Z4Q2 0.122155132373
O43447 Q9BSC4 0.120216118865
O43447 P27105 0.227960354721
O43447 Q7LGA3 0.192164948454
O43447 Q4KMQ2 0.0906339330755
O43447 Q76N32 0.111811343769
O43447 Q9BVK2 0.152086906804
O43447 Q2TAA5 0.158570119157
O43447 Q92995 0.101099680738
O43447 Q15056 0.250142450142
O43447 Q8NBX0 0.184414668547
O43447 Q99470 0.272073250491
O43447 Q9BU02 0.250620347395
O43447 Q8NBJ5 0.127960927961
O43447 Q9ULT8 0.041906276765
O43447 Q6PML9 0.15185387132
O43447 P31323 0.178532706903
O43447 Q9NU22 0.0222643025191
O43447 P0DTC1-PRO_0000449645 0.050566695728
O43447 Q13438 0.129336090053
O43447 Q5EBL8 0.25431711146
O43447 Q9Y312 0.181501547988
O43447 Q9Y2I6 0.0659162121388
O43447 P52948 0.0561495002173
O43447 Q92900 0.0845537441282
O43447 Q8IWR1 0.169055494304
O43447 Q96HR9 0.249498327759
O43447 Q96A26 0.262422360248
O43447 Q9H2P9 0.228215767635
P35354 Q96JC1 0.231884057971
P35354 Q9BSF4 0.166788232434
P35354 Q9NQT5 0.179748062016
P35354 Q9NQT4 0.156311154599
P35354 P33527 0.176076746278
P35354 A3KN83 0.181172873212
P35354 Q8N3C7 0.266827406068
P35354 Q9HAU0 0.205629707942
P35354 P61970 0.104020100503
P35354 P16435 0.266900971677
P35354 Q9NZL9 0.210652018151
P35354 Q8WTV0 0.274687854711
P35354 Q13724 0.244021556079
P35354 Q6ZRP7 0.265273631841
P35354 Q8N8E3 0.22992985191
P35354 Q9BZQ6 0.239874902267
P35354 Q9Y3U8 0.0879231935321
P35354 O94826 0.278861241874
P35354 Q5JSZ5 0.123147639956
P35354 Q13206 0.2333221589
P35354 Q6UX04 0.253410404624
P35354 Q7Z2K6 0.235781424247
P35354 P55789 0.144159684574
P35354 P11233 0.147326927815
P35354 Q9Y673 0.201340675126
P35354 Q9NP72 0.147573293915
P35354 Q86YB8 0.256944444444
P35354 P62873 0.193179108037
P35354 P62877 0.0881090633678
P35354 O00566 0.274831649832
P35354 Q9H8W4 0.167479278401
P35354 Q96F45 0.251116308739
P35354 Q96F46 0.242448979592
P35354 O76024 0.231106777182
P35354 Q15369 0.0928121059269
P35354 Q9UHI8 0.213066938895
P35354 O60573 0.172035139092
P35354 P14735 0.224486887115
P35354 Q9H7F0 0.202357802625
P35354 P35241 0.271866546438
P35354 P0C7P0 0.0992462311558
P35354 O75439 0.255412252418
P35354 Q2T9J0 0.265670966282
P35354 O75534 0.254127781766
P35354 P61019 0.151291512915
P35354 P49643 0.266620816139
P35354 P49642 0.235899836181
P35354 Q8IWJ2 0.154851447913
P35354 Q9HCE1 0.220562645012
P35354 P06280 0.247781410556
P35354 Q9Y6E2 0.226357677903
P35354 Q08117 0.13950617284
P35354 P12268 0.251889168766
P35354 Q9NR30 0.256542572798
P35354 Q96K12 0.255952380952
P35354 Q9BQ95 0.240662931839
P35354 Q99081 0.269611890999
P35354 O95070 0.189821514713
P35354 Q96DA6 0.0932224741749
P35354 Q8N0Z8 0.193695861405
P35354 O43169 0.121408943293
P35354 O00203 0.217349063151
P35354 Q7L8L6 0.262911676647
P35354 P38435 0.255464987032
P35354 Q9H4P4 0.203836930456
P35354 P0DTC5 0.149693251534
P35354 Q9UN86 0.240369088812
P35354 P00750 0.276557191393
P35354 P27448 0.252527179096
P35354 Q9NV92 0.196705657675
P35354 P09132 0.117087815862
P35354 O76061 0.195908543923
P35354 Q9ULX6 0.268830893274
P35354 P0DTC7 0.1019124308
P35354 P0DTC6 0.0567194685743
P35354 Q9H4F8 0.238395148122
P35354 P0DTC4 0.0623727087576
P35354 P0DTC3 0.18023255814
P35354 P0DTC2 0.190570200906
P35354 Q13617 0.269695227142
P35354 Q9Y399 0.191130392866
P35354 P0DTC8 0.0968797181681
P35354 Q9BV73 0.117148387958
P35354 P0DTC9 0.225421348315
P35354 Q13868 0.182344428365
P35354 Q6NXT4 0.243857209087
P35354 P82663 0.131147540984
P35354 Q96CW5 0.233199033038
P35354 Q96CW1 0.242770522388
P35354 Q96SN8 0.146741833858
P35354 Q8IWF2 0.279334145351
P35354 P67870 0.155358898722
P35354 Q2M389 0.207710966424
P35354 Q99519 0.233598875351
P35354 A0A663DJA2 0.0377794911334
P35354 Q9NYU1 0.175205123074
P35354 O75506 0.0661745991346
P35354 Q8TEQ8 0.206237288136
P35354 P09884 0.176918329562
P35354 Q66GS9 0.20941843206
P35354 Q4G0J3 0.259751972943
P35354 Q96CN9 0.255867200916
P35354 Q15818 0.243873978996
P35354 Q8NEJ9 0.197936660269
P35354 Q8WUY8 0.145602365115
P35354 Q99959 0.240636393769
P35354 Q9NXA8 0.201537352871
P35354 P48556 0.215084463478
P35354 O75592 0.0714620588038
P35354 Q9H488 0.238387172837
P35354 Q86VR2 0.243574901598
P35354 Q6NXT6 0.26742081448
P35354 Q8IUD2 0.206060606061
P35354 Q7Z4H8 0.268119266055
P35354 P0DTD1-PRO_0000449632 0.219814241486
P35354 P0DTD1-PRO_0000449631 0.263470319635
P35354 P0DTD1-PRO_0000449630 0.282891782667
P35354 Q8N4C6 0.133764184264
P35354 O43292 0.278050961109
P35354 Q04724 0.244026992522
P35354 Q8N6S5 0.14832066683
P35354 Q6UUV7 0.292122294131
P35354 Q04726 0.24302134647
P35354 Q14789 0.0940008025682
P35354 P61916 0.121378621379
P35354 Q96N16 0.279303415941
P35354 P52306 0.27869955157
P35354 Q9Y680 0.16981595092
P35354 O95684 0.232361241769
P35354 P15151 0.236533957845
P35354 Q9C0B5 0.257468553459
P35354 Q8TAD8 0.222640621323
P35354 P07203 0.149654832347
P35354 Q15370 0.0974565600604
P35354 P49454 0.0974837872892
P35354 O43818 0.239371534196
P35354 Q9P0L2 0.250905797101
P35354 Q9BQS8 0.173740330337
P35354 Q8TEM1 0.151720714758
P35354 P61006 0.150492610837
P35354 Q9H773 0.12503107134
P35354 P21964 0.185257032008
P35354 Q00765 0.13829787234
P35354 Q96HW7 0.228602216749
P35354 Q4V328 0.252633458311
P35354 Q8WVC6 0.156953966699
P35354 P63218 0.0606988013262
P35354 O00116 0.273761854584
P35354 Q14181 0.280386430016
P35354 P35555 0.0961204113059
P35354 P35556 0.0942444281166
P35354 P62072 0.0745625158509
P35354 P35658 0.132841883556
P35354 Q9BSJ2 0.236983842011
P35354 Q99988 0.19298245614
P35354 Q3KQU3 0.222241409083
P35354 Q08378 0.171164548987
P35354 Q9H3K2 0.211052882325
P35354 Q9H7Z7 0.217494089835
P35354 Q9H173 0.246175243394
P35354 O94973 0.233317557974
P35354 Q5T6F2 0.199150855778
P35354 P05026 0.203079884504
P35354 P05556 0.242592271703
P35354 P55085 0.229176470588
P35354 Q8NEW0 0.214235043746
P35354 Q70EL1 0.159811672737
P35354 Q9BQQ3 0.232471465176
P35354 Q8NCA5 0.234042553191
P35354 P37198 0.255314285714
P35354 EBI-25475912 0.0519181585678
P35354 Q9GZU3 0.26168009206
P35354 P0DTD2 0.0807594936709
P35354 P0DTD3 0.0646968925115
P35354 Q8TD10 0.237019790454
P35354 Q8TD19 0.220664206642
P35354 Q969X5 0.192614047791
P35354 O14578 0.137663335895
P35354 Q9Y3A6 0.16168544831
P35354 Q9UJC3 0.275662746661
P35354 Q96IV0 0.280720338983
P35354 Q9BVL2 0.281221922731
P35354 P82675 0.236983422834
P35354 P09601 0.188118811881
P35354 Q96MM7 0.269851951548
P35354 P78406 0.211798152097
P35354 Q8IZ52 0.252974556105
P35354 Q9NQC3 0.197902008443
P35354 Q8IWA5 0.261763542902
P35354 Q9HD40 0.254937988057
P35354 Q08431 0.243160377358
P35354 P25440 0.249595105273
P35354 Q9Y276 0.241573033708
P35354 Q5JRX3 0.222982407149
P35354 Q9Y375 0.215071770335
P35354 Q5VT66 0.207159904535
P35354 Q12770 0.187716863289
P35354 P13861 0.232323232323
P35354 Q10713 0.263362265875
P35354 O76094 0.281084515992
P35354 Q9UJZ1 0.223093371347
P35354 Q9UL15 0.243255813953
P35354 Q9BRN9 0.167317073171
P35354 P38606 0.283668903803
P35354 P58166 0.211753509398
P35354 O95391 0.278441090336
P35354 P28300 0.232786885246
P35354 Q5JTV8 0.269386834986
P35354 Q96DZ1 0.254612546125
P35354 P00387 0.206788637458
P35354 Q9BS26 0.240666823198
P35354 Q92552 0.235762831029
P35354 Q5BJF2 0.134276495408
P35354 Q7Z7A1 0.122942951179
P35354 P50897 0.201250300553
P35354 Q7KZI7 0.254805052169
P35354 Q9NZJ7 0.222065063649
P35354 Q8N766 0.226617100372
P35354 Q9NW13 0.250712792245
P35354 P0DTD1-PRO_0000449628 0.108967935872
P35354 P0DTD1-PRO_0000449629 0.224813290657
P35354 P0DTD1-PRO_0000449624 0.180786869418
P35354 P0DTD1-PRO_0000449625 0.0691056910569
P35354 P0DTD1-PRO_0000449626 0.137003209084
P35354 P0DTD1-PRO_0000449627 0.0890065557237
P35354 P0DTD1-PRO_0000449620 0.27740395051
P35354 P0DTD1-PRO_0000449622 0.259131633356
P35354 P0DTD1-PRO_0000449623 0.191873046405
P35354 Q08379 0.227832882477
P35354 Q9NXK8 0.199808566643
P35354 Q96IZ5 0.233239568683
P35354 P11310 0.23888628919
P35354 Q9BQT8 0.196772639692
P35354 Q9UH99 0.26030671181
P35354 O95573 0.271943573668
P35354 O14975 0.286887064566
P35354 O14874 0.236576787808
P35354 Q99567 0.255428571429
P35354 Q96S66 0.268846503179
P35354 P61011 0.254532935506
P35354 P17612 0.22026641294
P35354 Q96ER3 0.253986595794
P35354 O00469 0.257720381808
P35354 Q13310 0.282770714599
P35354 Q5VU43 0.124107446447
P35354 P62820 0.148595367176
P35354 Q9Y4L1 0.234131736527
P35354 Q96B26 0.183821748607
P35354 Q9C0D3 0.267987687572
P35354 P19784 0.21365691173
P35354 P29122 0.218105809428
P35354 Q9H845 0.281627179258
P35354 Q92615 0.252358036574
P35354 O00124 0.191608052389
P35354 O14656 0.205017921147
P35354 P61106 0.159292035398
P35354 Q99996 0.0829022029372
P35354 Q86UT6 0.21919252787
P35354 Q13546 0.272764900662
P35354 Q13283 0.242880296365
P35354 P61586 0.142362827484
P35354 O75964 0.0910010111223
P35354 Q8N0X7 0.275426405559
P35354 Q9H6F5 0.201993828626
P35354 Q9UHD2 0.258992805755
P35354 O43633 0.159754601227
P35354 Q96AY3 0.284329199549
P35354 Q7Z5G4 0.105764411028
P35354 Q5T1M5 0.202122347066
P35354 Q9UBX5 0.254824459428
P35354 P61962 0.207389749702
P35354 Q96D53 0.265863088469
P35354 P51149 0.152216748768
P35354 P51148 0.154583435734
P35354 Q9UKA9 0.271441605839
P35354 P0DTD1-PRO_0000449619 0.135631043888
P35354 Q8IV08 0.244761685471
P35354 O95260 0.264699153512
P35354 Q9P2E5 0.258064516129
P35354 O96028 0.172682614267
P35354 Q2PZI1 0.267285861713
P35354 P11940 0.284988962472
P35354 Q9BW92 0.266328719049
P35354 O75347 0.0913910628629
P35354 Q99720 0.153827281649
P35354 Q9NXH9 0.264319049639
P35354 Q14157 0.204820917881
P35354 Q9H2H8 0.130792227205
P35354 Q6PKG0 0.206710526316
P35354 Q9Y5J9 0.0663109756098
P35354 Q6UW63 0.273708381171
P35354 Q9UDR5 0.237157264419
P35354 Q9Y5J6 0.0808897876643
P35354 Q9Y5J7 0.0773718924404
P35354 Q9NY61 0.270564242012
P35354 Q6Y7W6 0.182217090069
P35354 Q13443 0.235323972255
P35354 A7MCY6 0.264587973274
P35354 Q5VUA4 0.125246347265
P35354 Q96S52 0.267468239564
P35354 Q9UBU6 0.225738396624
P35354 Q9BQE4 0.139040079169
P35354 Q9Y6M9 0.137648809524
P35354 O95613 0.0911410688493
P35354 P61026 0.145077720207
P35354 Q86VM9 0.204306000916
P35354 Q92820 0.205466315032
P35354 Q86YT6 0.215596330275
P35354 Q92769 0.260078322967
P35354 O43823 0.26125225045
P35354 Q7Z3B4 0.258256880734
P35354 Q8N183 0.134510193933
P35354 Q5VT06 0.0993211861379
P35354 O14745 0.217525528378
P35354 Q7L2J0 0.249801113763
P35354 P13984 0.167966845441
P35354 P62330 0.125124131082
P35354 P13804 0.199952221691
P35354 Q9HAV7 0.159705159705
P35354 P12109 0.204395912082
P35354 Q15904 0.253990284525
P35354 Q9H270 0.234058859595
P35354 O60885 0.169390626691
P35354 Q96I59 0.25519630485
P35354 Q9NVH1 0.267452402539
P35354 Q9BV19 0.141658440276
P35354 P26358 0.162584342361
P35354 Q8IWR0 0.220962755778
P35354 Q12907 0.212639581848
P35354 Q7Z4Q2 0.270864145362
P35354 Q9BSC4 0.268638324091
P35354 P27105 0.183289060613
P35354 Q7LGA3 0.210263720599
P35354 Q4KMQ2 0.232193285221
P35354 Q76N32 0.241114852226
P35354 Q9BVK2 0.265357387531
P35354 Q2TAA5 0.258688147296
P35354 Q92995 0.248639736191
P35354 Q15056 0.169470860766
P35354 Q8NBX0 0.230733302195
P35354 Q99470 0.154035433071
P35354 Q9BU02 0.159931422973
P35354 Q8NBJ5 0.290800530739
P35354 Q9ULT8 0.114708161927
P35354 Q6PML9 0.273919927618
P35354 P31323 0.231093420745
P35354 Q9NU22 0.0634902638814
P35354 P0DTC1-PRO_0000449645 0.0155199172271
P35354 Q13438 0.261087866109
P35354 Q5EBL8 0.1114450288
P35354 Q9Y312 0.224923294784
P35354 Q9Y2I6 0.177465723131
P35354 P52948 0.149346295675
P35354 Q92900 0.209654272668
P35354 Q8IWR1 0.232612781955
P35354 Q96HR9 0.142224409449
P35354 Q96A26 0.115048664837
P35354 Q9H2P9 0.190913484775
Q9UKA8 Q96JC1 0.128937348564
Q9UKA8 Q9BSF4 0.275346851654
Q9UKA8 Q9NQT5 0.257083977331
Q9UKA8 Q9NQT4 0.264722698685
Q9UKA8 P33527 0.0853380340108
Q9UKA8 A3KN83 0.0911985444621
Q9UKA8 Q8N3C7 0.151061985262
Q9UKA8 Q9HAU0 0.109383675736
Q9UKA8 P61970 0.193784277879
Q9UKA8 P16435 0.155789003129
Q9UKA8 Q9NZL9 0.239472564866
Q9UKA8 Q8WTV0 0.174819566961
Q9UKA8 Q13724 0.128789237668
Q9UKA8 Q6ZRP7 0.15250965251
Q9UKA8 Q8N8E3 0.12111698612
Q9UKA8 Q9BZQ6 0.12599469496
Q9UKA8 Q9Y3U8 0.179740580605
Q9UKA8 O94826 0.163540885221
Q9UKA8 Q5JSZ5 0.0602265531556
Q9UKA8 Q13206 0.132964483313
Q9UKA8 Q6UX04 0.203481012658
Q9UKA8 Q7Z2K6 0.122252282719
Q9UKA8 P55789 0.245491564863
Q9UKA8 P11233 0.266860465116
Q9UKA8 Q9Y673 0.23568575233
Q9UKA8 Q9NP72 0.254069767442
Q9UKA8 Q86YB8 0.195767195767
Q9UKA8 P62873 0.216687422167
Q9UKA8 P62877 0.156596794081
Q9UKA8 O00566 0.16359079517
Q9UKA8 Q9H8W4 0.27019650655
Q9UKA8 Q96F45 0.14930875576
Q9UKA8 Q96F46 0.126692120791
Q9UKA8 O76024 0.125043177893
Q9UKA8 Q15369 0.188191881919
Q9UKA8 Q9UHI8 0.115183246073
Q9UKA8 O60573 0.275577557756
Q9UKA8 P14735 0.114083871937
Q9UKA8 Q9H7F0 0.10375079466
Q9UKA8 P35241 0.180443285528
Q9UKA8 P0C7P0 0.196831200488
Q9UKA8 O75439 0.205613178768
Q9UKA8 Q2T9J0 0.17249539837
Q9UKA8 O75534 0.141101938952
Q9UKA8 P61019 0.257242178447
Q9UKA8 P49643 0.199708029197
Q9UKA8 P49642 0.218568002741
Q9UKA8 Q8IWJ2 0.0778740387423
Q9UKA8 Q9HCE1 0.121230675034
Q9UKA8 P06280 0.204747774481
Q9UKA8 Q9Y6E2 0.226105563481
Q9UKA8 Q08117 0.271186440678
Q9UKA8 P12268 0.18611521418
Q9UKA8 Q9NR30 0.144183290539
Q9UKA8 Q96K12 0.18090017311
Q9UKA8 Q9BQ95 0.224756793022
Q9UKA8 Q99081 0.154206650301
Q9UKA8 O95070 0.248069498069
Q9UKA8 Q96DA6 0.183435582822
Q9UKA8 Q8N0Z8 0.248347497639
Q9UKA8 O43169 0.222355769231
Q9UKA8 O00203 0.113563285589
Q9UKA8 Q7L8L6 0.151776751656
Q9UKA8 P38435 0.144190665343
Q9UKA8 Q9H4P4 0.247783687943
Q9UKA8 P0DTC5 0.263248847926
Q9UKA8 Q9UN86 0.194781553398
Q9UKA8 P00750 0.168016194332
Q9UKA8 P27448 0.147745901639
Q9UKA8 Q9NV92 0.211530309453
Q9UKA8 P09132 0.213510253317
Q9UKA8 O76061 0.243913642627
Q9UKA8 Q9ULX6 0.153793103448
Q9UKA8 P0DTC7 0.180428134557
Q9UKA8 P0DTC6 0.118095238095
Q9UKA8 Q9H4F8 0.203484549638
Q9UKA8 P0DTC4 0.13404657017
Q9UKA8 P0DTC3 0.260694514343
Q9UKA8 P0DTC2 0.092749757517
Q9UKA8 Q13617 0.149979398434
Q9UKA8 Q9Y399 0.26375711575
Q9UKA8 P0DTC8 0.195107033639
Q9UKA8 Q9BV73 0.0570529484198
Q9UKA8 P0DTC9 0.206559665038
Q9UKA8 Q13868 0.261190359075
Q9UKA8 Q6NXT4 0.202189311011
Q9UKA8 P82663 0.240071132187
Q9UKA8 Q96CW5 0.125128380692
Q9UKA8 Q96CW1 0.213187564059
Q9UKA8 Q96SN8 0.073596033849
Q9UKA8 Q8IWF2 0.150339688801
Q9UKA8 P67870 0.266628108733
Q9UKA8 Q2M389 0.1046854083
Q9UKA8 Q99519 0.203466204506
Q9UKA8 A0A663DJA2 0.0889175257732
Q9UKA8 Q9NYU1 0.0884643339217
Q9UKA8 O75506 0.150314465409
Q9UKA8 Q8TEQ8 0.106816885339
Q9UKA8 P09884 0.0877230473341
Q9UKA8 Q66GS9 0.106555051078
Q9UKA8 Q4G0J3 0.175586606907
Q9UKA8 Q96CN9 0.149856498565
Q9UKA8 Q15818 0.21156462585
Q9UKA8 Q8NEJ9 0.278037383178
Q9UKA8 Q8WUY8 0.238953488372
Q9UKA8 Q99959 0.123435020279
Q9UKA8 Q9NXA8 0.251577998197
Q9UKA8 P48556 0.237083333333
Q9UKA8 O75592 0.0334587613139
Q9UKA8 Q9H488 0.212719298246
Q9UKA8 Q86VR2 0.19327197715
Q9UKA8 Q6NXT6 0.175874032559
Q9UKA8 Q8IUD2 0.108597941134
Q9UKA8 Q7Z4H8 0.188136086072
Q9UKA8 P0DTD1-PRO_0000449632 0.238294314381
Q9UKA8 P0DTD1-PRO_0000449631 0.170426746398
Q9UKA8 P0DTD1-PRO_0000449630 0.163532904503
Q9UKA8 Q8N4C6 0.0663627935723
Q9UKA8 O43292 0.165803108808
Q9UKA8 Q04724 0.134375
Q9UKA8 Q8N6S5 0.247701149425
Q9UKA8 Q6UUV7 0.166100048567
Q9UKA8 Q04726 0.134036733099
Q9UKA8 Q14789 0.0454197108261
Q9UKA8 P61916 0.226426426426
Q9UKA8 Q96N16 0.17001003009
Q9UKA8 P52306 0.182617692706
Q9UKA8 Q9Y680 0.28168202765
Q9UKA8 O95684 0.239335598339
Q9UKA8 P15151 0.221565217391
Q9UKA8 Q9C0B5 0.150476190476
Q9UKA8 Q8TAD8 0.205614290922
Q9UKA8 P07203 0.24868957484
Q9UKA8 Q15370 0.197303921569
Q9UKA8 P49454 0.0467428087986
Q9UKA8 O43818 0.195481644179
Q9UKA8 Q9P0L2 0.140779522978
Q9UKA8 Q9BQS8 0.0846463109855
Q9UKA8 Q8TEM1 0.0709594882729
Q9UKA8 P61006 0.269610691458
Q9UKA8 Q9H773 0.240498812352
Q9UKA8 P21964 0.264615384615
Q9UKA8 Q00765 0.24427480916
Q9UKA8 Q96HW7 0.126039458666
Q9UKA8 Q4V328 0.13802978236
Q9UKA8 Q8WVC6 0.252148997135
Q9UKA8 P63218 0.137168141593
Q9UKA8 O00116 0.154952076677
Q9UKA8 Q14181 0.17208947636
Q9UKA8 P35555 0.0426952650749
Q9UKA8 P35556 0.0423399162178
Q9UKA8 P62072 0.163965087282
Q9UKA8 P35658 0.0634908359756
Q9UKA8 Q9BSJ2 0.126821651631
Q9UKA8 Q99988 0.273771244832
Q9UKA8 Q3KQU3 0.129329403095
Q9UKA8 Q08378 0.0871179039301
Q9UKA8 Q9H3K2 0.223962743438
Q9UKA8 Q9H7Z7 0.223592906708
Q9UKA8 Q9H173 0.217133443163
Q9UKA8 O94973 0.126171352075
Q9UKA8 Q5T6F2 0.105380540842
Q9UKA8 P05026 0.249658314351
Q9UKA8 P05556 0.132026627219
Q9UKA8 P55085 0.223094170404
Q9UKA8 Q8NEW0 0.210788064269
Q9UKA8 Q70EL1 0.0758215531485
Q9UKA8 Q9BQQ3 0.208374875374
Q9UKA8 Q8NCA5 0.168718522664
Q9UKA8 P37198 0.16827626573
Q9UKA8 EBI-25475912 0.112030553787
Q9UKA8 Q9GZU3 0.187741743529
Q9UKA8 P0DTD2 0.16573556797
Q9UKA8 P0DTD3 0.137366099559
Q9UKA8 Q8TD10 0.215947980835
Q9UKA8 Q8TD19 0.120555208983
Q9UKA8 Q969X5 0.243295019157
Q9UKA8 O14578 0.0684747370918
Q9UKA8 Q9Y3A6 0.251290877797
Q9UKA8 Q9UJC3 0.151267726687
Q9UKA8 Q96IV0 0.157218269451
Q9UKA8 Q9BVL2 0.15952503872
Q9UKA8 P82675 0.194444444444
Q9UKA8 P09601 0.271825396825
Q9UKA8 Q96MM7 0.158437730287
Q9UKA8 P78406 0.217027746104
Q9UKA8 Q8IZ52 0.138235294118
Q9UKA8 Q9NQC3 0.107727394687
Q9UKA8 Q8IWA5 0.138232161874
Q9UKA8 Q9HD40 0.188775510204
Q9UKA8 Q08431 0.205165514733
Q9UKA8 P25440 0.137273777436
Q9UKA8 Q9Y276 0.205584642234
Q9UKA8 Q5JRX3 0.113987351081
Q9UKA8 Q9Y375 0.23595505618
Q9UKA8 Q5VT66 0.23246918827
Q9UKA8 Q12770 0.0951346130629
Q9UKA8 P13861 0.217105263158
Q9UKA8 Q10713 0.196168144124
Q9UKA8 O76094 0.162230380909
Q9UKA8 Q9UJZ1 0.249575551783
Q9UKA8 Q9UL15 0.207814078814
Q9UKA8 Q9BRN9 0.239527389903
Q9UKA8 P38606 0.161528976572
Q9UKA8 P58166 0.223024468512
Q9UKA8 O95391 0.175641670861
Q9UKA8 P28300 0.204369747899
Q9UKA8 Q5JTV8 0.178738926524
Q9UKA8 Q96DZ1 0.201135684399
Q9UKA8 P00387 0.247570569181
Q9UKA8 Q9BS26 0.223567105732
Q9UKA8 Q92552 0.228397275009
Q9UKA8 Q5BJF2 0.237869822485
Q9UKA8 Q7Z7A1 0.0615287251248
Q9UKA8 P50897 0.234567901235
Q9UKA8 Q7KZI7 0.140196078431
Q9UKA8 Q9NZJ7 0.205166604268
Q9UKA8 Q8N766 0.121188305564
Q9UKA8 Q9NW13 0.142098815843
Q9UKA8 P0DTD1-PRO_0000449628 0.201451905626
Q9UKA8 P0DTD1-PRO_0000449629 0.117295901904
Q9UKA8 P0DTD1-PRO_0000449624 0.231328806984
Q9UKA8 P0DTD1-PRO_0000449625 0.142767689418
Q9UKA8 P0DTD1-PRO_0000449626 0.258761682243
Q9UKA8 P0DTD1-PRO_0000449627 0.172710510141
Q9UKA8 P0DTD1-PRO_0000449620 0.158812441093
Q9UKA8 P0DTD1-PRO_0000449622 0.173938679245
Q9UKA8 P0DTD1-PRO_0000449623 0.23537414966
Q9UKA8 Q08379 0.121761246225
Q9UKA8 Q9NXK8 0.23653088042
Q9UKA8 Q96IZ5 0.222182340273
Q9UKA8 P11310 0.203413444793
Q9UKA8 Q9BQT8 0.251425855513
Q9UKA8 Q9UH99 0.155216831258
Q9UKA8 O95573 0.1463826197
Q9UKA8 O14975 0.161920849421
Q9UKA8 O14874 0.218861209964
Q9UKA8 Q99567 0.149989768774
Q9UKA8 Q96S66 0.183124833644
Q9UKA8 P61011 0.19294543262
Q9UKA8 P17612 0.250203748981
Q9UKA8 Q96ER3 0.208477237049
Q9UKA8 O00469 0.146787148594
Q9UKA8 Q13310 0.169326030007
Q9UKA8 Q5VU43 0.0605215451123
Q9UKA8 P62820 0.249563699825
Q9UKA8 Q9Y4L1 0.121101788824
Q9UKA8 Q96B26 0.262621111678
Q9UKA8 Q9C0D3 0.149120992761
Q9UKA8 P19784 0.236415247364
Q9UKA8 P29122 0.108913903255
Q9UKA8 Q9H845 0.168611869878
Q9UKA8 Q92615 0.154387417219
Q9UKA8 O00124 0.26831839747
Q9UKA8 O14656 0.230636833046
Q9UKA8 P61106 0.279352226721
Q9UKA8 Q99996 0.0393984325355
Q9UKA8 Q86UT6 0.116972111554
Q9UKA8 Q13546 0.152159319758
Q9UKA8 Q13283 0.197674418605
Q9UKA8 P61586 0.25014645577
Q9UKA8 O75964 0.167594310451
Q9UKA8 Q8N0X7 0.154126766986
Q9UKA8 Q9H6F5 0.228020875151
Q9UKA8 Q9UHD2 0.151046025105
Q9UKA8 O43633 0.279377880184
Q9UKA8 Q96AY3 0.16240182417
Q9UKA8 Q7Z5G4 0.199878861296
Q9UKA8 Q5T1M5 0.0993853798875
Q9UKA8 Q9UBX5 0.183055040198
Q9UKA8 P61962 0.238133874239
Q9UKA8 Q96D53 0.176744186047
Q9UKA8 P51149 0.253922138292
Q9UKA8 P51148 0.264161849711
Q9UKA8 Q9UKA9 0.193892250072
Q9UKA8 P0DTD1-PRO_0000449619 0.255017709563
Q9UKA8 Q8IV08 0.18578255675
Q9UKA8 O95260 0.185830756255
Q9UKA8 Q9P2E5 0.141050967997
Q9UKA8 O96028 0.0875458282413
Q9UKA8 Q2PZI1 0.145917001339
Q9UKA8 P11940 0.172306215503
Q9UKA8 Q9BW92 0.150440621066
Q9UKA8 O75347 0.177558569667
Q9UKA8 Q99720 0.24985607369
Q9UKA8 Q9NXH9 0.165019535739
Q9UKA8 Q14157 0.104727793696
Q9UKA8 Q9H2H8 0.229253731343
Q9UKA8 Q6PKG0 0.106121320989
Q9UKA8 Q9Y5J9 0.149029430182
Q9UKA8 Q6UW63 0.191266375546
Q9UKA8 Q9UDR5 0.123850910914
Q9UKA8 Q9Y5J6 0.17439703154
Q9UKA8 Q9Y5J7 0.15533374922
Q9UKA8 Q9NY61 0.179245283019
Q9UKA8 Q6Y7W6 0.0955767144751
Q9UKA8 Q13443 0.130317231435
Q9UKA8 A7MCY6 0.171310879574
Q9UKA8 Q5VUA4 0.0619425863991
Q9UKA8 Q96S52 0.184355997789
Q9UKA8 Q9UBU6 0.203742937853
Q9UKA8 Q9BQE4 0.261890780975
Q9UKA8 Q9Y6M9 0.245717660957
Q9UKA8 O95613 0.045866614397
Q9UKA8 P61026 0.246207701284
Q9UKA8 Q86VM9 0.120918202392
Q9UKA8 Q92820 0.236468500444
Q9UKA8 Q86YT6 0.112354453349
Q9UKA8 Q92769 0.190617577197
Q9UKA8 O43823 0.152933563417
Q9UKA8 Q7Z3B4 0.191666666667
Q9UKA8 Q8N183 0.248366013072
Q9UKA8 Q5VT06 0.048153926157
Q9UKA8 O14745 0.24693877551
Q9UKA8 Q7L2J0 0.145766345123
Q9UKA8 P13984 0.284434490482
Q9UKA8 P62330 0.233866193014
Q9UKA8 P13804 0.248331108144
Q9UKA8 Q9HAV7 0.277296360485
Q9UKA8 P12109 0.10796460177
Q9UKA8 Q15904 0.210492845787
Q9UKA8 Q9H270 0.124492777147
Q9UKA8 O60885 0.0885534024335
Q9UKA8 Q96I59 0.19795221843
Q9UKA8 Q9NVH1 0.180975742709
Q9UKA8 Q9BV19 0.260945709282
Q9UKA8 P26358 0.0809104820199
Q9UKA8 Q8IWR0 0.117573872473
Q9UKA8 Q12907 0.215846994536
Q9UKA8 Q7Z4Q2 0.158581235698
Q9UKA8 Q9BSC4 0.148246782068
Q9UKA8 P27105 0.254416961131
Q9UKA8 Q7LGA3 0.229007633588
Q9UKA8 Q4KMQ2 0.121277657628
Q9UKA8 Q76N32 0.145093317279
Q9UKA8 Q9BVK2 0.180516563728
Q9UKA8 Q2TAA5 0.192688043153
Q9UKA8 Q92995 0.128025254297
Q9UKA8 Q15056 0.274876305662
Q9UKA8 Q8NBX0 0.210689655172
Q9UKA8 Q99470 0.252753623188
Q9UKA8 Q9BU02 0.278096330275
Q9UKA8 Q8NBJ5 0.16061553258
Q9UKA8 Q9ULT8 0.0560633759902
Q9UKA8 Q6PML9 0.188638799571
Q9UKA8 P31323 0.217590957259
Q9UKA8 Q9NU22 0.0283235007732
Q9UKA8 P0DTC1-PRO_0000449645 0.0340537000655
Q9UKA8 Q13438 0.158705003396
Q9UKA8 Q5EBL8 0.207376058041
Q9UKA8 Q9Y312 0.225075528701
Q9UKA8 Q9Y2I6 0.0944591636908
Q9UKA8 P52948 0.0726942691676
Q9UKA8 Q92900 0.107093946864
Q9UKA8 Q8IWR1 0.2078994614
Q9UKA8 Q96HR9 0.255652173913
Q9UKA8 Q96A26 0.232613908873
Q9UKA8 Q9H2P9 0.28062248996
P52292 Q96JC1 0.21876030333
P52292 Q9BSF4 0.202459250786
P52292 Q9NQT5 0.206719817768
P52292 Q9NQT4 0.188652073733
P52292 P33527 0.155255739025
P52292 A3KN83 0.166703369302
P52292 Q8N3C7 0.249082007344
P52292 Q9HAU0 0.192205018687
P52292 P61970 0.118906064209
P52292 P16435 0.265014699706
P52292 Q9NZL9 0.229627555307
P52292 Q8WTV0 0.269297592455
P52292 Q13724 0.223264540338
P52292 Q6ZRP7 0.234343434343
P52292 Q8N8E3 0.208675078864
P52292 Q9BZQ6 0.21835443038
P52292 Q9Y3U8 0.100538599641
P52292 O94826 0.269185910893
P52292 Q5JSZ5 0.110957864975
P52292 Q13206 0.22695637413
P52292 Q6UX04 0.27069290914
P52292 Q7Z2K6 0.216865527249
P52292 P55789 0.170540383498
P52292 P11233 0.172523961661
P52292 Q9Y673 0.212580735748
P52292 Q9NP72 0.170781295382
P52292 Q86YB8 0.282667386609
P52292 P62873 0.238467989936
P52292 P62877 0.113303437967
P52292 O00566 0.253795167843
P52292 Q9H8W4 0.189328743546
P52292 Q96F45 0.245894554883
P52292 Q96F46 0.217355371901
P52292 O76024 0.221289897993
P52292 Q15369 0.101224246044
P52292 Q9UHI8 0.197581834267
P52292 O60573 0.195002871913
P52292 P14735 0.203140757816
P52292 Q9H7F0 0.180424383662
P52292 P35241 0.270676691729
P52292 P0C7P0 0.120689655172
P52292 O75439 0.282608695652
P52292 Q2T9J0 0.275727206062
P52292 O75534 0.236492632345
P52292 P61019 0.171354015657
P52292 P49643 0.28884143086
P52292 P49642 0.266065080667
P52292 Q8IWJ2 0.142600132563
P52292 Q9HCE1 0.20744758833
P52292 P06280 0.260501909438
P52292 Q9Y6E2 0.274617067834
P52292 Q08117 0.168316831683
P52292 P12268 0.299653425753
P52292 Q9NR30 0.250233601196
P52292 Q96K12 0.289824187533
P52292 Q9BQ95 0.258724100327
P52292 Q99081 0.257286642902
P52292 O95070 0.211614730878
P52292 Q96DA6 0.107068297047
P52292 Q8N0Z8 0.227683615819
P52292 O43169 0.130498966637
P52292 O00203 0.199298737728
P52292 Q7L8L6 0.249003605997
P52292 P38435 0.237647942889
P52292 Q9H4P4 0.222847495779
P52292 P0DTC5 0.176640647586
P52292 Q9UN86 0.271578381285
P52292 P00750 0.263679245283
P52292 P27448 0.24613003096
P52292 Q9NV92 0.230338650994
P52292 P09132 0.128364389234
P52292 O76061 0.215597626448
P52292 Q9ULX6 0.255282449332
P52292 P0DTC7 0.112567004169
P52292 P0DTC6 0.0648878107944
P52292 Q9H4F8 0.257423045492
P52292 P0DTC4 0.0769927536232
P52292 P0DTC3 0.212129840547
P52292 P0DTC2 0.173617619494
P52292 Q13617 0.240373395566
P52292 Q9Y399 0.213699405604
P52292 P0DTC8 0.116140559857
P52292 Q9BV73 0.107943110157
P52292 P0DTC9 0.265317286652
P52292 Q13868 0.221813031161
P52292 Q6NXT4 0.271227690644
P52292 P82663 0.153372434018
P52292 Q96CW5 0.229526916803
P52292 Q96CW1 0.270969498911
P52292 Q96SN8 0.134395595228
P52292 Q8IWF2 0.252525252525
P52292 P67870 0.167149478563
P52292 Q2M389 0.18600154679
P52292 Q99519 0.257667031763
P52292 A0A663DJA2 0.0427480916031
P52292 Q9NYU1 0.153846153846
P52292 O75506 0.0851192272864
P52292 Q8TEQ8 0.193835616438
P52292 P09884 0.163159531461
P52292 Q66GS9 0.191248636859
P52292 Q4G0J3 0.286939475619
P52292 Q96CN9 0.241773132017
P52292 Q15818 0.267375306623
P52292 Q8NEJ9 0.21875
P52292 Q8WUY8 0.178332849259
P52292 Q99959 0.237623762376
P52292 Q9NXA8 0.211446292642
P52292 P48556 0.231948703652
P52292 O75592 0.0634169268473
P52292 Q9H488 0.245517241379
P52292 Q86VR2 0.276262489873
P52292 Q6NXT6 0.271871127633
P52292 Q8IUD2 0.192623521225
P52292 Q7Z4H8 0.288728632479
P52292 P0DTD1-PRO_0000449632 0.240859614848
P52292 P0DTD1-PRO_0000449631 0.266700277288
P52292 P0DTD1-PRO_0000449630 0.258660508083
P52292 Q8N4C6 0.121599153567
P52292 O43292 0.26192121631
P52292 Q04724 0.23650147929
P52292 Q8N6S5 0.187698527288
P52292 Q6UUV7 0.27031320926
P52292 Q04726 0.235479097299
P52292 Q14789 0.0873067821358
P52292 P61916 0.138429752066
P52292 Q96N16 0.282273152479
P52292 P52306 0.304525758305
P52292 Q9Y680 0.176640647586
P52292 O95684 0.25797579758
P52292 P15151 0.259989053093
P52292 Q9C0B5 0.230999401556
P52292 Q8TAD8 0.248004404074
P52292 P07203 0.165406976744
P52292 Q15370 0.113859910581
P52292 P49454 0.0913020833333
P52292 O43818 0.279094827586
P52292 Q9P0L2 0.231037649219
P52292 Q9BQS8 0.158992729955
P52292 Q8TEM1 0.135936069258
P52292 P61006 0.164924506388
P52292 Q9H773 0.146169650719
P52292 P21964 0.206955530217
P52292 Q00765 0.166374781086
P52292 Q96HW7 0.221772309609
P52292 Q4V328 0.230365544698
P52292 Q8WVC6 0.177912341407
P52292 P63218 0.0741301059002
P52292 O00116 0.260599571734
P52292 Q14181 0.2747513027
P52292 P35555 0.0825688073394
P52292 P35556 0.0813176007866
P52292 P62072 0.0883678990081
P52292 P35658 0.119222331493
P52292 Q9BSJ2 0.229676140119
P52292 Q99988 0.209590973202
P52292 Q3KQU3 0.216410076977
P52292 Q08378 0.156646909399
P52292 Q9H3K2 0.240647682859
P52292 Q9H7Z7 0.246541228556
P52292 Q9H173 0.278528934559
P52292 O94973 0.224457215837
P52292 Q5T6F2 0.185339051193
P52292 P05026 0.215254237288
P52292 P05556 0.22577247191
P52292 P55085 0.246835443038
P52292 Q8NEW0 0.241073899806
P52292 Q70EL1 0.136022178501
P52292 Q9BQQ3 0.27875985858
P52292 Q8NCA5 0.253495598136
P52292 P37198 0.28145783453
P52292 EBI-25475912 0.0573770491803
P52292 Q9GZU3 0.272459104318
P52292 P0DTD2 0.0944811037792
P52292 P0DTD3 0.0737160120846
P52292 Q8TD10 0.269094862734
P52292 Q8TD19 0.203432835821
P52292 Q969X5 0.205273603629
P52292 O14578 0.122303826826
P52292 Q9Y3A6 0.17512983266
P52292 Q9UJC3 0.245649534601
P52292 Q96IV0 0.257911733046
P52292 Q9BVL2 0.263094666026
P52292 P82675 0.256340332697
P52292 P09601 0.215035460993
P52292 Q96MM7 0.262904335857
P52292 P78406 0.249930651872
P52292 Q8IZ52 0.228841870824
P52292 Q9NQC3 0.186515112374
P52292 Q8IWA5 0.237808549067
P52292 Q9HD40 0.28758694489
P52292 Q08431 0.246964679912
P52292 P25440 0.229843122948
P52292 Q9Y276 0.256291028446
P52292 Q5JRX3 0.197827007196
P52292 Q9Y375 0.233726150393
P52292 Q5VT66 0.23614997202
P52292 Q12770 0.169408470424
P52292 P13861 0.263114528976
P52292 Q10713 0.295640686922
P52292 O76094 0.260654326302
P52292 Q9UJZ1 0.251600333983
P52292 Q9UL15 0.282844733985
P52292 Q9BRN9 0.181974741676
P52292 P38606 0.270550310845
P52292 P58166 0.23306384165
P52292 O95391 0.271468793993
P52292 P28300 0.24302134647
P52292 Q5JTV8 0.274115365972
P52292 Q96DZ1 0.263440860215
P52292 P00387 0.21791972866
P52292 Q9BS26 0.256931100741
P52292 Q92552 0.26896740619
P52292 Q5BJF2 0.151479636683
P52292 Q7Z7A1 0.110827762079
P52292 P50897 0.218458933108
P52292 Q7KZI7 0.238678544915
P52292 Q9NZJ7 0.260617760618
P52292 Q8N766 0.205864661654
P52292 Q9NW13 0.235248746626
P52292 P0DTD1-PRO_0000449628 0.123518957346
P52292 P0DTD1-PRO_0000449629 0.203515263645
P52292 P0DTD1-PRO_0000449624 0.210944145166
P52292 P0DTD1-PRO_0000449625 0.0825301204819
P52292 P0DTD1-PRO_0000449626 0.165065502183
P52292 P0DTD1-PRO_0000449627 0.108358208955
P52292 P0DTD1-PRO_0000449620 0.264783759929
P52292 P0DTD1-PRO_0000449622 0.276157345464
P52292 P0DTD1-PRO_0000449623 0.222128139994
P52292 Q08379 0.204894360845
P52292 Q9NXK8 0.225091215268
P52292 Q96IZ5 0.269589041096
P52292 P11310 0.269272826681
P52292 Q9BQT8 0.217194570136
P52292 Q9UH99 0.250707642539
P52292 O95573 0.246569894611
P52292 O14975 0.266471119134
P52292 O14874 0.259523157029
P52292 Q99567 0.242898550725
P52292 Q96S66 0.272929542645
P52292 P61011 0.293771718792
P52292 P17612 0.250557413601
P52292 Q96ER3 0.293990838049
P52292 O00469 0.236142748671
P52292 Q13310 0.260530421217
P52292 Q5VU43 0.112645249487
P52292 P62820 0.16705403835
P52292 Q9Y4L1 0.209538228615
P52292 Q96B26 0.206945630515
P52292 Q9C0D3 0.252586375171
P52292 P19784 0.239475885141
P52292 P29122 0.194403963859
P52292 Q9H845 0.294090382387
P52292 Q92615 0.24140625
P52292 O00124 0.195323638437
P52292 O14656 0.22919585318
P52292 P61106 0.176419466976
P52292 Q99996 0.0748754865442
P52292 Q86UT6 0.211031540454
P52292 Q13546 0.250578095438
P52292 Q13283 0.271131514988
P52292 P61586 0.162099125364
P52292 O75964 0.102395209581
P52292 Q8N0X7 0.269576379974
P52292 Q9H6F5 0.239922157353
P52292 Q9UHD2 0.257103393844
P52292 O43633 0.180109858341
P52292 Q96AY3 0.272963400236
P52292 Q7Z5G4 0.122999407232
P52292 Q5T1M5 0.178323881537
P52292 Q9UBX5 0.255630936228
P52292 P61962 0.235261246158
P52292 Q96D53 0.275678417449
P52292 P51149 0.171022067364
P52292 P51148 0.168838690993
P52292 Q9UKA9 0.294055201699
P52292 P0DTD1-PRO_0000449619 0.158911325724
P52292 Q8IV08 0.279581432788
P52292 O95260 0.26944083225
P52292 Q9P2E5 0.231588785047
P52292 O96028 0.159435891915
P52292 Q2PZI1 0.250733752621
P52292 P11940 0.266442199776
P52292 Q9BW92 0.246537396122
P52292 O75347 0.102242152466
P52292 Q99720 0.171387283237
P52292 Q9NXH9 0.256305238198
P52292 Q14157 0.193863511282
P52292 Q9H2H8 0.148322542672
P52292 Q6PKG0 0.184983388704
P52292 Q9Y5J9 0.0846385542169
P52292 Q6UW63 0.284033163948
P52292 Q9UDR5 0.221336309998
P52292 Q9Y5J6 0.098502994012
P52292 Q9Y5J7 0.088093806374
P52292 Q9NY61 0.280140070035
P52292 Q6Y7W6 0.163075131043
P52292 Q13443 0.226867717615
P52292 A7MCY6 0.248697621744
P52292 Q5VUA4 0.113319672131
P52292 Q96S52 0.288274449565
P52292 Q9UBU6 0.257808219178
P52292 Q9BQE4 0.144483362522
P52292 Q9Y6M9 0.141393442623
P52292 O95613 0.083353467021
P52292 P61026 0.165551352924
P52292 Q86VM9 0.191844300278
P52292 Q92820 0.225316455696
P52292 Q86YT6 0.204028401681
P52292 Q92769 0.288053691275
P52292 O43823 0.235377741673
P52292 Q7Z3B4 0.287927350427
P52292 Q8N183 0.14650616559
P52292 Q5VT06 0.0895071216313
P52292 O14745 0.243115438108
P52292 Q7L2J0 0.234201494044
P52292 P13984 0.195065978199
P52292 P62330 0.147420867526
P52292 P13804 0.236974789916
P52292 Q9HAV7 0.171974522293
P52292 P12109 0.188455008489
P52292 Q15904 0.274076072296
P52292 Q9H270 0.211040471391
P52292 O60885 0.155390659101
P52292 Q96I59 0.280021540118
P52292 Q9NVH1 0.291887793783
P52292 Q9BV19 0.167345750873
P52292 P26358 0.142311988086
P52292 Q8IWR0 0.201845787437
P52292 Q12907 0.233509602004
P52292 Q7Z4Q2 0.269428939459
P52292 Q9BSC4 0.255944931164
P52292 P27105 0.218723404255
P52292 Q7LGA3 0.2371277484
P52292 Q4KMQ2 0.216859819019
P52292 Q76N32 0.241889584519
P52292 Q9BVK2 0.279220779221
P52292 Q2TAA5 0.277286135693
P52292 Q92995 0.221535893155
P52292 Q15056 0.178192252511
P52292 Q8NBX0 0.273322422259
P52292 Q99470 0.169953596288
P52292 Q9BU02 0.187770406692
P52292 Q8NBJ5 0.26219923544
P52292 Q9ULT8 0.102407473949
P52292 Q6PML9 0.277114427861
P52292 P31323 0.264295485636
P52292 Q9NU22 0.0552178605919
P52292 P0DTC1-PRO_0000449645 0.0150769230769
P52292 Q13438 0.25398512221
P52292 Q5EBL8 0.131477642878
P52292 Q9Y312 0.253244959956
P52292 Q9Y2I6 0.169361132791
P52292 P52948 0.132748587332
P52292 Q92900 0.191040843215
P52292 Q8IWR1 0.259065934066
P52292 Q96HR9 0.178364269142
P52292 Q96A26 0.139781775288
P52292 Q9H2P9 0.207552526973
Q7Z494 Q96JC1 0.246679108574
Q7Z494 Q9BSF4 0.100082517977
Q7Z494 Q9NQT5 0.104848199576
Q7Z494 Q9NQT4 0.0929297706314
Q7Z494 P33527 0.269728873568
Q7Z494 A3KN83 0.284427805322
Q7Z494 Q8N3C7 0.208109318996
Q7Z494 Q9HAU0 0.275511296713
Q7Z494 P61970 0.057005988024
Q7Z494 P16435 0.205842696629
Q7Z494 Q9NZL9 0.121537922169
Q7Z494 Q8WTV0 0.17698005698
Q7Z494 Q13724 0.233112582781
Q7Z494 Q6ZRP7 0.21085080148
Q7Z494 Q8N8E3 0.261712791458
Q7Z494 Q9BZQ6 0.249371927908
Q7Z494 Q9Y3U8 0.0481508165226
Q7Z494 O94826 0.205978937833
Q7Z494 Q5JSZ5 0.216246242321
Q7Z494 Q13206 0.245328643658
Q7Z494 Q6UX04 0.160437032777
Q7Z494 Q7Z2K6 0.244330009861
Q7Z494 P55789 0.0851922164215
Q7Z494 P11233 0.0838770909954
Q7Z494 Q9Y673 0.118404118404
Q7Z494 Q9NP72 0.0824534345711
Q7Z494 Q86YB8 0.165592635213
Q7Z494 P62873 0.122737358402
Q7Z494 P62877 0.051734485656
Q7Z494 O00566 0.211702605571
Q7Z494 Q9H8W4 0.0939565627951
Q7Z494 Q96F45 0.190100349532
Q7Z494 Q96F46 0.231818681923
Q7Z494 O76024 0.242291232305
Q7Z494 Q15369 0.051949610078
Q7Z494 Q9UHI8 0.245375408052
Q7Z494 O60573 0.0963627775154
Q7Z494 P14735 0.26184808483
Q7Z494 Q9H7F0 0.270610646629
Q7Z494 P35241 0.186236656825
Q7Z494 P0C7P0 0.0564071856287
Q7Z494 O75439 0.163223140496
Q7Z494 Q2T9J0 0.175332802367
Q7Z494 O75534 0.226582418801
Q7Z494 P61019 0.0854771784232
Q7Z494 P49643 0.172812643152
Q7Z494 P49642 0.151914844383
Q7Z494 Q8IWJ2 0.285513113888
Q7Z494 Q9HCE1 0.259375677433
Q7Z494 P06280 0.145977808599
Q7Z494 Q9Y6E2 0.149618143948
Q7Z494 Q08117 0.0818289786223
Q7Z494 P12268 0.169508984777
Q7Z494 Q9NR30 0.224405951588
Q7Z494 Q96K12 0.173723964294
Q7Z494 Q9BQ95 0.152877282182
Q7Z494 Q99081 0.202021336328
Q7Z494 O95070 0.110263034288
Q7Z494 Q96DA6 0.0527641203981
Q7Z494 Q8N0Z8 0.113183204316
Q7Z494 O43169 0.0655678968112
Q7Z494 O00203 0.268434045294
Q7Z494 Q7L8L6 0.22276621787
Q7Z494 P38435 0.218461195858
Q7Z494 Q9H4P4 0.116861826698
Q7Z494 P0DTC5 0.0911782119597
Q7Z494 Q9UN86 0.160252728317
Q7Z494 P00750 0.177461582242
Q7Z494 P27448 0.214572192513
Q7Z494 Q9NV92 0.119640144877
Q7Z494 P09132 0.0602366439584
Q7Z494 O76061 0.112140762463
Q7Z494 Q9ULX6 0.191453376931
Q7Z494 P0DTC7 0.0516538830297
Q7Z494 P0DTC6 0.0304200869145
Q7Z494 Q9H4F8 0.147972738824
Q7Z494 P0DTC4 0.0343456254519
Q7Z494 P0DTC3 0.103436102612
Q7Z494 P0DTC2 0.283171861837
Q7Z494 Q13617 0.220785013381
Q7Z494 Q9Y399 0.114215283484
Q7Z494 P0DTC8 0.0528523489933
Q7Z494 Q9BV73 0.225950213281
Q7Z494 P0DTC9 0.143601018283
Q7Z494 Q13868 0.110263034288
Q7Z494 Q6NXT4 0.152003684938
Q7Z494 P82663 0.0746784182944
Q7Z494 Q96CW5 0.246002190581
Q7Z494 Q96CW1 0.15015015015
Q7Z494 Q96SN8 0.261495151705
Q7Z494 Q8IWF2 0.209834961266
Q7Z494 P67870 0.0859208343209
Q7Z494 Q2M389 0.281183482333
Q7Z494 Q99519 0.14355174809
Q7Z494 A0A663DJA2 0.0193681152403
Q7Z494 Q9NYU1 0.275
Q7Z494 O75506 0.035666947825
Q7Z494 Q8TEQ8 0.263208762887
Q7Z494 P09884 0.285317764165
Q7Z494 Q66GS9 0.288262309089
Q7Z494 Q4G0J3 0.185122089722
Q7Z494 Q96CN9 0.235719048677
Q7Z494 Q15818 0.150779896014
Q7Z494 Q8NEJ9 0.116889201218
Q7Z494 Q8WUY8 0.0783011033337
Q7Z494 Q99959 0.239455184534
Q7Z494 Q9NXA8 0.115434196648
Q7Z494 P48556 0.126793421206
Q7Z494 O75592 0.1329279456
Q7Z494 Q9H488 0.138427592614
Q7Z494 Q86VR2 0.15605938543
Q7Z494 Q6NXT6 0.187144482366
Q7Z494 Q8IUD2 0.285148302816
Q7Z494 Q7Z4H8 0.168270332188
Q7Z494 P0DTD1-PRO_0000449632 0.120784222196
Q7Z494 P0DTD1-PRO_0000449631 0.169485714286
Q7Z494 P0DTD1-PRO_0000449630 0.184496826836
Q7Z494 Q8N4C6 0.245920330649
Q7Z494 O43292 0.187471732248
Q7Z494 Q04724 0.218392082731
Q7Z494 Q8N6S5 0.0906616167594
Q7Z494 Q6UUV7 0.188532006333
Q7Z494 Q04726 0.217120622568
Q7Z494 Q14789 0.184590068725
Q7Z494 P61916 0.0646047289229
Q7Z494 Q96N16 0.201604701096
Q7Z494 P52306 0.189580973952
Q7Z494 Q9Y680 0.0897572528123
Q7Z494 O95684 0.142890280677
Q7Z494 P15151 0.142476851852
Q7Z494 Q9C0B5 0.205526963527
Q7Z494 Q8TAD8 0.135630583594
Q7Z494 P07203 0.0831948730121
Q7Z494 Q15370 0.0516724613356
Q7Z494 P49454 0.189140542973
Q7Z494 O43818 0.166130144861
Q7Z494 Q9P0L2 0.223663783544
Q7Z494 Q9BQS8 0.284492809949
Q7Z494 Q8TEM1 0.248946464804
Q7Z494 P61006 0.0825622775801
Q7Z494 Q9H773 0.0748242583105
Q7Z494 P21964 0.103013892159
Q7Z494 Q00765 0.0797669995245
Q7Z494 Q96HW7 0.254191160462
Q7Z494 Q4V328 0.240401588703
Q7Z494 Q8WVC6 0.0922640170334
Q7Z494 P63218 0.030997467133
Q7Z494 O00116 0.201103479338
Q7Z494 Q14181 0.185919963723
Q7Z494 P35555 0.16512441866
Q7Z494 P35556 0.163000804125
Q7Z494 P62072 0.0416215565981
Q7Z494 P35658 0.223823109843
Q7Z494 Q9BSJ2 0.244602739726
Q7Z494 Q99988 0.113820185207
Q7Z494 Q3KQU3 0.224183583407
Q7Z494 Q08378 0.300126841643
Q7Z494 Q9H3K2 0.12383286648
Q7Z494 Q9H7Z7 0.142674418605
Q7Z494 Q9H173 0.16121602948
Q7Z494 O94973 0.240886269373
Q7Z494 Q5T6F2 0.263540997645
Q7Z494 P05026 0.111893033075
Q7Z494 P05556 0.221261500942
Q7Z494 P55085 0.13747099768
Q7Z494 Q8NEW0 0.130015118037
Q7Z494 Q70EL1 0.25461069849
Q7Z494 Q9BQQ3 0.148216553157
Q7Z494 Q8NCA5 0.164168859398
Q7Z494 P37198 0.16397941681
Q7Z494 EBI-25475912 0.0271739130435
Q7Z494 Q9GZU3 0.166379804934
Q7Z494 P0DTD2 0.0433894230769
Q7Z494 P0DTD3 0.0335101253616
Q7Z494 Q8TD10 0.153144835545
Q7Z494 Q8TD19 0.253857856988
Q7Z494 Q969X5 0.110771760836
Q7Z494 O14578 0.241846243448
Q7Z494 Q9Y3A6 0.0919309039281
Q7Z494 Q9UJC3 0.219751983019
Q7Z494 Q96IV0 0.198828433029
Q7Z494 Q9BVL2 0.181364769893
Q7Z494 P82675 0.151277013752
Q7Z494 P09601 0.109387851016
Q7Z494 Q96MM7 0.189284096058
Q7Z494 P78406 0.134093819113
Q7Z494 Q8IZ52 0.217492776172
Q7Z494 Q9NQC3 0.274349442379
Q7Z494 Q8IWA5 0.200358382798
Q7Z494 Q9HD40 0.166208161394
Q7Z494 Q08431 0.138792102207
Q7Z494 P25440 0.229499113475
Q7Z494 Q9Y276 0.143601018283
Q7Z494 Q5JRX3 0.264254859611
Q7Z494 Q9Y375 0.12081871345
Q7Z494 Q5VT66 0.123364485981
Q7Z494 Q12770 0.278993896022
Q7Z494 P13861 0.143502955836
Q7Z494 Q10713 0.172267946959
Q7Z494 O76094 0.20699347875
Q7Z494 Q9UJZ1 0.128686327078
Q7Z494 Q9UL15 0.155824682814
Q7Z494 Q9BRN9 0.0962219598583
Q7Z494 P38606 0.192647058824
Q7Z494 P58166 0.125860258953
Q7Z494 O95391 0.188670677716
Q7Z494 P28300 0.140856481481
Q7Z494 Q5JTV8 0.187258687259
Q7Z494 Q96DZ1 0.161727544222
Q7Z494 P00387 0.113913655561
Q7Z494 Q9BS26 0.140572488121
Q7Z494 Q92552 0.146347111265
Q7Z494 Q5BJF2 0.0733420645315
Q7Z494 Q7Z7A1 0.229065969954
Q7Z494 P50897 0.115840075038
Q7Z494 Q7KZI7 0.222061924315
Q7Z494 Q9NZJ7 0.141198327915
Q7Z494 Q8N766 0.257378472222
Q7Z494 Q9NW13 0.221220218214
Q7Z494 P0DTD1-PRO_0000449628 0.0594355417364
Q7Z494 P0DTD1-PRO_0000449629 0.240961223375
Q7Z494 P0DTD1-PRO_0000449624 0.105603195113
Q7Z494 P0DTD1-PRO_0000449625 0.0385263664821
Q7Z494 P0DTD1-PRO_0000449626 0.0796817480109
Q7Z494 P0DTD1-PRO_0000449627 0.0497840690979
Q7Z494 P0DTD1-PRO_0000449620 0.19444757928
Q7Z494 P0DTD1-PRO_0000449622 0.159463487332
Q7Z494 P0DTD1-PRO_0000449623 0.112322663853
Q7Z494 Q08379 0.26135501355
Q7Z494 Q9NXK8 0.119663118493
Q7Z494 Q96IZ5 0.145321908291
Q7Z494 P11310 0.145650161962
Q7Z494 Q9BQT8 0.111476179301
Q7Z494 Q9UH99 0.209507829978
Q7Z494 O95573 0.212344850721
Q7Z494 O14975 0.187266764673
Q7Z494 O14874 0.144064852345
Q7Z494 Q99567 0.21709058456
Q7Z494 Q96S66 0.174378846592
Q7Z494 P61011 0.168671937665
Q7Z494 P17612 0.125728947982
Q7Z494 Q96ER3 0.163504656778
Q7Z494 O00469 0.220758928571
Q7Z494 Q13310 0.193977670012
Q7Z494 Q5VU43 0.223122286307
Q7Z494 P62820 0.0836497389654
Q7Z494 Q9Y4L1 0.255801344611
Q7Z494 Q96B26 0.104718202141
Q7Z494 Q9C0D3 0.216571874651
Q7Z494 P19784 0.12982619853
Q7Z494 P29122 0.248585726719
Q7Z494 Q9H845 0.195386702849
Q7Z494 Q92615 0.212364691441
Q7Z494 O00124 0.102555045331
Q7Z494 O14656 0.122033898305
Q7Z494 P61106 0.0854467883385
Q7Z494 Q99996 0.161334737183
Q7Z494 Q86UT6 0.256251358991
Q7Z494 Q13546 0.198785698224
Q7Z494 Q13283 0.153757624583
Q7Z494 P61586 0.0811549429658
Q7Z494 O75964 0.0469613259669
Q7Z494 Q8N0X7 0.203847451907
Q7Z494 Q9H6F5 0.131655598276
Q7Z494 Q9UHD2 0.220956210903
Q7Z494 O43633 0.087981053878
Q7Z494 Q96AY3 0.178989210676
Q7Z494 Q7Z5G4 0.0622009569378
Q7Z494 Q5T1M5 0.289557297183
Q7Z494 Q9UBX5 0.14923307577
Q7Z494 P61962 0.122008172796
Q7Z494 Q96D53 0.177255617657
Q7Z494 P51149 0.0818505338078
Q7Z494 P51148 0.0878066121578
Q7Z494 Q9UKA9 0.170893305917
Q7Z494 P0DTD1-PRO_0000449619 0.0743781982625
Q7Z494 Q8IV08 0.157924939745
Q7Z494 O95260 0.176753231896
Q7Z494 Q9P2E5 0.219899944414
Q7Z494 O96028 0.279682854311
Q7Z494 Q2PZI1 0.201505956395
Q7Z494 P11940 0.19054069308
Q7Z494 Q9BW92 0.208701487529
Q7Z494 O75347 0.049693914296
Q7Z494 Q99720 0.0895098271371
Q7Z494 Q9NXH9 0.195789236658
Q7Z494 Q14157 0.257250268528
Q7Z494 Q9H2H8 0.069179389313
Q7Z494 Q6PKG0 0.263440283292
Q7Z494 Q9Y5J9 0.0393691307489
Q7Z494 Q6UW63 0.169169054441
Q7Z494 Q9UDR5 0.249207563668
Q7Z494 Q9Y5J6 0.0475618544319
Q7Z494 Q9Y5J7 0.0440327237729
Q7Z494 Q9NY61 0.182283957645
Q7Z494 Q6Y7W6 0.287859693342
Q7Z494 Q13443 0.225834992258
Q7Z494 A7MCY6 0.185562344422
Q7Z494 Q5VUA4 0.22161777087
Q7Z494 Q96S52 0.179881521987
Q7Z494 Q9UBU6 0.139879573877
Q7Z494 Q9BQE4 0.0784593437946
Q7Z494 Q9Y6M9 0.0762913592002
Q7Z494 O95613 0.179010048381
Q7Z494 P61026 0.0788317701532
Q7Z494 Q86VM9 0.23823016565
Q7Z494 Q92820 0.118604378878
Q7Z494 Q86YT6 0.253656950916
Q7Z494 Q92769 0.166571002181
Q7Z494 O43823 0.20403813797
Q7Z494 Q7Z3B4 0.169759450172
Q7Z494 Q8N183 0.0720924690181
Q7Z494 Q5VT06 0.183916531325
Q7Z494 O14745 0.129239016432
Q7Z494 Q7L2J0 0.199842908438
Q7Z494 P13984 0.0989140698772
Q7Z494 P62330 0.0745415575137
Q7Z494 P13804 0.121318373072
Q7Z494 Q9HAV7 0.0879146919431
Q7Z494 P12109 0.246567938601
Q7Z494 Q15904 0.156447716554
Q7Z494 Q9H270 0.250109122654
Q7Z494 O60885 0.262819869543
Q7Z494 Q96I59 0.157816091954
Q7Z494 Q9NVH1 0.17866089729
Q7Z494 Q9BV19 0.080859653289
Q7Z494 P26358 0.258726721524
Q7Z494 Q8IWR0 0.253643680661
Q7Z494 Q12907 0.127637253759
Q7Z494 Q7Z4Q2 0.203639222734
Q7Z494 Q9BSC4 0.206149702615
Q7Z494 P27105 0.109622841029
Q7Z494 Q7LGA3 0.131250728523
Q7Z494 Q4KMQ2 0.240118252491
Q7Z494 Q76N32 0.223051224944
Q7Z494 Q9BVK2 0.165733226654
Q7Z494 Q2TAA5 0.159036144578
Q7Z494 Q92995 0.235857362976
Q7Z494 Q15056 0.0960925510565
Q7Z494 Q8NBX0 0.149560795192
Q7Z494 Q99470 0.0861987194688
Q7Z494 Q9BU02 0.0934579439252
Q7Z494 Q8NBJ5 0.193781797626
Q7Z494 Q9ULT8 0.201154351677
Q7Z494 Q6PML9 0.177909225344
Q7Z494 P31323 0.150098368244
Q7Z494 Q9NU22 0.117977060016
Q7Z494 P0DTC1-PRO_0000449645 0.00728508984944
Q7Z494 Q13438 0.2
Q7Z494 Q5EBL8 0.0613416238192
Q7Z494 Q9Y312 0.138608109678
Q7Z494 Q9Y2I6 0.29406345957
Q7Z494 P52948 0.254068573234
Q7Z494 Q92900 0.279833190761
Q7Z494 Q8IWR1 0.140853234408
Q7Z494 Q96HR9 0.0852501778516
Q7Z494 Q96A26 0.0658947117106
Q7Z494 Q9H2P9 0.108956276446
Q9BW92 Q96JC1 0.266027178257
Q9BW92 Q9BSF4 0.16698014629
Q9BW92 Q9NQT5 0.170208333333
Q9BW92 Q9NQT4 0.148529411765
Q9BW92 P33527 0.193360339887
Q9BW92 A3KN83 0.204940135908
Q9BW92 Q8N3C7 0.277629063098
Q9BW92 Q9HAU0 0.230048170811
Q9BW92 P61970 0.0924333619948
Q9BW92 P16435 0.272587466359
Q9BW92 Q9NZL9 0.183782671332
Q9BW92 Q8WTV0 0.256844593264
Q9BW92 Q13724 0.265697290152
Q9BW92 Q6ZRP7 0.280107218074
Q9BW92 Q8N8E3 0.259151478021
Q9BW92 Q9BZQ6 0.259947764634
Q9BW92 Q9Y3U8 0.0755939524838
Q9BW92 O94826 0.260861094876
Q9BW92 Q5JSZ5 0.147174948945
Q9BW92 Q13206 0.266447368421
Q9BW92 Q6UX04 0.234740844507
Q9BW92 Q7Z2K6 0.252073227977
Q9BW92 P55789 0.13467230444
Q9BW92 P11233 0.12745719721
Q9BW92 Q9Y673 0.182099401939
Q9BW92 Q9NP72 0.128302684422
Q9BW92 Q86YB8 0.232171474359
Q9BW92 P62873 0.196916752312
Q9BW92 P62877 0.0835311892942
Q9BW92 O00566 0.272378025355
Q9BW92 Q9H8W4 0.150607457059
Q9BW92 Q96F45 0.254496228969
Q9BW92 Q96F46 0.25709248277
Q9BW92 O76024 0.253390777086
Q9BW92 Q15369 0.0821651930127
Q9BW92 Q9UHI8 0.239420456176
Q9BW92 O60573 0.153039832285
Q9BW92 P14735 0.246563814867
Q9BW92 Q9H7F0 0.216255094702
Q9BW92 P35241 0.264682850431
Q9BW92 P0C7P0 0.0930782459157
Q9BW92 O75439 0.237136019146
Q9BW92 Q2T9J0 0.261048909841
Q9BW92 O75534 0.278930707
Q9BW92 P61019 0.12835127718
Q9BW92 P49643 0.24890742948
Q9BW92 P49642 0.215369059656
Q9BW92 Q8IWJ2 0.176465116279
Q9BW92 Q9HCE1 0.251783166904
Q9BW92 P06280 0.228905934598
Q9BW92 Q9Y6E2 0.21925566343
Q9BW92 Q08117 0.12706480305
Q9BW92 P12268 0.236157967851
Q9BW92 Q9NR30 0.281407942238
Q9BW92 Q96K12 0.237698412698
Q9BW92 Q9BQ95 0.220540758676
Q9BW92 Q99081 0.280775878625
Q9BW92 O95070 0.166459111665
Q9BW92 Q96DA6 0.0823098470157
Q9BW92 Q8N0Z8 0.176470588235
Q9BW92 O43169 0.107807486631
Q9BW92 O00203 0.231998906955
Q9BW92 Q7L8L6 0.291132282888
Q9BW92 P38435 0.277757619739
Q9BW92 Q9H4P4 0.184427922346
Q9BW92 P0DTC5 0.142405729935
Q9BW92 Q9UN86 0.234471739565
Q9BW92 P00750 0.25221151956
Q9BW92 P27448 0.283740899757
Q9BW92 Q9NV92 0.184941370088
Q9BW92 P09132 0.103234097237
Q9BW92 O76061 0.178785995442
Q9BW92 Q9ULX6 0.265325855734
Q9BW92 P0DTC7 0.0869565217391
Q9BW92 P0DTC6 0.0462276493676
Q9BW92 Q9H4F8 0.218390804598
Q9BW92 P0DTC4 0.0571739130435
Q9BW92 P0DTC3 0.160833333333
Q9BW92 P0DTC2 0.208481375358
Q9BW92 Q13617 0.284374413806
Q9BW92 Q9Y399 0.176519394317
Q9BW92 P0DTC8 0.0850193715024
Q9BW92 Q9BV73 0.140708843988
Q9BW92 P0DTC9 0.215817152104
Q9BW92 Q13868 0.177251971773
Q9BW92 Q6NXT4 0.224829522663
Q9BW92 P82663 0.116432524479
Q9BW92 Q96CW5 0.265706599145
Q9BW92 Q96CW1 0.223185483871
Q9BW92 Q96SN8 0.166803547963
Q9BW92 Q8IWF2 0.283931656748
Q9BW92 P67870 0.143459915612
Q9BW92 Q2M389 0.223480558701
Q9BW92 Q99519 0.214372469636
Q9BW92 A0A663DJA2 0.0311198772737
Q9BW92 Q9NYU1 0.19469726949
Q9BW92 O75506 0.0599869593567
Q9BW92 Q8TEQ8 0.233809587395
Q9BW92 P09884 0.195099633998
Q9BW92 Q66GS9 0.236677740864
Q9BW92 Q4G0J3 0.25083219111
Q9BW92 Q96CN9 0.290756302521
Q9BW92 Q15818 0.223118821868
Q9BW92 Q8NEJ9 0.178925619835
Q9BW92 Q8WUY8 0.134009723103
Q9BW92 Q99959 0.262361743656
Q9BW92 Q9NXA8 0.183247156153
Q9BW92 P48556 0.198974358974
Q9BW92 O75592 0.0815986122231
Q9BW92 Q9H488 0.212904538978
Q9BW92 Q86VR2 0.231817271088
Q9BW92 Q6NXT6 0.249214454046
Q9BW92 Q8IUD2 0.235964198535
Q9BW92 Q7Z4H8 0.253378378378
Q9BW92 P0DTD1-PRO_0000449632 0.186409361527
Q9BW92 P0DTD1-PRO_0000449631 0.245645288994
Q9BW92 P0DTD1-PRO_0000449630 0.265314085057
Q9BW92 Q8N4C6 0.153788838388
Q9BW92 O43292 0.262922658375
Q9BW92 Q04724 0.263534036091
Q9BW92 Q8N6S5 0.135760892444
Q9BW92 Q6UUV7 0.262052877138
Q9BW92 Q04726 0.266487935657
Q9BW92 Q14789 0.109875311721
Q9BW92 P61916 0.104576561163
Q9BW92 Q96N16 0.271015336828
Q9BW92 P52306 0.263250194856
Q9BW92 Q9Y680 0.138192542659
Q9BW92 O95684 0.214865962632
Q9BW92 P15151 0.221165520032
Q9BW92 Q9C0B5 0.276908396947
Q9BW92 Q8TAD8 0.204226783174
Q9BW92 P07203 0.137055837563
Q9BW92 Q15370 0.0885203532199
Q9BW92 P49454 0.11516839445
Q9BW92 O43818 0.2386
Q9BW92 Q9P0L2 0.27529286475
Q9BW92 Q9BQS8 0.197933884298
Q9BW92 Q8TEM1 0.167923291264
Q9BW92 P61006 0.127218934911
Q9BW92 Q9H773 0.121192758253
Q9BW92 P21964 0.160133444537
Q9BW92 Q00765 0.128128977514
Q9BW92 Q96HW7 0.257488653555
Q9BW92 Q4V328 0.285564304462
Q9BW92 Q8WVC6 0.147813288478
Q9BW92 P63218 0.052688874374
Q9BW92 O00116 0.27763843334
Q9BW92 Q14181 0.259808705836
Q9BW92 P35555 0.107384539392
Q9BW92 P35556 0.10726289639
Q9BW92 P62072 0.070639219935
Q9BW92 P35658 0.145659307876
Q9BW92 Q9BSJ2 0.262457939433
Q9BW92 Q99988 0.182288433685
Q9BW92 Q3KQU3 0.254699407282
Q9BW92 Q08378 0.199543426378
Q9BW92 Q9H3K2 0.192607802875
Q9BW92 Q9H7Z7 0.205018359853
Q9BW92 Q9H173 0.230445246691
Q9BW92 O94973 0.251046025105
Q9BW92 Q5T6F2 0.223761599791
Q9BW92 P05026 0.177713338857
Q9BW92 P05556 0.258453695837
Q9BW92 P55085 0.205810646079
Q9BW92 Q8NEW0 0.197102632116
Q9BW92 Q70EL1 0.176853398997
Q9BW92 Q9BQQ3 0.224572004028
Q9BW92 Q8NCA5 0.228832044418
Q9BW92 P37198 0.241925896572
Q9BW92 EBI-25475912 0.051724137931
Q9BW92 Q9GZU3 0.238987442695
Q9BW92 P0DTD2 0.070964950238
Q9BW92 P0DTD3 0.0574162679426
Q9BW92 Q8TD10 0.224682907187
Q9BW92 Q8TD19 0.242996080708
Q9BW92 Q969X5 0.165316718588
Q9BW92 O14578 0.157573910393
Q9BW92 Q9Y3A6 0.14535128313
Q9BW92 Q9UJC3 0.28326670474
Q9BW92 Q96IV0 0.267426144043
Q9BW92 Q9BVL2 0.250390320062
Q9BW92 P82675 0.223814328961
Q9BW92 P09601 0.167878661957
Q9BW92 Q96MM7 0.270955165692
Q9BW92 P78406 0.1935417944
Q9BW92 Q8IZ52 0.279361663977
Q9BW92 Q9NQC3 0.220148783256
Q9BW92 Q8IWA5 0.261135538138
Q9BW92 Q9HD40 0.243334659769
Q9BW92 Q08431 0.200529315961
Q9BW92 P25440 0.265032622113
Q9BW92 Q9Y276 0.21642394822
Q9BW92 Q5JRX3 0.242853216053
Q9BW92 Q9Y375 0.194971145919
Q9BW92 Q5VT66 0.189016865487
Q9BW92 Q12770 0.210844748858
Q9BW92 P13861 0.213024954352
Q9BW92 Q10713 0.250495049505
Q9BW92 O76094 0.271747498075
Q9BW92 Q9UJZ1 0.185003073141
Q9BW92 Q9UL15 0.222445695897
Q9BW92 Q9BRN9 0.151718357083
Q9BW92 P38606 0.263710618436
Q9BW92 P58166 0.194461538462
Q9BW92 O95391 0.261201330464
Q9BW92 P28300 0.222177256172
Q9BW92 Q5JTV8 0.260375880971
Q9BW92 Q96DZ1 0.235822683706
Q9BW92 P00387 0.178615830916
Q9BW92 Q9BS26 0.214358142365
Q9BW92 Q92552 0.219275156914
Q9BW92 Q5BJF2 0.124016166773
Q9BW92 Q7Z7A1 0.14280854538
Q9BW92 P50897 0.182363899814
Q9BW92 Q7KZI7 0.273265196342
Q9BW92 Q9NZJ7 0.199023199023
Q9BW92 Q8N766 0.251060096505
Q9BW92 Q9NW13 0.275348837209
Q9BW92 P0DTD1-PRO_0000449628 0.0956260720412
Q9BW92 P0DTD1-PRO_0000449629 0.249288389513
Q9BW92 P0DTD1-PRO_0000449624 0.159916926272
Q9BW92 P0DTD1-PRO_0000449625 0.0618489583333
Q9BW92 P0DTD1-PRO_0000449626 0.122591573153
Q9BW92 P0DTD1-PRO_0000449627 0.0817162570073
Q9BW92 P0DTD1-PRO_0000449620 0.258376912648
Q9BW92 P0DTD1-PRO_0000449622 0.235621890547
Q9BW92 P0DTD1-PRO_0000449623 0.174084040571
Q9BW92 Q08379 0.254875886525
Q9BW92 Q9NXK8 0.190888476603
Q9BW92 Q96IZ5 0.215066828676
Q9BW92 P11310 0.215932066316
Q9BW92 Q9BQT8 0.168325041459
Q9BW92 Q9UH99 0.289011827547
Q9BW92 O95573 0.279694947569
Q9BW92 O14975 0.272108843537
Q9BW92 O14874 0.213692525825
Q9BW92 Q99567 0.288777032066
Q9BW92 Q96S66 0.248226950355
Q9BW92 P61011 0.240007953868
Q9BW92 P17612 0.197497949139
Q9BW92 Q96ER3 0.232646529306
Q9BW92 O00469 0.271577789995
Q9BW92 Q13310 0.270458502612
Q9BW92 Q5VU43 0.145286456576
Q9BW92 P62820 0.124524312896
Q9BW92 Q9Y4L1 0.251987047395
Q9BW92 Q96B26 0.161216413247
Q9BW92 Q9C0D3 0.276731927711
Q9BW92 P19784 0.191384615385
Q9BW92 P29122 0.234434831939
Q9BW92 Q9H845 0.267975126312
Q9BW92 Q92615 0.285364475419
Q9BW92 O00124 0.160792492179
Q9BW92 O14656 0.186329009677
Q9BW92 P61106 0.133544303797
Q9BW92 Q99996 0.0943027987709
Q9BW92 Q86UT6 0.25355450237
Q9BW92 Q13546 0.269822940724
Q9BW92 Q13283 0.225405730315
Q9BW92 P61586 0.125052988554
Q9BW92 O75964 0.0780034572169
Q9BW92 Q8N0X7 0.269504912348
Q9BW92 Q9H6F5 0.199385875128
Q9BW92 Q9UHD2 0.284572950352
Q9BW92 O43633 0.14324836739
Q9BW92 Q96AY3 0.256119052281
Q9BW92 Q7Z5G4 0.0984555984556
Q9BW92 Q5T1M5 0.220334810438
Q9BW92 Q9UBX5 0.220390106576
Q9BW92 P61962 0.195603040888
Q9BW92 Q96D53 0.251528901164
Q9BW92 P51149 0.130388841927
Q9BW92 P51148 0.136258173381
Q9BW92 Q9UKA9 0.245450949367
Q9BW92 P0DTD1-PRO_0000449619 0.118384697131
Q9BW92 Q8IV08 0.238085742772
Q9BW92 O95260 0.244893912354
Q9BW92 Q9P2E5 0.278389601011
Q9BW92 O96028 0.197932053176
Q9BW92 Q2PZI1 0.270384615385
Q9BW92 P11940 0.268358845185
Q9BW92 Q9BW92 1.0
Q9BW92 O75347 0.0809410748975
Q9BW92 Q99720 0.140690817186
Q9BW92 Q9NXH9 0.277970679012
Q9BW92 Q14157 0.227169102856
Q9BW92 Q9H2H8 0.112676056338
Q9BW92 Q6PKG0 0.218563650506
Q9BW92 Q9Y5J9 0.0666232638889
Q9BW92 Q6UW63 0.247264770241
Q9BW92 Q9UDR5 0.257894736842
Q9BW92 Q9Y5J6 0.0773552290406
Q9BW92 Q9Y5J7 0.0710879930646
Q9BW92 Q9NY61 0.256243854474
Q9BW92 Q6Y7W6 0.20241622977
Q9BW92 Q13443 0.255601659751
Q9BW92 A7MCY6 0.270817120623
Q9BW92 Q5VUA4 0.141749275069
Q9BW92 Q96S52 0.249409448819
Q9BW92 Q9UBU6 0.21668691778
Q9BW92 Q9BQE4 0.126219770895
Q9BW92 Q9Y6M9 0.122448979592
Q9BW92 O95613 0.107642214135
Q9BW92 P61026 0.126560846561
Q9BW92 Q86VM9 0.234729101006
Q9BW92 Q92820 0.182531488747
Q9BW92 Q86YT6 0.242031029619
Q9BW92 Q92769 0.237981248753
Q9BW92 O43823 0.273912210082
Q9BW92 Q7Z3B4 0.238473767886
Q9BW92 Q8N183 0.117383894333
Q9BW92 Q5VT06 0.112802557467
Q9BW92 O14745 0.197829203359
Q9BW92 Q7L2J0 0.268507863445
Q9BW92 P13984 0.154377880184
Q9BW92 P62330 0.11829787234
Q9BW92 P13804 0.194524495677
Q9BW92 Q9HAV7 0.142134120624
Q9BW92 P12109 0.227917872399
Q9BW92 Q15904 0.237037037037
Q9BW92 Q9H270 0.251280506177
Q9BW92 O60885 0.192879290067
Q9BW92 Q96I59 0.24350259896
Q9BW92 Q9NVH1 0.257867820614
Q9BW92 Q9BV19 0.130821337849
Q9BW92 P26358 0.176346839843
Q9BW92 Q8IWR0 0.243376284928
Q9BW92 Q12907 0.19565662774
Q9BW92 Q7Z4Q2 0.276272814601
Q9BW92 Q9BSC4 0.282946479954
Q9BW92 P27105 0.162892167048
Q9BW92 Q7LGA3 0.19340299119
Q9BW92 Q4KMQ2 0.254623921085
Q9BW92 Q76N32 0.284615384615
Q9BW92 Q9BVK2 0.233617105524
Q9BW92 Q2TAA5 0.248953557903
Q9BW92 Q92995 0.256999514485
Q9BW92 Q15056 0.150010475592
Q9BW92 Q8NBX0 0.222042793702
Q9BW92 Q99470 0.139780405405
Q9BW92 Q9BU02 0.153732912723
Q9BW92 Q8NBJ5 0.268700213717
Q9BW92 Q9ULT8 0.130100076982
Q9BW92 Q6PML9 0.263106224229
Q9BW92 P31323 0.221120776856
Q9BW92 Q9NU22 0.0722418420681
Q9BW92 P0DTC1-PRO_0000449645 0.0121198765976
Q9BW92 Q13438 0.281394453005
Q9BW92 Q5EBL8 0.103751339764
Q9BW92 Q9Y312 0.214096557344
Q9BW92 Q9Y2I6 0.211072286525
Q9BW92 P52948 0.16735845924
Q9BW92 Q92900 0.228692634015
Q9BW92 Q8IWR1 0.208603896104
Q9BW92 Q96HR9 0.135557432432
Q9BW92 Q96A26 0.110066253473
Q9BW92 Q9H2P9 0.166112266112
P14618 Q96JC1 0.219347396177
P14618 Q9BSF4 0.191586128482
P14618 Q9NQT5 0.208321539768
P14618 Q9NQT4 0.190667048382
P14618 P33527 0.156835111737
P14618 A3KN83 0.172280933509
P14618 Q8N3C7 0.252243066884
P14618 Q9HAU0 0.192287163064
P14618 P61970 0.120531757755
P14618 P16435 0.263643996641
P14618 Q9NZL9 0.234409799555
P14618 Q8WTV0 0.276854378566
P14618 Q13724 0.23273657289
P14618 Q6ZRP7 0.251817447496
P14618 Q8N8E3 0.210028382214
P14618 Q9BZQ6 0.213698196773
P14618 Q9Y3U8 0.0993160868272
P14618 O94826 0.277220797389
P14618 Q5JSZ5 0.11197683238
P14618 Q13206 0.227558119803
P14618 Q6UX04 0.27399463807
P14618 Q7Z2K6 0.212121212121
P14618 P55789 0.171527577245
P14618 P11233 0.16974595843
P14618 Q9Y673 0.231155778894
P14618 Q9NP72 0.170034642032
P14618 Q86YB8 0.27033557047
P14618 P62873 0.233185102835
P14618 P62877 0.109031491384
P14618 O00566 0.26202179953
P14618 Q9H8W4 0.18619903051
P14618 Q96F45 0.246220302376
P14618 Q96F46 0.218109715796
P14618 O76024 0.214144736842
P14618 Q15369 0.103560830861
P14618 Q9UHI8 0.200176886792
P14618 O60573 0.188695403939
P14618 P14735 0.200921791733
P14618 Q9H7F0 0.181606376456
P14618 P35241 0.279272727273
P14618 P0C7P0 0.122008862629
P14618 O75439 0.28582866293
P14618 Q2T9J0 0.269973124847
P14618 O75534 0.24168030551
P14618 P61019 0.167146974063
P14618 P49643 0.280329174409
P14618 P49642 0.256117455139
P14618 Q8IWJ2 0.147401306447
P14618 Q9HCE1 0.204015828814
P14618 P06280 0.261187957689
P14618 Q9Y6E2 0.270329072614
P14618 Q08117 0.167872648336
P14618 P12268 0.310445387063
P14618 Q9NR30 0.240612740519
P14618 Q96K12 0.288364696528
P14618 Q9BQ95 0.252100840336
P14618 Q99081 0.251729197233
P14618 O95070 0.215995494227
P14618 Q96DA6 0.108772969769
P14618 Q8N0Z8 0.215388935692
P14618 O43169 0.132629107981
P14618 O00203 0.204711160965
P14618 Q7L8L6 0.239043824701
P14618 P38435 0.231361502347
P14618 Q9H4P4 0.226853146853
P14618 P0DTC5 0.172413793103
P14618 Q9UN86 0.270588235294
P14618 P00750 0.261904761905
P14618 P27448 0.245647969052
P14618 Q9NV92 0.219810795771
P14618 P09132 0.129923574368
P14618 O76061 0.218539325843
P14618 Q9ULX6 0.260344827586
P14618 P0DTC7 0.109203906481
P14618 P0DTC6 0.0632720699006
P14618 Q9H4F8 0.264626218852
P14618 P0DTC4 0.0738073807381
P14618 P0DTC3 0.201245400509
P14618 P0DTC2 0.173576950105
P14618 Q13617 0.242807153966
P14618 Q9Y399 0.217782779966
P14618 P0DTC8 0.112755253033
P14618 Q9BV73 0.109806815133
P14618 P0DTC9 0.258634756595
P14618 Q13868 0.220782878063
P14618 Q6NXT4 0.274805055122
P14618 P82663 0.151267851938
P14618 Q96CW5 0.21771037182
P14618 Q96CW1 0.274302734904
P14618 Q96SN8 0.136208190842
P14618 Q8IWF2 0.255305996291
P14618 P67870 0.181975237547
P14618 Q2M389 0.183634020619
P14618 Q99519 0.254560304928
P14618 A0A663DJA2 0.0433859223301
P14618 Q9NYU1 0.155528676545
P14618 O75506 0.0770845830834
P14618 Q8TEQ8 0.196247603396
P14618 P09884 0.157218364597
P14618 Q66GS9 0.192014172799
P14618 Q4G0J3 0.285329414646
P14618 Q96CN9 0.24806501548
P14618 Q15818 0.266395663957
P14618 Q8NEJ9 0.224181360202
P14618 Q8WUY8 0.168013856813
P14618 Q99959 0.224962254655
P14618 Q9NXA8 0.225056053812
P14618 P48556 0.234756097561
P14618 O75592 0.0634798079828
P14618 Q9H488 0.246571585299
P14618 Q86VR2 0.265306122449
P14618 Q6NXT6 0.267277681447
P14618 Q8IUD2 0.199526923612
P14618 Q7Z4H8 0.279150066401
P14618 P0DTD1-PRO_0000449632 0.238901220866
P14618 P0DTD1-PRO_0000449631 0.270093222474
P14618 P0DTD1-PRO_0000449630 0.267543859649
P14618 Q8N4C6 0.121354087955
P14618 O43292 0.274925166935
P14618 Q04724 0.236783733826
P14618 Q8N6S5 0.179104477612
P14618 Q6UUV7 0.265880217786
P14618 Q04726 0.236316568047
P14618 Q14789 0.0870966117908
P14618 P61916 0.135523613963
P14618 Q96N16 0.283543712015
P14618 P52306 0.284648700674
P14618 Q9Y680 0.179885057471
P14618 O95684 0.250751982499
P14618 P15151 0.257142857143
P14618 Q9C0B5 0.247058823529
P14618 Q8TAD8 0.244663382594
P14618 P07203 0.168448425311
P14618 Q15370 0.113151658768
P14618 P49454 0.0900947817936
P14618 O43818 0.285293329762
P14618 Q9P0L2 0.246190563613
P14618 Q9BQS8 0.164858316654
P14618 Q8TEM1 0.137078651685
P14618 P61006 0.172871572872
P14618 Q9H773 0.144690781797
P14618 P21964 0.206857466704
P14618 Q00765 0.155787641427
P14618 Q96HW7 0.226373968551
P14618 Q4V328 0.241316931983
P14618 Q8WVC6 0.180280882774
P14618 P63218 0.0721587492483
P14618 O00116 0.266053082192
P14618 Q14181 0.282196969697
P14618 P35555 0.0854023332336
P14618 P35556 0.0842591682234
P14618 P62072 0.0925925925926
P14618 P35658 0.118372286514
P14618 Q9BSJ2 0.222167162207
P14618 Q99988 0.217610768368
P14618 Q3KQU3 0.21808324589
P14618 Q08378 0.16253968254
P14618 Q9H3K2 0.235081876214
P14618 Q9H7Z7 0.248418156809
P14618 Q9H173 0.285022855606
P14618 O94973 0.218640280881
P14618 Q5T6F2 0.185155412647
P14618 P05026 0.212299915754
P14618 P05556 0.232362232362
P14618 P55085 0.253351573187
P14618 Q8NEW0 0.233902036324
P14618 Q70EL1 0.14073676681
P14618 Q9BQQ3 0.27041644132
P14618 Q8NCA5 0.262939958592
P14618 P37198 0.279365079365
P14618 EBI-25475912 0.0633484162896
P14618 Q9GZU3 0.269333333333
P14618 P0DTD2 0.100149031297
P14618 P0DTD3 0.0744521164815
P14618 Q8TD10 0.276486486486
P14618 Q8TD19 0.206207102358
P14618 Q969X5 0.212514092446
P14618 O14578 0.124526551751
P14618 Q9Y3A6 0.17493547462
P14618 Q9UJC3 0.259911003236
P14618 Q96IV0 0.25737034646
P14618 Q9BVL2 0.278097982709
P14618 P82675 0.276301518438
P14618 P09601 0.218556119571
P14618 Q96MM7 0.260490713139
P14618 P78406 0.239382239382
P14618 Q8IZ52 0.23413729128
P14618 Q9NQC3 0.183238636364
P14618 Q8IWA5 0.242928786359
P14618 Q9HD40 0.28411811652
P14618 Q08431 0.244170096022
P14618 P25440 0.229576951131
P14618 Q9Y276 0.26380201251
P14618 Q5JRX3 0.199605021865
P14618 Q9Y375 0.222873082287
P14618 Q5VT66 0.230876216968
P14618 Q12770 0.169835530153
P14618 P13861 0.266794101584
P14618 Q10713 0.292579878532
P14618 O76094 0.274741824441
P14618 Q9UJZ1 0.249308245711
P14618 Q9UL15 0.273684210526
P14618 Q9BRN9 0.189443651926
P14618 P38606 0.274568469505
P14618 P58166 0.232815964523
P14618 O95391 0.269934333959
P14618 P28300 0.251972789116
P14618 Q5JTV8 0.269137596899
P14618 Q96DZ1 0.268377439187
P14618 P00387 0.219443663951
P14618 Q9BS26 0.256550218341
P14618 Q92552 0.267156862745
P14618 Q5BJF2 0.143273150844
P14618 Q7Z7A1 0.113775756323
P14618 P50897 0.222222222222
P14618 Q7KZI7 0.238589981447
P14618 Q9NZJ7 0.247600767754
P14618 Q8N766 0.211515333734
P14618 Q9NW13 0.250963762529
P14618 P0DTD1-PRO_0000449628 0.123932881955
P14618 P0DTD1-PRO_0000449629 0.211159062885
P14618 P0DTD1-PRO_0000449624 0.204340473506
P14618 P0DTD1-PRO_0000449625 0.0826099970069
P14618 P0DTD1-PRO_0000449626 0.165219907407
P14618 P0DTD1-PRO_0000449627 0.108869771581
P14618 P0DTD1-PRO_0000449620 0.261358623732
P14618 P0DTD1-PRO_0000449622 0.264236295902
P14618 P0DTD1-PRO_0000449623 0.215488215488
P14618 Q08379 0.21501291597
P14618 Q9NXK8 0.222377232143
P14618 Q96IZ5 0.260964314901
P14618 P11310 0.269366675727
P14618 Q9BQT8 0.219004779308
P14618 Q9UH99 0.251010509297
P14618 O95573 0.251242297754
P14618 O14975 0.263193504736
P14618 O14874 0.258583106267
P14618 Q99567 0.240293606336
P14618 Q96S66 0.265875957499
P14618 P61011 0.289473684211
P14618 P17612 0.234413965087
P14618 Q96ER3 0.274383708467
P14618 O00469 0.245920303605
P14618 Q13310 0.288260191579
P14618 Q5VU43 0.116183706944
P14618 P62820 0.176725382616
P14618 Q9Y4L1 0.215680339034
P14618 Q96B26 0.211658177702
P14618 Q9C0D3 0.253268292683
P14618 P19784 0.233924611973
P14618 P29122 0.19696969697
P14618 Q9H845 0.27773917072
P14618 Q92615 0.242288168684
P14618 O00124 0.200113378685
P14618 O14656 0.223955431755
P14618 P61106 0.173625107976
P14618 Q99996 0.0752877170956
P14618 Q86UT6 0.216603198781
P14618 Q13546 0.255305736499
P14618 Q13283 0.273630504834
P14618 P61586 0.165169516082
P14618 O75964 0.0987801249628
P14618 Q8N0X7 0.261976047904
P14618 Q9H6F5 0.232172470978
P14618 Q9UHD2 0.244970414201
P14618 O43633 0.177298850575
P14618 Q96AY3 0.26740618362
P14618 Q7Z5G4 0.124889543446
P14618 Q5T1M5 0.183318634245
P14618 Q9UBX5 0.263896384242
P14618 P61962 0.241111111111
P14618 Q96D53 0.285171102662
P14618 P51149 0.161327561328
P14618 P51148 0.174726540012
P14618 Q9UKA9 0.290577988915
P14618 P0DTD1-PRO_0000449619 0.157940663176
P14618 Q8IV08 0.276947705443
P14618 O95260 0.283597608526
P14618 Q9P2E5 0.233744394619
P14618 O96028 0.163383919923
P14618 Q2PZI1 0.256705783738
P14618 P11940 0.286291227283
P14618 Q9BW92 0.244264240506
P14618 O75347 0.110516934046
P14618 Q99720 0.172076989371
P14618 Q9NXH9 0.255332902392
P14618 Q14157 0.189408528198
P14618 Q9H2H8 0.151213805206
P14618 Q6PKG0 0.187989903016
P14618 Q9Y5J9 0.0838072433403
P14618 Q6UW63 0.282180851064
P14618 Q9UDR5 0.219193368404
P14618 Q9Y5J6 0.0990776554597
P14618 Q9Y5J7 0.0920227069017
P14618 Q9NY61 0.281
P14618 Q6Y7W6 0.163968790031
P14618 Q13443 0.224563206578
P14618 A7MCY6 0.258093728775
P14618 Q5VUA4 0.111938259801
P14618 Q96S52 0.280962128966
P14618 Q9UBU6 0.242713157178
P14618 Q9BQE4 0.158398607485
P14618 Q9Y6M9 0.144602851324
P14618 O95613 0.0844566845437
P14618 P61026 0.17958357432
P14618 Q86VM9 0.198733786288
P14618 Q92820 0.228747203579
P14618 Q86YT6 0.205852527886
P14618 Q92769 0.27068873465
P14618 O43823 0.247868453106
P14618 Q7Z3B4 0.282337317397
P14618 Q8N183 0.150860811205
P14618 Q5VT06 0.0902663934426
P14618 O14745 0.248617256637
P14618 Q7L2J0 0.242986881937
P14618 P13984 0.192187054463
P14618 P62330 0.149431983688
P14618 P13804 0.240879977722
P14618 Q9HAV7 0.183309352518
P14618 P12109 0.191796322489
P14618 Q15904 0.273873390558
P14618 Q9H270 0.213145248799
P14618 O60885 0.150883700633
P14618 Q96I59 0.278714859438
P14618 Q9NVH1 0.280879009851
P14618 Q9BV19 0.163725773792
P14618 P26358 0.148613437558
P14618 Q8IWR0 0.207589285714
P14618 Q12907 0.229662423907
P14618 Q7Z4Q2 0.272317596567
P14618 Q9BSC4 0.255212677231
P14618 P27105 0.222504230118
P14618 Q7LGA3 0.240453790814
P14618 Q4KMQ2 0.203142358356
P14618 Q76N32 0.234970604969
P14618 Q9BVK2 0.267653167186
P14618 Q2TAA5 0.2768
P14618 Q92995 0.226635514019
P14618 Q15056 0.188533941814
P14618 Q8NBX0 0.269053430974
P14618 Q99470 0.173825309888
P14618 Q9BU02 0.193520642202
P14618 Q8NBJ5 0.261407057766
P14618 Q9ULT8 0.106586826347
P14618 Q6PML9 0.28294380905
P14618 P31323 0.276659412405
P14618 Q9NU22 0.0547318791184
P14618 P0DTC1-PRO_0000449645 0.0165087129318
P14618 Q13438 0.255151901423
P14618 Q5EBL8 0.125956444968
P14618 Q9Y312 0.252333882482
P14618 Q9Y2I6 0.169880726786
P14618 P52948 0.136183489333
P14618 Q92900 0.191780821918
P14618 Q8IWR1 0.25430210325
P14618 Q96HR9 0.170942634765
P14618 Q96A26 0.13511137163
P14618 Q9H2P9 0.207451312447
O75348 Q96JC1 0.0714412024757
O75348 Q9BSF4 0.193603655054
O75348 Q9NQT5 0.183718371837
O75348 Q9NQT4 0.194068343005
O75348 P33527 0.0453733851486
O75348 A3KN83 0.0495905893207
O75348 Q8N3C7 0.0872856824761
O75348 Q9HAU0 0.0597373252365
O75348 P61970 0.273885350318
O75348 P16435 0.0889450700988
O75348 Q9NZL9 0.150807899461
O75348 Q8WTV0 0.0964621337756
O75348 Q13724 0.0684152604549
O75348 Q6ZRP7 0.0859220092531
O75348 Q8N8E3 0.0710069151628
O75348 Q9BZQ6 0.0666779488915
O75348 Q9Y3U8 0.302070645554
O75348 O94826 0.104747162023
O75348 Q5JSZ5 0.0331440738112
O75348 Q13206 0.0760948905109
O75348 Q6UX04 0.122818570958
O75348 Q7Z2K6 0.0685546537731
O75348 P55789 0.211875843455
O75348 P11233 0.234442836469
O75348 Q9Y673 0.158685446009
O75348 Q9NP72 0.202980837473
O75348 Q86YB8 0.118122977346
O75348 P62873 0.150481189851
O75348 P62877 0.262295081967
O75348 O00566 0.0928270042194
O75348 Q9H8W4 0.172615564658
O75348 Q96F45 0.0806260374674
O75348 Q96F46 0.0688065259798
O75348 O76024 0.0689959414152
O75348 Q15369 0.280385078219
O75348 Q9UHI8 0.0623136085387
O75348 O60573 0.190560471976
O75348 P14735 0.0643185298622
O75348 Q9H7F0 0.0529578920176
O75348 P35241 0.106681034483
O75348 P0C7P0 0.269639065817
O75348 O75439 0.119492868463
O75348 Q2T9J0 0.0948369565217
O75348 O75534 0.0794337396775
O75348 P61019 0.215373961219
O75348 P49643 0.119018776499
O75348 P49642 0.128040057225
O75348 Q8IWJ2 0.0444334975369
O75348 Q9HCE1 0.0628705148206
O75348 P06280 0.112714776632
O75348 Q9Y6E2 0.139127191347
O75348 Q08117 0.225541448842
O75348 P12268 0.114960147149
O75348 Q9NR30 0.0854251012146
O75348 Q96K12 0.106491175591
O75348 Q9BQ95 0.125262421274
O75348 Q99081 0.0842129417164
O75348 O95070 0.157003591585
O75348 Q96DA6 0.31212484994
O75348 Q8N0Z8 0.173934837093
O75348 O43169 0.247422680412
O75348 O00203 0.0653371037357
O75348 Q7L8L6 0.0823384108687
O75348 P38435 0.0775651465798
O75348 Q9H4P4 0.159868729489
O75348 P0DTC5 0.191489361702
O75348 Q9UN86 0.109045067759
O75348 P00750 0.100026116479
O75348 P27448 0.0855581248686
O75348 Q9NV92 0.148032200358
O75348 P09132 0.261811023622
O75348 O76061 0.158714703019
O75348 Q9ULX6 0.0915542938254
O75348 P0DTC7 0.238095238095
O75348 P0DTC6 0.186615186615
O75348 Q9H4F8 0.122302158273
O75348 P0DTC4 0.197218710493
O75348 P0DTC3 0.168991416309
O75348 P0DTC2 0.0520615384615
O75348 Q13617 0.0841259775946
O75348 Q9Y399 0.177329974811
O75348 P0DTC8 0.239514348786
O75348 Q9BV73 0.0330458778889
O75348 P0DTC9 0.123951877506
O75348 Q13868 0.181151832461
O75348 Q6NXT4 0.117331545424
O75348 P82663 0.230958230958
O75348 Q96CW5 0.0716908550446
O75348 Q96CW1 0.125534950071
O75348 Q96SN8 0.0402557014513
O75348 Q8IWF2 0.0826576576577
O75348 P67870 0.198423127464
O75348 Q2M389 0.0581189601198
O75348 Q99519 0.12490948588
O75348 A0A663DJA2 0.12599469496
O75348 Q9NYU1 0.0452250736222
O75348 O75506 0.242424242424
O75348 Q8TEQ8 0.0592248512121
O75348 P09884 0.0499133824166
O75348 Q66GS9 0.0635379061372
O75348 Q4G0J3 0.116076294278
O75348 Q96CN9 0.0898002103049
O75348 Q15818 0.128150514732
O75348 Q8NEJ9 0.173525037184
O75348 Q8WUY8 0.208154506438
O75348 Q99959 0.0762436914203
O75348 Q9NXA8 0.170883054893
O75348 P48556 0.151954325867
O75348 O75592 0.0166802832244
O75348 Q9H488 0.135476463835
O75348 Q86VR2 0.116578599736
O75348 Q6NXT6 0.104304635762
O75348 Q8IUD2 0.0649542367877
O75348 Q7Z4H8 0.106755126659
O75348 P0DTD1-PRO_0000449632 0.141472014103
O75348 P0DTD1-PRO_0000449631 0.0944881889764
O75348 P0DTD1-PRO_0000449630 0.0908394998724
O75348 Q8N4C6 0.0381405506591
O75348 O43292 0.0885496183206
O75348 Q04724 0.083450070042
O75348 Q8N6S5 0.197689345315
O75348 Q6UUV7 0.0941176470588
O75348 Q04726 0.0818818818819
O75348 Q14789 0.0264267352185
O75348 P61916 0.236059479554
O75348 Q96N16 0.111513583441
O75348 P52306 0.103125834892
O75348 Q9Y680 0.201817001947
O75348 O95684 0.149247822644
O75348 P15151 0.128997093023
O75348 Q9C0B5 0.0790960451977
O75348 Q8TAD8 0.145038167939
O75348 P07203 0.211882605583
O75348 Q15370 0.280373831776
O75348 P49454 0.0258661983075
O75348 O43818 0.124673629243
O75348 Q9P0L2 0.0776718315455
O75348 Q9BQS8 0.0527533039648
O75348 Q8TEM1 0.03826926392
O75348 P61006 0.221270521056
O75348 Q9H773 0.236731255265
O75348 P21964 0.179529282978
O75348 Q00765 0.199693955624
O75348 Q96HW7 0.0708818635607
O75348 Q4V328 0.0842619745846
O75348 Q8WVC6 0.202473958333
O75348 P63218 0.252551020408
O75348 O00116 0.0901620098615
O75348 Q14181 0.100498556809
O75348 P35555 0.0224993637058
O75348 P35556 0.0221787345075
O75348 P62072 0.275434243176
O75348 P35658 0.0325577763898
O75348 Q9BSJ2 0.0742776103528
O75348 Q99988 0.162122687439
O75348 Q3KQU3 0.076343072573
O75348 Q08378 0.0505698793848
O75348 Q9H3K2 0.146940598481
O75348 Q9H7Z7 0.141238365034
O75348 Q9H173 0.135989010989
O75348 O94973 0.0700495472407
O75348 Q5T6F2 0.0561622464899
O75348 P05026 0.166505791506
O75348 P05556 0.0741721854305
O75348 P55085 0.129259694477
O75348 Q8NEW0 0.124448012846
O75348 Q70EL1 0.0416860087271
O75348 Q9BQQ3 0.122314622315
O75348 Q8NCA5 0.105186902347
O75348 P37198 0.104735883424
O75348 EBI-25475912 0.178525226391
O75348 Q9GZU3 0.105620753552
O75348 P0DTD2 0.250922509225
O75348 P0DTD3 0.23700887199
O75348 Q8TD10 0.138263665595
O75348 Q8TD19 0.0650341866751
O75348 Q969X5 0.15165394402
O75348 O14578 0.0374480996487
O75348 Q9Y3A6 0.19140625
O75348 Q9UJC3 0.0957845950121
O75348 Q96IV0 0.0932923948984
O75348 Q9BVL2 0.100239936017
O75348 P82675 0.133969600566
O75348 P09601 0.171685155837
O75348 Q96MM7 0.096251266464
O75348 P78406 0.129585326954
O75348 Q8IZ52 0.077154912598
O75348 Q9NQC3 0.0577001773292
O75348 Q8IWA5 0.080927384077
O75348 Q9HD40 0.111561234029
O75348 Q08431 0.126428027418
O75348 P25440 0.0784855058174
O75348 Q9Y276 0.127279358133
O75348 Q5JRX3 0.0594667465548
O75348 Q9Y375 0.163395709722
O75348 Q5VT66 0.158295964126
O75348 Q12770 0.05
O75348 P13861 0.141216991963
O75348 Q10713 0.109069353883
O75348 O76094 0.0930342384888
O75348 Q9UJZ1 0.154948499776
O75348 Q9UL15 0.139494026704
O75348 Q9BRN9 0.169062679701
O75348 P38606 0.0928280773143
O75348 P58166 0.132911392405
O75348 O95391 0.101532069592
O75348 P28300 0.125175315568
O75348 Q5JTV8 0.108748317631
O75348 Q96DZ1 0.125349053677
O75348 P00387 0.155053974485
O75348 Q9BS26 0.133283693224
O75348 Q92552 0.133908477119
O75348 Q5BJF2 0.234111021722
O75348 Q7Z7A1 0.0343311107959
O75348 P50897 0.164728682171
O75348 Q7KZI7 0.0835844886478
O75348 Q9NZJ7 0.127943485086
O75348 Q8N766 0.0660362237538
O75348 Q9NW13 0.0833507853403
O75348 P0DTD1-PRO_0000449628 0.21639656816
O75348 P0DTD1-PRO_0000449629 0.0641975308642
O75348 P0DTD1-PRO_0000449624 0.141309953584
O75348 P0DTD1-PRO_0000449625 0.244055068836
O75348 P0DTD1-PRO_0000449626 0.240853658537
O75348 P0DTD1-PRO_0000449627 0.277511961722
O75348 P0DTD1-PRO_0000449620 0.0922106284882
O75348 P0DTD1-PRO_0000449622 0.0963597430407
O75348 P0DTD1-PRO_0000449623 0.151296829971
O75348 Q08379 0.0714980544747
O75348 Q9NXK8 0.145833333333
O75348 Q96IZ5 0.141945174615
O75348 P11310 0.127729257642
O75348 Q9BQT8 0.162039374054
O75348 Q9UH99 0.0912899669239
O75348 O95573 0.0838025119099
O75348 O14975 0.0969907983089
O75348 O14874 0.127651656122
O75348 Q99567 0.081234256927
O75348 Q96S66 0.100440286186
O75348 P61011 0.112711333751
O75348 P17612 0.147147147147
O75348 Q96ER3 0.117243631613
O75348 O00469 0.0809141445337
O75348 Q13310 0.0956820412169
O75348 Q5VU43 0.0334060060482
O75348 P62820 0.21536252692
O75348 Q9Y4L1 0.0718437197288
O75348 Q96B26 0.163764961915
O75348 Q9C0D3 0.0853140916808
O75348 P19784 0.145966709347
O75348 P29122 0.0616958611068
O75348 Q9H845 0.0963114754098
O75348 Q92615 0.0845190061584
O75348 O00124 0.193912063134
O75348 O14656 0.146751476602
O75348 P61106 0.205862304022
O75348 Q99996 0.0218891065497
O75348 Q86UT6 0.0659947984395
O75348 Q13546 0.0858260469397
O75348 Q13283 0.117031709709
O75348 P61586 0.197908887229
O75348 O75964 0.291819291819
O75348 Q8N0X7 0.0893736805067
O75348 Q9H6F5 0.139358108108
O75348 Q9UHD2 0.0846038222031
O75348 O43633 0.225874125874
O75348 Q96AY3 0.0899581589958
O75348 Q7Z5G4 0.2835209826
O75348 Q5T1M5 0.0567517278044
O75348 Q9UBX5 0.106396657023
O75348 P61962 0.139197267293
O75348 Q96D53 0.107021517554
O75348 P51149 0.207654145996
O75348 P51148 0.203983516484
O75348 Q9UKA9 0.108124253286
O75348 P0DTD1-PRO_0000449619 0.242983159583
O75348 Q8IV08 0.111627906977
O75348 O95260 0.112696563774
O75348 Q9P2E5 0.0805831139907
O75348 O96028 0.0507997296688
O75348 Q2PZI1 0.0832759807295
O75348 P11940 0.0969337289812
O75348 Q9BW92 0.085074305406
O75348 O75347 0.324029126214
O75348 Q99720 0.194426441996
O75348 Q9NXH9 0.0903500473037
O75348 Q14157 0.0567303485489
O75348 Q9H2H8 0.226883561644
O75348 Q6PKG0 0.0597413550745
O75348 Q9Y5J9 0.26282853567
O75348 Q6UW63 0.107789855072
O75348 Q9UDR5 0.071843003413
O75348 Q9Y5J6 0.282051282051
O75348 Q9Y5J7 0.270807453416
O75348 Q9NY61 0.111235015333
O75348 Q6Y7W6 0.0546855884512
O75348 Q13443 0.0741013824885
O75348 A7MCY6 0.0959040959041
O75348 Q5VUA4 0.0326797385621
O75348 Q96S52 0.103576537911
O75348 Q9UBU6 0.135105204873
O75348 Q9BQE4 0.241486068111
O75348 Q9Y6M9 0.229371688115
O75348 O95613 0.0247978702426
O75348 P61026 0.210181818182
O75348 Q86VM9 0.0658090054429
O75348 Q92820 0.158141717504
O75348 Q86YT6 0.0610169491525
O75348 Q92769 0.113097072419
O75348 O43823 0.0855306891203
O75348 Q7Z3B4 0.113376583256
O75348 Q8N183 0.239901071723
O75348 Q5VT06 0.0254880410321
O75348 O14745 0.154275891706
O75348 Q7L2J0 0.0847644209599
O75348 P13984 0.211665664462
O75348 P62330 0.233523189585
O75348 P13804 0.153483992467
O75348 Q9HAV7 0.236714975845
O75348 P12109 0.0612888688598
O75348 Q15904 0.10886829914
O75348 Q9H270 0.0665783371977
O75348 O60885 0.0469553296013
O75348 Q96I59 0.120322580645
O75348 Q9NVH1 0.113649182177
O75348 Q9BV19 0.218523878437
O75348 P26358 0.0430659053518
O75348 Q8IWR0 0.0654827968923
O75348 Q12907 0.141041410414
O75348 Q7Z4Q2 0.0918295267247
O75348 Q9BSC4 0.0871549167237
O75348 P27105 0.171151776103
O75348 Q7LGA3 0.14539306847
O75348 Q4KMQ2 0.0711616847826
O75348 Q76N32 0.0812757201646
O75348 Q9BVK2 0.0965396917709
O75348 Q2TAA5 0.114810205352
O75348 Q92995 0.0724144111848
O75348 Q15056 0.178655660377
O75348 Q8NBX0 0.128555995679
O75348 Q99470 0.200680272109
O75348 Q9BU02 0.211204121056
O75348 Q8NBJ5 0.0948959365709
O75348 Q9ULT8 0.0289187695708
O75348 Q6PML9 0.106954835134
O75348 P31323 0.132570162482
O75348 Q9NU22 0.0147147578675
O75348 P0DTC1-PRO_0000449645 0.0589849108368
O75348 Q13438 0.0915230554262
O75348 Q5EBL8 0.240940254652
O75348 Q9Y312 0.144158415842
O75348 Q9Y2I6 0.0525823790605
O75348 P52948 0.0387034771973
O75348 Q92900 0.057528903747
O75348 Q8IWR1 0.131480090158
O75348 Q96HR9 0.192896935933
O75348 Q96A26 0.260543580131
O75348 Q9H2P9 0.180310326378
Q0VD86 Q96JC1 0.129395461632
Q0VD86 Q9BSF4 0.266987693954
Q0VD86 Q9NQT5 0.276859504132
Q0VD86 Q9NQT4 0.27979568672
Q0VD86 P33527 0.0835148874365
Q0VD86 A3KN83 0.0923882125384
Q0VD86 Q8N3C7 0.158602733782
Q0VD86 Q9HAU0 0.105709126268
Q0VD86 P61970 0.198911729141
Q0VD86 P16435 0.151488028642
Q0VD86 Q9NZL9 0.244671781756
Q0VD86 Q8WTV0 0.179068522484
Q0VD86 Q13724 0.138779174147
Q0VD86 Q6ZRP7 0.155035430535
Q0VD86 Q8N8E3 0.119563419878
Q0VD86 Q9BZQ6 0.123112659698
Q0VD86 Q9Y3U8 0.176470588235
Q0VD86 O94826 0.164747120681
Q0VD86 Q5JSZ5 0.0631334459459
Q0VD86 Q13206 0.128617363344
Q0VD86 Q6UX04 0.19175911252
Q0VD86 Q7Z2K6 0.118971061093
Q0VD86 P55789 0.254618937644
Q0VD86 P11233 0.240046162724
Q0VD86 Q9Y673 0.243772241993
Q0VD86 Q9NP72 0.240046162724
Q0VD86 Q86YB8 0.194825436409
Q0VD86 P62873 0.228785357737
Q0VD86 P62877 0.170642201835
Q0VD86 O00566 0.14621350365
Q0VD86 Q9H8W4 0.272030651341
Q0VD86 Q96F45 0.157324106113
Q0VD86 Q96F46 0.130449887094
Q0VD86 O76024 0.123076923077
Q0VD86 Q15369 0.168395363026
Q0VD86 Q9UHI8 0.116813068269
Q0VD86 O60573 0.283507997794
Q0VD86 P14735 0.112214199759
Q0VD86 Q9H7F0 0.100254452926
Q0VD86 P35241 0.167885117493
Q0VD86 P0C7P0 0.205562273277
Q0VD86 O75439 0.183318056829
Q0VD86 Q2T9J0 0.174828857293
Q0VD86 O75534 0.132398155265
Q0VD86 P61019 0.248993674526
Q0VD86 P49643 0.183040935673
Q0VD86 P49642 0.203500343171
Q0VD86 Q8IWJ2 0.0768406700429
Q0VD86 Q9HCE1 0.117493872549
Q0VD86 P06280 0.203764861295
Q0VD86 Q9Y6E2 0.203286888174
Q0VD86 Q08117 0.253480278422
Q0VD86 P12268 0.181065088757
Q0VD86 Q9NR30 0.137603795967
Q0VD86 Q96K12 0.182606183184
Q0VD86 Q9BQ95 0.216061827957
Q0VD86 Q99081 0.1581769437
Q0VD86 O95070 0.239477503628
Q0VD86 Q96DA6 0.189896530736
Q0VD86 Q8N0Z8 0.259820160909
Q0VD86 O43169 0.209302325581
Q0VD86 O00203 0.106625713032
Q0VD86 Q7L8L6 0.142081993569
Q0VD86 P38435 0.143339960239
Q0VD86 Q9H4P4 0.260328742781
Q0VD86 P0DTC5 0.240137221269
Q0VD86 Q9UN86 0.188088726831
Q0VD86 P00750 0.16341525209
Q0VD86 P27448 0.142974358974
Q0VD86 Q9NV92 0.228547153781
Q0VD86 P09132 0.212447636146
Q0VD86 O76061 0.237569060773
Q0VD86 Q9ULX6 0.15166858458
Q0VD86 P0DTC7 0.189927184466
Q0VD86 P0DTC6 0.11838790932
Q0VD86 Q9H4F8 0.200856108001
Q0VD86 P0DTC4 0.110486891386
Q0VD86 P0DTC3 0.237134207871
Q0VD86 P0DTC2 0.0940191677787
Q0VD86 Q13617 0.145597030316
Q0VD86 Q9Y399 0.25392296719
Q0VD86 P0DTC8 0.17536407767
Q0VD86 Q9BV73 0.0560459864504
Q0VD86 P0DTC9 0.206221600839
Q0VD86 Q13868 0.264792899408
Q0VD86 Q6NXT4 0.202192841019
Q0VD86 P82663 0.235294117647
Q0VD86 Q96CW5 0.126092170636
Q0VD86 Q96CW1 0.209103353867
Q0VD86 Q96SN8 0.0701214297931
Q0VD86 Q8IWF2 0.154234313295
Q0VD86 P67870 0.265786452354
Q0VD86 Q2M389 0.0987273945077
Q0VD86 Q99519 0.196180555556
Q0VD86 A0A663DJA2 0.0728434504792
Q0VD86 Q9NYU1 0.0831082484937
Q0VD86 O75506 0.136618839676
Q0VD86 Q8TEQ8 0.114885114885
Q0VD86 P09884 0.0869146889031
Q0VD86 Q66GS9 0.101519238961
Q0VD86 Q4G0J3 0.180834213305
Q0VD86 Q96CN9 0.143033039196
Q0VD86 Q15818 0.206473594549
Q0VD86 Q8NEJ9 0.263700234192
Q0VD86 Q8WUY8 0.258511252164
Q0VD86 Q99959 0.126191316625
Q0VD86 Q9NXA8 0.268865793041
Q0VD86 P48556 0.225887265136
Q0VD86 O75592 0.0330914762325
Q0VD86 Q9H488 0.23581105822
Q0VD86 Q86VR2 0.201207883026
Q0VD86 Q6NXT6 0.167022982362
Q0VD86 Q8IUD2 0.106790481718
Q0VD86 Q7Z4H8 0.193651718113
Q0VD86 P0DTD1-PRO_0000449632 0.24172601592
Q0VD86 P0DTD1-PRO_0000449631 0.17283614589
Q0VD86 P0DTD1-PRO_0000449630 0.162744612336
Q0VD86 Q8N4C6 0.0658474379782
Q0VD86 O43292 0.168972332016
Q0VD86 Q04724 0.138025415445
Q0VD86 Q8N6S5 0.272104962921
Q0VD86 Q6UUV7 0.177242888403
Q0VD86 Q04726 0.138079405437
Q0VD86 Q14789 0.0428761242845
Q0VD86 P61916 0.221096543504
Q0VD86 Q96N16 0.16093396937
Q0VD86 P52306 0.167573167573
Q0VD86 Q9Y680 0.245854774157
Q0VD86 O95684 0.213691376702
Q0VD86 P15151 0.211846689895
Q0VD86 Q9C0B5 0.144491525424
Q0VD86 Q8TAD8 0.215850986121
Q0VD86 P07203 0.25838150289
Q0VD86 Q15370 0.187841945289
Q0VD86 P49454 0.0447982228804
Q0VD86 O43818 0.190131992458
Q0VD86 Q9P0L2 0.138586956522
Q0VD86 Q9BQS8 0.0886062187432
Q0VD86 Q8TEM1 0.0736348122867
Q0VD86 P61006 0.245674740484
Q0VD86 Q9H773 0.23747790218
Q0VD86 P21964 0.248329048843
Q0VD86 Q00765 0.225524475524
Q0VD86 Q96HW7 0.118635770235
Q0VD86 Q4V328 0.135677431684
Q0VD86 Q8WVC6 0.249715585893
Q0VD86 P63218 0.134796238245
Q0VD86 O00116 0.157870687686
Q0VD86 Q14181 0.168490710104
Q0VD86 P35555 0.0445782522896
Q0VD86 P35556 0.0439467251958
Q0VD86 P62072 0.155225726654
Q0VD86 P35658 0.0642116664088
Q0VD86 Q9BSJ2 0.125368987671
Q0VD86 Q99988 0.271639042357
Q0VD86 Q3KQU3 0.135533837359
Q0VD86 Q08378 0.0869470234844
Q0VD86 Q9H3K2 0.23249893933
Q0VD86 Q9H7Z7 0.236770954036
Q0VD86 Q9H173 0.20198019802
Q0VD86 O94973 0.124267291911
Q0VD86 Q5T6F2 0.106709443437
Q0VD86 P05026 0.240639269406
Q0VD86 P05556 0.126781417731
Q0VD86 P55085 0.205166604268
Q0VD86 Q8NEW0 0.211192027597
Q0VD86 Q70EL1 0.0786114427404
Q0VD86 Q9BQQ3 0.206391478029
Q0VD86 Q8NCA5 0.176239843093
Q0VD86 P37198 0.17672919109
Q0VD86 EBI-25475912 0.116161616162
Q0VD86 Q9GZU3 0.187723480334
Q0VD86 P0DTD2 0.172413793103
Q0VD86 P0DTD3 0.135
Q0VD86 Q8TD10 0.206719232088
Q0VD86 Q8TD19 0.116279069767
Q0VD86 Q969X5 0.239558329333
Q0VD86 O14578 0.0648631545642
Q0VD86 Q9Y3A6 0.265375854214
Q0VD86 Q9UJC3 0.144977414498
Q0VD86 Q96IV0 0.156939338235
Q0VD86 Q9BVL2 0.160248126131
Q0VD86 P82675 0.208686800136
Q0VD86 P09601 0.259572352064
Q0VD86 Q96MM7 0.163305459911
Q0VD86 P78406 0.226199543031
Q0VD86 Q8IZ52 0.145044160942
Q0VD86 Q9NQC3 0.100416163243
Q0VD86 Q8IWA5 0.145415778252
Q0VD86 Q9HD40 0.188157499249
Q0VD86 Q08431 0.215743440233
Q0VD86 P25440 0.140104066294
Q0VD86 Q9Y276 0.213636363636
Q0VD86 Q5JRX3 0.11186340889
Q0VD86 Q9Y375 0.228237332178
Q0VD86 Q5VT66 0.241908006814
Q0VD86 Q12770 0.099782556173
Q0VD86 P13861 0.222995239839
Q0VD86 Q10713 0.176689576174
Q0VD86 O76094 0.158511371468
Q0VD86 Q9UJZ1 0.237771161208
Q0VD86 Q9UL15 0.201754385965
Q0VD86 Q9BRN9 0.254711900915
Q0VD86 P38606 0.167160493827
Q0VD86 P58166 0.24075562701
Q0VD86 O95391 0.172083648274
Q0VD86 P28300 0.208754208754
Q0VD86 Q5JTV8 0.183146360553
Q0VD86 Q96DZ1 0.189464232266
Q0VD86 P00387 0.25185528757
Q0VD86 Q9BS26 0.207917261056
Q0VD86 Q92552 0.224497126437
Q0VD86 Q5BJF2 0.23135642983
Q0VD86 Q7Z7A1 0.0583849184018
Q0VD86 P50897 0.267186067828
Q0VD86 Q7KZI7 0.137978410206
Q0VD86 Q9NZJ7 0.225431357839
Q0VD86 Q8N766 0.116564417178
Q0VD86 Q9NW13 0.138360923769
Q0VD86 P0DTD1-PRO_0000449628 0.199879951981
Q0VD86 P0DTD1-PRO_0000449629 0.111416114969
Q0VD86 P0DTD1-PRO_0000449624 0.224598930481
Q0VD86 P0DTD1-PRO_0000449625 0.148447204969
Q0VD86 P0DTD1-PRO_0000449626 0.246956521739
Q0VD86 P0DTD1-PRO_0000449627 0.183536585366
Q0VD86 P0DTD1-PRO_0000449620 0.151450813871
Q0VD86 P0DTD1-PRO_0000449622 0.173900206673
Q0VD86 P0DTD1-PRO_0000449623 0.23
Q0VD86 Q08379 0.116131084951
Q0VD86 Q9NXK8 0.254170324846
Q0VD86 Q96IZ5 0.2182668105
Q0VD86 P11310 0.205861828332
Q0VD86 Q9BQT8 0.252024773702
Q0VD86 Q9UH99 0.153449387492
Q0VD86 O95573 0.147381756757
Q0VD86 O14975 0.153901908674
Q0VD86 O14874 0.209982174688
Q0VD86 Q99567 0.139082343302
Q0VD86 Q96S66 0.172174840085
Q0VD86 P61011 0.189915458937
Q0VD86 P17612 0.226623111474
Q0VD86 Q96ER3 0.194339622642
Q0VD86 O00469 0.138693467337
Q0VD86 Q13310 0.158798283262
Q0VD86 Q5VU43 0.0588686615052
Q0VD86 P62820 0.244226327945
Q0VD86 Q9Y4L1 0.115494296578
Q0VD86 Q96B26 0.252556237219
Q0VD86 Q9C0D3 0.142236024845
Q0VD86 P19784 0.225111743194
Q0VD86 P29122 0.115086010047
Q0VD86 Q9H845 0.165837891596
Q0VD86 Q92615 0.151232649679
Q0VD86 O00124 0.286469344609
Q0VD86 O14656 0.234152652005
Q0VD86 P61106 0.253731343284
Q0VD86 Q99996 0.0380508474576
Q0VD86 Q86UT6 0.125518341308
Q0VD86 Q13546 0.155465949821
Q0VD86 Q13283 0.192005036198
Q0VD86 P61586 0.246511627907
Q0VD86 O75964 0.178527607362
Q0VD86 Q8N0X7 0.158639580005
Q0VD86 Q9H6F5 0.240949316171
Q0VD86 Q9UHD2 0.140732984293
Q0VD86 O43633 0.265294453974
Q0VD86 Q96AY3 0.168949771689
Q0VD86 Q7Z5G4 0.206129807692
Q0VD86 Q5T1M5 0.100104684638
Q0VD86 Q9UBX5 0.187674202539
Q0VD86 P61962 0.230081300813
Q0VD86 Q96D53 0.182465753425
Q0VD86 P51149 0.242214532872
Q0VD86 P51148 0.257601835915
Q0VD86 Q9UKA9 0.178015002885
Q0VD86 P0DTD1-PRO_0000449619 0.26244874048
Q0VD86 Q8IV08 0.196230930302
Q0VD86 O95260 0.186092342342
Q0VD86 Q9P2E5 0.145738580186
Q0VD86 O96028 0.0892618941752
Q0VD86 Q2PZI1 0.14742014742
Q0VD86 P11940 0.159298414224
Q0VD86 Q9BW92 0.150388573829
Q0VD86 O75347 0.179816513761
Q0VD86 Q99720 0.258285714286
Q0VD86 Q9NXH9 0.160607455131
Q0VD86 Q14157 0.105949820789
Q0VD86 Q9H2H8 0.236374407583
Q0VD86 Q6PKG0 0.108683628319
Q0VD86 Q9Y5J9 0.142857142857
Q0VD86 Q6UW63 0.174344023324
Q0VD86 Q9UDR5 0.122783539645
Q0VD86 Q9Y5J6 0.165030674847
Q0VD86 Q9Y5J7 0.149752475248
Q0VD86 Q9NY61 0.17705802969
Q0VD86 Q6Y7W6 0.0974433188616
Q0VD86 Q13443 0.126465812737
Q0VD86 A7MCY6 0.163755458515
Q0VD86 Q5VUA4 0.0610580609187
Q0VD86 Q96S52 0.184334348187
Q0VD86 Q9UBU6 0.214361513972
Q0VD86 Q9BQE4 0.277389277389
Q0VD86 Q9Y6M9 0.251465416178
Q0VD86 O95613 0.0444074110381
Q0VD86 P61026 0.233931673422
Q0VD86 Q86VM9 0.118751011163
Q0VD86 Q92820 0.235660293464
Q0VD86 Q86YT6 0.109110169492
Q0VD86 Q92769 0.180493606899
Q0VD86 O43823 0.149211833297
Q0VD86 Q7Z3B4 0.180029806259
Q0VD86 Q8N183 0.248820754717
Q0VD86 Q5VT06 0.0480624187256
Q0VD86 O14745 0.232719836401
Q0VD86 Q7L2J0 0.157081545064
Q0VD86 P13984 0.279056709714
Q0VD86 P62330 0.228554641598
Q0VD86 P13804 0.236396074933
Q0VD86 Q9HAV7 0.283830275229
Q0VD86 P12109 0.105535055351
Q0VD86 Q15904 0.195222929936
Q0VD86 Q9H270 0.117933723197
Q0VD86 O60885 0.0877014992673
Q0VD86 Q96I59 0.185208203853
Q0VD86 Q9NVH1 0.174672489083
Q0VD86 Q9BV19 0.272885283893
Q0VD86 P26358 0.0811405607119
Q0VD86 Q8IWR0 0.11579766537
Q0VD86 Q12907 0.220570981619
Q0VD86 Q7Z4Q2 0.15578465063
Q0VD86 Q9BSC4 0.153965785381
Q0VD86 P27105 0.263157894737
Q0VD86 Q7LGA3 0.223429951691
Q0VD86 Q4KMQ2 0.12321012321
Q0VD86 Q76N32 0.146243471274
Q0VD86 Q9BVK2 0.169243744729
Q0VD86 Q2TAA5 0.182172869148
Q0VD86 Q92995 0.128137616289
Q0VD86 Q15056 0.278941565601
Q0VD86 Q8NBX0 0.215544041451
Q0VD86 Q99470 0.262945914845
Q0VD86 Q9BU02 0.273762094479
Q0VD86 Q8NBJ5 0.1663456909
Q0VD86 Q9ULT8 0.0551051508686
Q0VD86 Q6PML9 0.174134692782
Q0VD86 P31323 0.210191082803
Q0VD86 Q9NU22 0.0286999112079
Q0VD86 P0DTC1-PRO_0000449645 0.0298701298701
Q0VD86 Q13438 0.157751586582
Q0VD86 Q5EBL8 0.219556088782
Q0VD86 Q9Y312 0.232690124858
Q0VD86 Q9Y2I6 0.095550945136
Q0VD86 P52948 0.0724662746455
Q0VD86 Q92900 0.106893243799
Q0VD86 Q8IWR1 0.215107913669
Q0VD86 Q96HR9 0.239930955121
Q0VD86 Q96A26 0.23259964307
Q0VD86 Q9H2P9 0.267740312028
P25685 Q96JC1 0.162327718224
P25685 Q9BSF4 0.24132231405
P25685 Q9NQT5 0.258726899384
P25685 Q9NQT4 0.223799582463
P25685 P33527 0.107564405214
P25685 A3KN83 0.120431800292
P25685 Q8N3C7 0.191385529387
P25685 Q9HAU0 0.143228810078
P25685 P61970 0.156974202011
P25685 P16435 0.197463371966
P25685 Q9NZL9 0.279871692061
P25685 Q8WTV0 0.216666666667
P25685 Q13724 0.16672541417
P25685 Q6ZRP7 0.186095358118
P25685 Q8N8E3 0.149731750935
P25685 Q9BZQ6 0.158538574458
P25685 Q9Y3U8 0.136865342163
P25685 O94826 0.201317715959
P25685 Q5JSZ5 0.0825181665735
P25685 Q13206 0.168712732375
P25685 Q6UX04 0.267873580853
P25685 Q7Z2K6 0.159321470148
P25685 P55789 0.210147991543
P25685 P11233 0.220202874049
P25685 Q9Y673 0.265297906602
P25685 Q9NP72 0.223584108199
P25685 Q86YB8 0.238526570048
P25685 P62873 0.260366826156
P25685 P62877 0.126102292769
P25685 O00566 0.20944741533
P25685 Q9H8W4 0.214611872146
P25685 Q96F45 0.209056093715
P25685 Q96F46 0.162429619519
P25685 O76024 0.160808286636
P25685 Q15369 0.149647887324
P25685 Q9UHI8 0.152737752161
P25685 O60573 0.252390852391
P25685 P14735 0.151066350711
P25685 Q9H7F0 0.130336514314
P25685 P35241 0.219369598373
P25685 P0C7P0 0.167468299082
P25685 O75439 0.240153982825
P25685 Q2T9J0 0.214761660687
P25685 O75534 0.184438583271
P25685 P61019 0.209527824621
P25685 P49643 0.234960272418
P25685 P49642 0.24618952949
P25685 Q8IWJ2 0.102391052835
P25685 Q9HCE1 0.153498190591
P25685 P06280 0.251277139208
P25685 Q9Y6E2 0.261453668619
P25685 Q08117 0.188375053034
P25685 P12268 0.233352468427
P25685 Q9NR30 0.188105385509
P25685 Q96K12 0.219074333801
P25685 Q9BQ95 0.252922077922
P25685 Q99081 0.201965065502
P25685 O95070 0.261720342438
P25685 Q96DA6 0.155096660808
P25685 Q8N0Z8 0.250913520097
P25685 O43169 0.171861471861
P25685 O00203 0.14248667339
P25685 Q7L8L6 0.181102362205
P25685 P38435 0.177054927931
P25685 Q9H4P4 0.266855066613
P25685 P0DTC5 0.200251889169
P25685 Q9UN86 0.242709867452
P25685 P00750 0.20587509257
P25685 P27448 0.185981120707
P25685 Q9NV92 0.267628205128
P25685 P09132 0.175347222222
P25685 O76061 0.250203086921
P25685 Q9ULX6 0.204090806923
P25685 P0DTC7 0.146865409908
P25685 P0DTC6 0.0841963079694
P25685 Q9H4F8 0.244826488379
P25685 P0DTC4 0.0979865771812
P25685 P0DTC3 0.244353182752
P25685 P0DTC2 0.123277824368
P25685 Q13617 0.179083383808
P25685 Q9Y399 0.267508143322
P25685 P0DTC8 0.145550197282
P25685 Q9BV73 0.0739281103486
P25685 P0DTC9 0.267790893761
P25685 Q13868 0.260497350183
P25685 Q6NXT4 0.23744149766
P25685 P82663 0.213887698243
P25685 Q96CW5 0.161420636257
P25685 Q96CW1 0.261070720423
P25685 Q96SN8 0.0936599423631
P25685 Q8IWF2 0.196911196911
P25685 P67870 0.217684210526
P25685 Q2M389 0.133306909764
P25685 Q99519 0.25100536193
P25685 A0A663DJA2 0.0627843494086
P25685 Q9NYU1 0.113052415211
P25685 O75506 0.103756708408
P25685 Q8TEQ8 0.136830262973
P25685 P09884 0.115140621696
P25685 Q66GS9 0.13558136281
P25685 Q4G0J3 0.222507708119
P25685 Q96CN9 0.184247538678
P25685 Q15818 0.259624876604
P25685 Q8NEJ9 0.263838383838
P25685 Q8WUY8 0.197802197802
P25685 Q99959 0.168457538995
P25685 Q9NXA8 0.269230769231
P25685 P48556 0.288446215139
P25685 O75592 0.0449354686127
P25685 Q9H488 0.25291005291
P25685 Q86VR2 0.233846153846
P25685 Q6NXT6 0.211128445138
P25685 Q8IUD2 0.135648942253
P25685 Q7Z4H8 0.230921424534
P25685 P0DTD1-PRO_0000449632 0.269353551476
P25685 P0DTD1-PRO_0000449631 0.211222869243
P25685 P0DTD1-PRO_0000449630 0.205505916445
P25685 Q8N4C6 0.0859464847044
P25685 O43292 0.203275529865
P25685 Q04724 0.179919524813
P25685 Q8N6S5 0.227158424141
P25685 Q6UUV7 0.216741759545
P25685 Q04726 0.177113283496
P25685 Q14789 0.0576962179748
P25685 P61916 0.173517957594
P25685 Q96N16 0.215316858331
P25685 P52306 0.21185372005
P25685 Q9Y680 0.227539882452
P25685 O95684 0.281295487627
P25685 P15151 0.244788164089
P25685 Q9C0B5 0.188225538972
P25685 Q8TAD8 0.260380014075
P25685 P07203 0.214980956411
P25685 Q15370 0.157155399473
P25685 P49454 0.061701120404
P25685 O43818 0.247413268411
P25685 Q9P0L2 0.184931506849
P25685 Q9BQS8 0.111803913137
P25685 Q8TEM1 0.0968369418133
P25685 P61006 0.219687367976
P25685 Q9H773 0.2
P25685 P21964 0.239819004525
P25685 Q00765 0.196253724989
P25685 Q96HW7 0.156931964056
P25685 Q4V328 0.176316282556
P25685 Q8WVC6 0.222501045588
P25685 P63218 0.0956014362657
P25685 O00116 0.203079669717
P25685 Q14181 0.224398710637
P25685 P35555 0.0595963154981
P25685 P35556 0.0601458984666
P25685 P62072 0.124
P25685 P35658 0.0847275518035
P25685 Q9BSJ2 0.165785434078
P25685 Q99988 0.259724473258
P25685 Q3KQU3 0.163741631988
P25685 Q08378 0.109083054326
P25685 Q9H3K2 0.253892215569
P25685 Q9H7Z7 0.264389157074
P25685 Q9H173 0.25143586471
P25685 O94973 0.155884773663
P25685 Q5T6F2 0.135157431596
P25685 P05026 0.254567600487
P25685 P05556 0.170147085528
P25685 P55085 0.241081081081
P25685 Q8NEW0 0.257279764099
P25685 Q70EL1 0.103793323024
P25685 Q9BQQ3 0.253217503218
P25685 Q8NCA5 0.20691532807
P25685 P37198 0.221843003413
P25685 EBI-25475912 0.0798376184032
P25685 Q9GZU3 0.213005780347
P25685 P0DTD2 0.129818342933
P25685 P0DTD3 0.0971786833856
P25685 Q8TD10 0.257199602781
P25685 Q8TD19 0.152050376286
P25685 Q969X5 0.254693877551
P25685 O14578 0.0894398242586
P25685 Q9Y3A6 0.222268731687
P25685 Q9UJC3 0.183883862823
P25685 Q96IV0 0.19973070018
P25685 Q9BVL2 0.211678832117
P25685 P82675 0.254998361193
P25685 P09601 0.257761437908
P25685 Q96MM7 0.200959232614
P25685 P78406 0.253846153846
P25685 Q8IZ52 0.178880553953
P25685 Q9NQC3 0.13385409771
P25685 Q8IWA5 0.179599499374
P25685 Q9HD40 0.236665695133
P25685 Q08431 0.249648876404
P25685 P25440 0.168146608729
P25685 Q9Y276 0.254048582996
P25685 Q5JRX3 0.147289069295
P25685 Q9Y375 0.269802975472
P25685 Q5VT66 0.271125350421
P25685 Q12770 0.121808637557
P25685 P13861 0.256437389771
P25685 Q10713 0.238320355951
P25685 O76094 0.19654476105
P25685 Q9UJZ1 0.277027027027
P25685 Q9UL15 0.252933507171
P25685 Q9BRN9 0.232239302036
P25685 P38606 0.208233028406
P25685 P58166 0.263117283951
P25685 O95391 0.215565921925
P25685 P28300 0.249186727391
P25685 Q5JTV8 0.224536449073
P25685 Q96DZ1 0.236865021771
P25685 P00387 0.262088581877
P25685 Q9BS26 0.26341127923
P25685 Q92552 0.25311634349
P25685 Q5BJF2 0.189212328767
P25685 Q7Z7A1 0.0788407821229
P25685 P50897 0.255068937551
P25685 Q7KZI7 0.183496826313
P25685 Q9NZJ7 0.275812274368
P25685 Q8N766 0.157715523913
P25685 Q9NW13 0.187512507505
P25685 P0DTD1-PRO_0000449628 0.161374510657
P25685 P0DTD1-PRO_0000449629 0.153088772431
P25685 P0DTD1-PRO_0000449624 0.228979591837
P25685 P0DTD1-PRO_0000449625 0.100312082033
P25685 P0DTD1-PRO_0000449626 0.214588634436
P25685 P0DTD1-PRO_0000449627 0.136383633964
P25685 P0DTD1-PRO_0000449620 0.204006447156
P25685 P0DTD1-PRO_0000449622 0.215411057004
P25685 P0DTD1-PRO_0000449623 0.256690997567
P25685 Q08379 0.150547730829
P25685 Q9NXK8 0.262670957361
P25685 Q96IZ5 0.261005199307
P25685 P11310 0.26430976431
P25685 Q9BQT8 0.274095160634
P25685 Q9UH99 0.191927685516
P25685 O95573 0.189049586777
P25685 O14975 0.205986330427
P25685 O14874 0.248882777587
P25685 Q99567 0.182109907742
P25685 Q96S66 0.213433609959
P25685 P61011 0.240632318501
P25685 P17612 0.269878574226
P25685 Q96ER3 0.235992691839
P25685 O00469 0.183106910809
P25685 Q13310 0.209167054444
P25685 Q5VU43 0.0810193199917
P25685 P62820 0.213953488372
P25685 Q9Y4L1 0.156795511222
P25685 Q96B26 0.254926108374
P25685 Q9C0D3 0.18179975679
P25685 P19784 0.270175438596
P25685 P29122 0.152405215046
P25685 Q9H845 0.222249151721
P25685 Q92615 0.184546745082
P25685 O00124 0.247325102881
P25685 O14656 0.276886035313
P25685 P61106 0.221473684211
P25685 Q99996 0.0507509281134
P25685 Q86UT6 0.154377157201
P25685 Q13546 0.194176882662
P25685 Q13283 0.249009448339
P25685 P61586 0.215044623884
P25685 O75964 0.132125497128
P25685 Q8N0X7 0.208695652174
P25685 Q9H6F5 0.288803088803
P25685 Q9UHD2 0.188973150236
P25685 O43633 0.225020990764
P25685 Q96AY3 0.223677706377
P25685 Q7Z5G4 0.15716151502
P25685 Q5T1M5 0.128066098632
P25685 Q9UBX5 0.23402340234
P25685 P61962 0.268330733229
P25685 Q96D53 0.223761321257
P25685 P51149 0.218842416561
P25685 P51148 0.220538720539
P25685 Q9UKA9 0.235294117647
P25685 P0DTD1-PRO_0000449619 0.188461538462
P25685 Q8IV08 0.234116623151
P25685 O95260 0.224562363239
P25685 Q9P2E5 0.182329006007
P25685 O96028 0.118351648352
P25685 Q2PZI1 0.191879502292
P25685 P11940 0.211439287389
P25685 Q9BW92 0.188900308325
P25685 O75347 0.142857142857
P25685 Q99720 0.21821233739
P25685 Q9NXH9 0.198651685393
P25685 Q14157 0.144229410934
P25685 Q9H2H8 0.187850064627
P25685 Q6PKG0 0.141221374046
P25685 Q9Y5J9 0.110120374498
P25685 Q6UW63 0.226655348048
P25685 Q9UDR5 0.16392634002
P25685 Q9Y5J6 0.133009279717
P25685 Q9Y5J7 0.117830146732
P25685 Q9NY61 0.227356261486
P25685 Q6Y7W6 0.118985231062
P25685 Q13443 0.172303878165
P25685 A7MCY6 0.199479413157
P25685 Q5VUA4 0.0821396443153
P25685 Q96S52 0.222222222222
P25685 Q9UBU6 0.259979529171
P25685 Q9BQE4 0.200936568753
P25685 Q9Y6M9 0.2060709705
P25685 O95613 0.0570564712767
P25685 P61026 0.213983050847
P25685 Q86VM9 0.154017501989
P25685 Q92820 0.268765133172
P25685 Q86YT6 0.150923718713
P25685 Q92769 0.239976925296
P25685 O43823 0.206124604013
P25685 Q7Z3B4 0.235039028621
P25685 Q8N183 0.194504079004
P25685 Q5VT06 0.0630141238553
P25685 O14745 0.290309925461
P25685 Q7L2J0 0.1973131822
P25685 P13984 0.244499792445
P25685 P62330 0.191862955032
P25685 P13804 0.273164861613
P25685 Q9HAV7 0.229280605806
P25685 P12109 0.150894025294
P25685 Q15904 0.238286066584
P25685 Q9H270 0.154313099042
P25685 O60885 0.111866295265
P25685 Q96I59 0.253762793498
P25685 Q9NVH1 0.26618895966
P25685 Q9BV19 0.216193302247
P25685 P26358 0.109047844623
P25685 Q8IWR0 0.156532393935
P25685 Q12907 0.25817361894
P25685 Q7Z4Q2 0.200268516447
P25685 Q9BSC4 0.194136807818
P25685 P27105 0.253267973856
P25685 Q7LGA3 0.275888717156
P25685 Q4KMQ2 0.1558101473
P25685 Q76N32 0.185753640299
P25685 Q9BVK2 0.208686151325
P25685 Q2TAA5 0.228172293364
P25685 Q92995 0.170660230995
P25685 Q15056 0.249169435216
P25685 Q8NBX0 0.262420806936
P25685 Q99470 0.228173766343
P25685 Q9BU02 0.23640167364
P25685 Q8NBJ5 0.204321277595
P25685 Q9ULT8 0.071294445454
P25685 Q6PML9 0.2174367006
P25685 P31323 0.270648464164
P25685 Q9NU22 0.0384099151841
P25685 P0DTC1-PRO_0000449645 0.0234698573401
P25685 Q13438 0.200620017715
P25685 Q5EBL8 0.169565217391
P25685 Q9Y312 0.257007644703
P25685 Q9Y2I6 0.120728929385
P25685 P52948 0.0957319163524
P25685 Q92900 0.136738278611
P25685 Q8IWR1 0.245145631068
P25685 Q96HR9 0.215942640236
P25685 Q96A26 0.183664649957
P25685 Q9H2P9 0.262576687117
Q5JRX3 Q96JC1 0.268807092961
Q5JRX3 Q9BSF4 0.118069815195
Q5JRX3 Q9NQT5 0.122347431582
Q5JRX3 Q9NQT4 0.114235242161
Q5JRX3 P33527 0.240517241379
Q5JRX3 A3KN83 0.252971845673
Q5JRX3 Q8N3C7 0.236266005783
Q5JRX3 Q9HAU0 0.28225
Q5JRX3 P61970 0.0694091249065
Q5JRX3 P16435 0.236489288182
Q5JRX3 Q9NZL9 0.145966337783
Q5JRX3 Q8WTV0 0.208438818565
Q5JRX3 Q13724 0.257606490872
Q5JRX3 Q6ZRP7 0.236631753032
Q5JRX3 Q8N8E3 0.277785172368
Q5JRX3 Q9BZQ6 0.273164218959
Q5JRX3 Q9Y3U8 0.0564310370704
Q5JRX3 O94826 0.216717834217
Q5JRX3 Q5JSZ5 0.186821240589
Q5JRX3 Q13206 0.265437912014
Q5JRX3 Q6UX04 0.189758179232
Q5JRX3 Q7Z2K6 0.270034843206
Q5JRX3 P55789 0.098920597368
Q5JRX3 P11233 0.0960969840331
Q5JRX3 Q9Y673 0.138767800058
Q5JRX3 Q9NP72 0.0975753991721
Q5JRX3 Q86YB8 0.182775800712
Q5JRX3 P62873 0.148448825747
Q5JRX3 P62877 0.0586558655866
Q5JRX3 O00566 0.240226550629
Q5JRX3 Q9H8W4 0.112825033054
Q5JRX3 Q96F45 0.216129927818
Q5JRX3 Q96F46 0.264951508621
Q5JRX3 O76024 0.258055853921
Q5JRX3 Q15369 0.0602698650675
Q5JRX3 Q9UHI8 0.26803986711
Q5JRX3 O60573 0.115096281052
Q5JRX3 P14735 0.300778672298
Q5JRX3 Q9H7F0 0.263941808105
Q5JRX3 P35241 0.215656070578
Q5JRX3 P0C7P0 0.0680628272251
Q5JRX3 O75439 0.195969916276
Q5JRX3 Q2T9J0 0.20381807973
Q5JRX3 O75534 0.250679717238
Q5JRX3 P61019 0.100738552437
Q5JRX3 P49643 0.196688835432
Q5JRX3 P49642 0.173975351103
Q5JRX3 Q8IWJ2 0.237961875508
Q5JRX3 Q9HCE1 0.284089406163
Q5JRX3 P06280 0.169743809933
Q5JRX3 Q9Y6E2 0.1737136305
Q5JRX3 Q08117 0.0956328645448
Q5JRX3 P12268 0.194711538462
Q5JRX3 Q9NR30 0.246560414113
Q5JRX3 Q96K12 0.192846034215
Q5JRX3 Q9BQ95 0.172843039061
Q5JRX3 Q99081 0.229696132597
Q5JRX3 O95070 0.132827324478
Q5JRX3 Q96DA6 0.0621816002397
Q5JRX3 Q8N0Z8 0.137152018656
Q5JRX3 O43169 0.0779666070364
Q5JRX3 O00203 0.28672242551
Q5JRX3 Q7L8L6 0.24829281617
Q5JRX3 P38435 0.242482230727
Q5JRX3 Q9H4P4 0.136872727273
Q5JRX3 P0DTC5 0.105162241888
Q5JRX3 Q9UN86 0.1921875
Q5JRX3 P00750 0.206882022472
Q5JRX3 P27448 0.245246888251
Q5JRX3 Q9NV92 0.142007542791
Q5JRX3 P09132 0.0759474783647
Q5JRX3 O76061 0.13833819242
Q5JRX3 Q9ULX6 0.225569128262
Q5JRX3 P0DTC7 0.0639317263063
Q5JRX3 P0DTC6 0.0359570932165
Q5JRX3 Q9H4F8 0.177488558352
Q5JRX3 P0DTC4 0.0408563244384
Q5JRX3 P0DTC3 0.126298843846
Q5JRX3 P0DTC2 0.264153029633
Q5JRX3 Q13617 0.245515541558
Q5JRX3 Q9Y399 0.133644587102
Q5JRX3 P0DTC8 0.0646803413685
Q5JRX3 Q9BV73 0.181004281822
Q5JRX3 P0DTC9 0.164683961588
Q5JRX3 Q13868 0.127572617136
Q5JRX3 Q6NXT4 0.181079925915
Q5JRX3 P82663 0.0883969692468
Q5JRX3 Q96CW5 0.265907568654
Q5JRX3 Q96CW1 0.176176176176
Q5JRX3 Q96SN8 0.218967587035
Q5JRX3 Q8IWF2 0.23432753383
Q5JRX3 P67870 0.104237413259
Q5JRX3 Q2M389 0.282119525768
Q5JRX3 Q99519 0.167216406138
Q5JRX3 A0A663DJA2 0.0238023044269
Q5JRX3 Q9NYU1 0.245228733097
Q5JRX3 O75506 0.0441664154356
Q5JRX3 Q8TEQ8 0.27612704918
Q5JRX3 P09884 0.249630723781
Q5JRX3 Q66GS9 0.297424783274
Q5JRX3 Q4G0J3 0.209943977591
Q5JRX3 Q96CN9 0.251465975726
Q5JRX3 Q15818 0.171816881259
Q5JRX3 Q8NEJ9 0.139240506329
Q5JRX3 Q8WUY8 0.097723240686
Q5JRX3 Q99959 0.267777927141
Q5JRX3 Q9NXA8 0.137303436226
Q5JRX3 P48556 0.146352055588
Q5JRX3 O75592 0.111404522198
Q5JRX3 Q9H488 0.166714655917
Q5JRX3 Q86VR2 0.179384965831
Q5JRX3 Q6NXT6 0.203087719298
Q5JRX3 Q8IUD2 0.30001299883
Q5JRX3 Q7Z4H8 0.197310686483
Q5JRX3 P0DTD1-PRO_0000449632 0.147305909618
Q5JRX3 P0DTD1-PRO_0000449631 0.200564573042
Q5JRX3 P0DTD1-PRO_0000449630 0.225590166224
Q5JRX3 Q8N4C6 0.201018922853
Q5JRX3 O43292 0.214375261178
Q5JRX3 Q04724 0.247543668122
Q5JRX3 Q8N6S5 0.106574292453
Q5JRX3 Q6UUV7 0.224606381496
Q5JRX3 Q04726 0.250477489768
Q5JRX3 Q14789 0.14983553439
Q5JRX3 P61916 0.0788493069012
Q5JRX3 Q96N16 0.223134743875
Q5JRX3 P52306 0.218283321703
Q5JRX3 Q9Y680 0.105309734513
Q5JRX3 O95684 0.16645105649
Q5JRX3 P15151 0.167025089606
Q5JRX3 Q9C0B5 0.239241028461
Q5JRX3 Q8TAD8 0.157031924072
Q5JRX3 P07203 0.0989498594882
Q5JRX3 Q15370 0.0663571000599
Q5JRX3 P49454 0.152374670185
Q5JRX3 O43818 0.180577278544
Q5JRX3 Q9P0L2 0.257445940432
Q5JRX3 Q9BQS8 0.250125012501
Q5JRX3 Q8TEM1 0.221947128824
Q5JRX3 P61006 0.10022172949
Q5JRX3 Q9H773 0.0908145065398
Q5JRX3 P21964 0.126665690438
Q5JRX3 Q00765 0.0930784052171
Q5JRX3 Q96HW7 0.281212604707
Q5JRX3 Q4V328 0.258818759292
Q5JRX3 Q8WVC6 0.110325526587
Q5JRX3 P63218 0.0389375188651
Q5JRX3 O00116 0.229074279379
Q5JRX3 Q14181 0.217719396311
Q5JRX3 P35555 0.142384750049
Q5JRX3 P35556 0.139965464313
Q5JRX3 P62072 0.0511432009627
Q5JRX3 P35658 0.200189407737
Q5JRX3 Q9BSJ2 0.277479892761
Q5JRX3 Q99988 0.135013108069
Q5JRX3 Q3KQU3 0.252331396135
Q5JRX3 Q08378 0.250602651667
Q5JRX3 Q9H3K2 0.14095320875
Q5JRX3 Q9H7Z7 0.155443403028
Q5JRX3 Q9H173 0.183786864226
Q5JRX3 O94973 0.278511404562
Q5JRX3 Q5T6F2 0.278795483061
Q5JRX3 P05026 0.141524559102
Q5JRX3 P05556 0.25163132137
Q5JRX3 P55085 0.158590941769
Q5JRX3 Q8NEW0 0.151571964234
Q5JRX3 Q70EL1 0.230795551754
Q5JRX3 Q9BQQ3 0.178336667619
Q5JRX3 Q8NCA5 0.188948558508
Q5JRX3 P37198 0.194209039548
Q5JRX3 EBI-25475912 0.0374905517763
Q5JRX3 Q9GZU3 0.194042553191
Q5JRX3 P0DTD2 0.0524417731029
Q5JRX3 P0DTD3 0.0396621927311
Q5JRX3 Q8TD10 0.179428571429
Q5JRX3 Q8TD19 0.272522223696
Q5JRX3 Q969X5 0.127190420561
Q5JRX3 O14578 0.207691735476
Q5JRX3 Q9Y3A6 0.110358037424
Q5JRX3 Q9UJC3 0.249519626681
Q5JRX3 Q96IV0 0.226428175263
Q5JRX3 Q9BVL2 0.214615062177
Q5JRX3 P82675 0.171436748712
Q5JRX3 P09601 0.128542214432
Q5JRX3 Q96MM7 0.209688677928
Q5JRX3 P78406 0.156656078545
Q5JRX3 Q8IZ52 0.248329469521
Q5JRX3 Q9NQC3 0.284121212121
Q5JRX3 Q8IWA5 0.225357929515
Q5JRX3 Q9HD40 0.190961892619
Q5JRX3 Q08431 0.156947444204
Q5JRX3 P25440 0.255061829053
Q5JRX3 Q9Y276 0.169987100473
Q5JRX3 Q5JRX3 1.0
Q5JRX3 Q9Y375 0.146695715323
Q5JRX3 Q5VT66 0.151124002901
Q5JRX3 Q12770 0.259389800639
Q5JRX3 P13861 0.164464234415
Q5JRX3 Q10713 0.197797543414
Q5JRX3 O76094 0.243878821414
Q5JRX3 Q9UJZ1 0.152733584032
Q5JRX3 Q9UL15 0.181299072091
Q5JRX3 Q9BRN9 0.114180749449
Q5JRX3 P38606 0.217282229965
Q5JRX3 P58166 0.150694846555
Q5JRX3 O95391 0.214025755879
Q5JRX3 P28300 0.167025089606
Q5JRX3 Q5JTV8 0.215375997759
Q5JRX3 Q96DZ1 0.193012356199
Q5JRX3 P00387 0.134276133547
Q5JRX3 Q9BS26 0.163555427915
Q5JRX3 Q92552 0.171256454389
Q5JRX3 Q5BJF2 0.0911790911791
Q5JRX3 Q7Z7A1 0.186788306586
Q5JRX3 P50897 0.136072261072
Q5JRX3 Q7KZI7 0.254288047917
Q5JRX3 Q9NZJ7 0.157621995106
Q5JRX3 Q8N766 0.281816977884
Q5JRX3 Q9NW13 0.245319119858
Q5JRX3 P0DTD1-PRO_0000449628 0.07525757802
Q5JRX3 P0DTD1-PRO_0000449629 0.27476635514
Q5JRX3 P0DTD1-PRO_0000449624 0.125146028037
Q5JRX3 P0DTD1-PRO_0000449625 0.0463785574462
Q5JRX3 P0DTD1-PRO_0000449626 0.0911782119597
Q5JRX3 P0DTD1-PRO_0000449627 0.0598111227702
Q5JRX3 P0DTD1-PRO_0000449620 0.221928849361
Q5JRX3 P0DTD1-PRO_0000449622 0.185179937659
Q5JRX3 P0DTD1-PRO_0000449623 0.133886946387
Q5JRX3 Q08379 0.286507936508
Q5JRX3 Q9NXK8 0.146717024985
Q5JRX3 Q96IZ5 0.176588724717
Q5JRX3 P11310 0.171801117639
Q5JRX3 Q9BQT8 0.131690243547
Q5JRX3 Q9UH99 0.239862542955
Q5JRX3 O95573 0.235779060181
Q5JRX3 O14975 0.213708553915
Q5JRX3 O14874 0.172453371593
Q5JRX3 Q99567 0.240169886286
Q5JRX3 Q96S66 0.207483471656
Q5JRX3 P61011 0.198102520532
Q5JRX3 P17612 0.150383557678
Q5JRX3 Q96ER3 0.18358930603
Q5JRX3 O00469 0.246196024674
Q5JRX3 Q13310 0.224937517356
Q5JRX3 Q5VU43 0.187541286828
Q5JRX3 P62820 0.0984770072453
Q5JRX3 Q9Y4L1 0.277755723171
Q5JRX3 Q96B26 0.125695054141
Q5JRX3 Q9C0D3 0.247877293892
Q5JRX3 P19784 0.14997104806
Q5JRX3 P29122 0.269164341703
Q5JRX3 Q9H845 0.219668477504
Q5JRX3 Q92615 0.242735745614
Q5JRX3 O00124 0.127416520211
Q5JRX3 O14656 0.14412191582
Q5JRX3 P61106 0.0992174811753
Q5JRX3 Q99996 0.129256997664
Q5JRX3 Q86UT6 0.279437143236
Q5JRX3 Q13546 0.231152303223
Q5JRX3 Q13283 0.188496583144
Q5JRX3 P61586 0.0979114205303
Q5JRX3 O75964 0.057198618826
Q5JRX3 Q8N0X7 0.230897009967
Q5JRX3 Q9H6F5 0.154668979474
Q5JRX3 Q9UHD2 0.248250308769
Q5JRX3 O43633 0.105752212389
Q5JRX3 Q96AY3 0.212605042017
Q5JRX3 Q7Z5G4 0.0734876773712
Q5JRX3 Q5T1M5 0.285088238778
Q5JRX3 Q9UBX5 0.176705680845
Q5JRX3 P61962 0.146811594203
Q5JRX3 Q96D53 0.204167840045
Q5JRX3 P51149 0.0966740576497
Q5JRX3 P51148 0.103188662533
Q5JRX3 Q9UKA9 0.202144167019
Q5JRX3 P0DTD1-PRO_0000449619 0.0903829029386
Q5JRX3 Q8IV08 0.191685584563
Q5JRX3 O95260 0.198558507631
Q5JRX3 Q9P2E5 0.247885402456
Q5JRX3 O96028 0.246299887721
Q5JRX3 Q2PZI1 0.226600304161
Q5JRX3 P11940 0.224909646928
Q5JRX3 Q9BW92 0.242853216053
Q5JRX3 O75347 0.0571557155716
Q5JRX3 Q99720 0.104851791771
Q5JRX3 Q9NXH9 0.227795482888
Q5JRX3 Q14157 0.283950617284
Q5JRX3 Q9H2H8 0.0851317160292
Q5JRX3 Q6PKG0 0.274990663513
Q5JRX3 Q9Y5J9 0.0486372534257
Q5JRX3 Q6UW63 0.1888101983
Q5JRX3 Q9UDR5 0.279796900053
Q5JRX3 Q9Y5J6 0.0555472151329
Q5JRX3 Q9Y5J7 0.0523544456146
Q5JRX3 Q9NY61 0.208766507446
Q5JRX3 Q6Y7W6 0.258110634554
Q5JRX3 Q13443 0.247661651078
Q5JRX3 A7MCY6 0.217342813328
Q5JRX3 Q5VUA4 0.189794032215
Q5JRX3 Q96S52 0.207366793196
Q5JRX3 Q9UBU6 0.159804906039
Q5JRX3 Q9BQE4 0.0963391136802
Q5JRX3 Q9Y6M9 0.0908416208995
Q5JRX3 O95613 0.146441541291
Q5JRX3 P61026 0.0972181118674
Q5JRX3 Q86VM9 0.265344161896
Q5JRX3 Q92820 0.138598022106
Q5JRX3 Q86YT6 0.279878371232
Q5JRX3 Q92769 0.189185353392
Q5JRX3 O43823 0.234206896552
Q5JRX3 Q7Z3B4 0.194479830149
Q5JRX3 Q8N183 0.0893414597889
Q5JRX3 Q5VT06 0.154698891441
Q5JRX3 O14745 0.151098901099
Q5JRX3 Q7L2J0 0.224644680557
Q5JRX3 P13984 0.117232260908
Q5JRX3 P62330 0.0882221892173
Q5JRX3 P13804 0.146277753592
Q5JRX3 Q9HAV7 0.108487084871
Q5JRX3 P12109 0.272211969417
Q5JRX3 Q15904 0.189100739898
Q5JRX3 Q9H270 0.27270302707
Q5JRX3 O60885 0.24017783292
Q5JRX3 Q96I59 0.185074626866
Q5JRX3 Q9NVH1 0.205142616271
Q5JRX3 Q9BV19 0.0973804943022
Q5JRX3 P26358 0.226359758265
Q5JRX3 Q8IWR0 0.277991765175
Q5JRX3 Q12907 0.156204801851
Q5JRX3 Q7Z4Q2 0.232108317215
Q5JRX3 Q9BSC4 0.239856472537
Q5JRX3 P27105 0.129710780018
Q5JRX3 Q7LGA3 0.154903095169
Q5JRX3 Q4KMQ2 0.262185324049
Q5JRX3 Q76N32 0.243472317157
Q5JRX3 Q9BVK2 0.195087521174
Q5JRX3 Q2TAA5 0.189503546099
Q5JRX3 Q92995 0.264654359251
Q5JRX3 Q15056 0.114163972965
Q5JRX3 Q8NBX0 0.168026334621
Q5JRX3 Q99470 0.100605702467
Q5JRX3 Q9BU02 0.108721272834
Q5JRX3 Q8NBJ5 0.21991643454
Q5JRX3 Q9ULT8 0.173137277694
Q5JRX3 Q6PML9 0.213163064833
Q5JRX3 P31323 0.167431192661
Q5JRX3 Q9NU22 0.0985607884863
Q5JRX3 P0DTC1-PRO_0000449645 0.00897884644651
Q5JRX3 Q13438 0.232802768166
Q5JRX3 Q5EBL8 0.0776351149597
Q5JRX3 Q9Y312 0.160472486315
Q5JRX3 Q9Y2I6 0.260947557244
Q5JRX3 P52948 0.215932066316
Q5JRX3 Q92900 0.276241047172
Q5JRX3 Q8IWR1 0.169659531676
Q5JRX3 Q96HR9 0.101048899394
Q5JRX3 Q96A26 0.0811978545888
Q5JRX3 Q9H2P9 0.127721759462
Q92802 Q96JC1 0.233006535948
Q92802 Q9BSF4 0.168061023622
Q92802 Q9NQT5 0.179210590831
Q92802 Q9NQT4 0.161921267641
Q92802 P33527 0.162727818947
Q92802 A3KN83 0.180275831874
Q92802 Q8N3C7 0.267150928168
Q92802 Q9HAU0 0.213358070501
Q92802 P61970 0.101500890359
Q92802 P16435 0.272425249169
Q92802 Q9NZL9 0.20831319478
Q92802 Q8WTV0 0.263774104683
Q92802 Q13724 0.22781815109
Q92802 Q6ZRP7 0.26518784972
Q92802 Q8N8E3 0.231936190178
Q92802 Q9BZQ6 0.229996862253
Q92802 Q9Y3U8 0.0851880276285
Q92802 O94826 0.277198549411
Q92802 Q5JSZ5 0.126142219169
Q92802 Q13206 0.238687973087
Q92802 Q6UX04 0.254911131899
Q92802 Q7Z2K6 0.220268542199
Q92802 P55789 0.150411573959
Q92802 P11233 0.146633416459
Q92802 Q9Y673 0.190891472868
Q92802 Q9NP72 0.152618453865
Q92802 Q86YB8 0.257316787638
Q92802 P62873 0.208494208494
Q92802 P62877 0.0925357873211
Q92802 O00566 0.277108433735
Q92802 Q9H8W4 0.164322723908
Q92802 Q96F45 0.259077317386
Q92802 Q96F46 0.224770642202
Q92802 O76024 0.230430528376
Q92802 Q15369 0.0949948927477
Q92802 Q9UHI8 0.219865418373
Q92802 O60573 0.172141269449
Q92802 P14735 0.215010721944
Q92802 Q9H7F0 0.192396734495
Q92802 P35241 0.272167768407
Q92802 P0C7P0 0.099720172984
Q92802 O75439 0.253202888423
Q92802 Q2T9J0 0.246453089245
Q92802 O75534 0.25310754819
Q92802 P61019 0.153386454183
Q92802 P49643 0.262230466033
Q92802 P49642 0.228693181818
Q92802 Q8IWJ2 0.16071596797
Q92802 Q9HCE1 0.217163636364
Q92802 P06280 0.23789274746
Q92802 Q9Y6E2 0.233009708738
Q92802 Q08117 0.147713071732
Q92802 P12268 0.263084761464
Q92802 Q9NR30 0.254394079556
Q92802 Q96K12 0.260013892105
Q92802 Q9BQ95 0.235655253837
Q92802 Q99081 0.268297739996
Q92802 O95070 0.184037100317
Q92802 Q96DA6 0.097193877551
Q92802 Q8N0Z8 0.195032870709
Q92802 O43169 0.117602427921
Q92802 O00203 0.209493318486
Q92802 Q7L8L6 0.251925605861
Q92802 P38435 0.253301097266
Q92802 Q9H4P4 0.199466148993
Q92802 P0DTC5 0.143815201192
Q92802 Q9UN86 0.268082127858
Q92802 P00750 0.27027027027
Q92802 P27448 0.258138644198
Q92802 Q9NV92 0.203623188406
Q92802 P09132 0.108915906788
Q92802 O76061 0.188504627375
Q92802 Q9ULX6 0.277280477408
Q92802 P0DTC7 0.0922292993631
Q92802 P0DTC6 0.0543337645537
Q92802 Q9H4F8 0.240443605474
Q92802 P0DTC4 0.0621294147976
Q92802 P0DTC3 0.174062270164
Q92802 P0DTC2 0.185913853318
Q92802 Q13617 0.269630484988
Q92802 Q9Y399 0.190975609756
Q92802 P0DTC8 0.0993630573248
Q92802 Q9BV73 0.117179144385
Q92802 P0DTC9 0.231588917831
Q92802 Q13868 0.185989748597
Q92802 Q6NXT4 0.228135990621
Q92802 P82663 0.129243148102
Q92802 Q96CW5 0.237871927555
Q92802 Q96CW1 0.236140599198
Q92802 Q96SN8 0.147329955984
Q92802 Q8IWF2 0.257900101937
Q92802 P67870 0.156755411794
Q92802 Q2M389 0.201228878648
Q92802 Q99519 0.237734060204
Q92802 A0A663DJA2 0.038261322228
Q92802 Q9NYU1 0.169357264614
Q92802 O75506 0.0680412371134
Q92802 Q8TEQ8 0.204514549905
Q92802 P09884 0.17534274817
Q92802 Q66GS9 0.213937753721
Q92802 Q4G0J3 0.27405380757
Q92802 Q96CN9 0.259770114943
Q92802 Q15818 0.232294617564
Q92802 Q8NEJ9 0.200048555475
Q92802 Q8WUY8 0.143640897756
Q92802 Q99959 0.23415932147
Q92802 Q9NXA8 0.190811861935
Q92802 P48556 0.203899855561
Q92802 O75592 0.0704735096009
Q92802 Q9H488 0.225429389313
Q92802 Q86VR2 0.230913348946
Q92802 Q6NXT6 0.254861587737
Q92802 Q8IUD2 0.21149330018
Q92802 Q7Z4H8 0.27139874739
Q92802 P0DTD1-PRO_0000449632 0.20843373494
Q92802 P0DTD1-PRO_0000449631 0.254444700993
Q92802 P0DTD1-PRO_0000449630 0.2685584563
Q92802 Q8N4C6 0.136685232576
Q92802 O43292 0.26011299435
Q92802 Q04724 0.25723178323
Q92802 Q8N6S5 0.158064516129
Q92802 Q6UUV7 0.280941704036
Q92802 Q04726 0.254578754579
Q92802 Q14789 0.0959076073312
Q92802 P61916 0.117067003793
Q92802 Q96N16 0.277878103837
Q92802 P52306 0.274767626389
Q92802 Q9Y680 0.156731246895
Q92802 O95684 0.224601475137
Q92802 P15151 0.2271973466
Q92802 Q9C0B5 0.253207025854
Q92802 Q8TAD8 0.234761904762
Q92802 P07203 0.14898926878
Q92802 Q15370 0.100203977562
Q92802 P49454 0.099511789758
Q92802 O43818 0.246319233466
Q92802 Q9P0L2 0.255682851428
Q92802 Q9BQS8 0.169408067051
Q92802 Q8TEM1 0.148918538162
Q92802 P61006 0.146098229868
Q92802 Q9H773 0.127830900856
Q92802 P21964 0.173496932515
Q92802 Q00765 0.137741046832
Q92802 Q96HW7 0.223938223938
Q92802 Q4V328 0.244086021505
Q92802 Q8WVC6 0.157620817844
Q92802 P63218 0.0591425619835
Q92802 O00116 0.266088060965
Q92802 Q14181 0.278736937756
Q92802 P35555 0.0957732471407
Q92802 P35556 0.0941453368638
Q92802 P62072 0.0801232665639
Q92802 P35658 0.125216605138
Q92802 Q9BSJ2 0.237962659679
Q92802 Q99988 0.190418287938
Q92802 Q3KQU3 0.233622183709
Q92802 Q08378 0.169964218059
Q92802 Q9H3K2 0.196914919258
Q92802 Q9H7Z7 0.207366658694
Q92802 Q9H173 0.244548651817
Q92802 O94973 0.235992402659
Q92802 Q5T6F2 0.204097924428
Q92802 P05026 0.203554906258
Q92802 P05556 0.23547826087
Q92802 P55085 0.209473934777
Q92802 Q8NEW0 0.206698564593
Q92802 Q70EL1 0.157084371663
Q92802 Q9BQQ3 0.240810556079
Q92802 Q8NCA5 0.254511800093
Q92802 P37198 0.248959778086
Q92802 EBI-25475912 0.0556850556851
Q92802 Q9GZU3 0.244180633147
Q92802 P0DTD2 0.0843373493976
Q92802 P0DTD3 0.062935259221
Q92802 Q8TD10 0.243052284503
Q92802 Q8TD19 0.219129404797
Q92802 Q969X5 0.189057156815
Q92802 O14578 0.137423974132
Q92802 Q9Y3A6 0.155963302752
Q92802 Q9UJC3 0.277622097678
Q92802 Q96IV0 0.276016173654
Q92802 Q9BVL2 0.261185555303
Q92802 P82675 0.240198393954
Q92802 P09601 0.195014662757
Q92802 Q96MM7 0.280308180376
Q92802 P78406 0.218360498562
Q92802 Q8IZ52 0.245314222712
Q92802 Q9NQC3 0.199461262186
Q92802 Q8IWA5 0.240817947191
Q92802 Q9HD40 0.248780487805
Q92802 Q08431 0.22429014555
Q92802 P25440 0.242593930636
Q92802 Q9Y276 0.236324887521
Q92802 Q5JRX3 0.210614759838
Q92802 Q9Y375 0.198983297023
Q92802 Q5VT66 0.19874426467
Q92802 Q12770 0.175652173913
Q92802 P13861 0.232414448669
Q92802 Q10713 0.265188265188
Q92802 O76094 0.270638297872
Q92802 Q9UJZ1 0.203125
Q92802 Q9UL15 0.246059750647
Q92802 Q9BRN9 0.177487040237
Q92802 P38606 0.273241348111
Q92802 P58166 0.201492537313
Q92802 O95391 0.283599088838
Q92802 P28300 0.239279791519
Q92802 Q5JTV8 0.276042853886
Q92802 Q96DZ1 0.273151387917
Q92802 P00387 0.188550548112
Q92802 Q9BS26 0.238954869359
Q92802 Q92552 0.22759601707
Q92802 Q5BJF2 0.127386934673
Q92802 Q7Z7A1 0.126484927556
Q92802 P50897 0.191484184915
Q92802 Q7KZI7 0.257258360897
Q92802 Q9NZJ7 0.211066062485
Q92802 Q8N766 0.216885441527
Q92802 Q9NW13 0.262022900763
Q92802 P0DTD1-PRO_0000449628 0.108546791783
Q92802 P0DTD1-PRO_0000449629 0.216360856269
Q92802 P0DTD1-PRO_0000449624 0.168783585735
Q92802 P0DTD1-PRO_0000449625 0.069462310265
Q92802 P0DTD1-PRO_0000449626 0.141929035482
Q92802 P0DTD1-PRO_0000449627 0.0873117181516
Q92802 P0DTD1-PRO_0000449620 0.266899258613
Q92802 P0DTD1-PRO_0000449622 0.241403345725
Q92802 P0DTD1-PRO_0000449623 0.192214111922
Q92802 Q08379 0.227348107945
Q92802 Q9NXK8 0.184987893462
Q92802 Q96IZ5 0.238558216742
Q92802 P11310 0.234556213018
Q92802 Q9BQT8 0.190348525469
Q92802 Q9UH99 0.2536
Q92802 O95573 0.266574857368
Q92802 O14975 0.266384306732
Q92802 O14874 0.233633776091
Q92802 Q99567 0.255115700899
Q92802 Q96S66 0.260849598163
Q92802 P61011 0.260909935005
Q92802 P17612 0.208664259928
Q92802 Q96ER3 0.238896680692
Q92802 O00469 0.2600526118
Q92802 Q13310 0.275049548558
Q92802 Q5VU43 0.124284935985
Q92802 P62820 0.146420553754
Q92802 Q9Y4L1 0.221805075837
Q92802 Q96B26 0.183578431373
Q92802 Q9C0D3 0.253814950744
Q92802 P19784 0.229176697159
Q92802 P29122 0.204742625795
Q92802 Q9H845 0.276836158192
Q92802 Q92615 0.271163509857
Q92802 O00124 0.180412371134
Q92802 O14656 0.197050290135
Q92802 P61106 0.149042050261
Q92802 Q99996 0.082849626258
Q92802 Q86UT6 0.215656641983
Q92802 Q13546 0.278320515485
Q92802 Q13283 0.252224824356
Q92802 P61586 0.141856392294
Q92802 O75964 0.0842078320962
Q92802 Q8N0X7 0.268824027073
Q92802 Q9H6F5 0.226945244957
Q92802 Q9UHD2 0.262007028504
Q92802 O43633 0.149031296572
Q92802 Q96AY3 0.27633378933
Q92802 Q7Z5G4 0.110124333925
Q92802 Q5T1M5 0.198898485417
Q92802 Q9UBX5 0.239416745061
Q92802 P61962 0.208152436083
Q92802 Q96D53 0.257129714811
Q92802 P51149 0.150585888806
Q92802 P51148 0.149751243781
Q92802 Q9UKA9 0.260438292964
Q92802 P0DTD1-PRO_0000449619 0.133534136546
Q92802 Q8IV08 0.252212389381
Q92802 O95260 0.271864877372
Q92802 Q9P2E5 0.239267209474
Q92802 O96028 0.177137964251
Q92802 Q2PZI1 0.247927031509
Q92802 P11940 0.275005544467
Q92802 Q9BW92 0.255090054816
Q92802 O75347 0.0935582822086
Q92802 Q99720 0.150732555252
Q92802 Q9NXH9 0.262944811421
Q92802 Q14157 0.205681507785
Q92802 Q9H2H8 0.126103404792
Q92802 Q6PKG0 0.205963847473
Q92802 Q9Y5J9 0.0782094160021
Q92802 Q6UW63 0.260798885276
Q92802 Q9UDR5 0.224980237154
Q92802 Q9Y5J6 0.0834399795239
Q92802 Q9Y5J7 0.0809144618546
Q92802 Q9NY61 0.277039413382
Q92802 Q6Y7W6 0.183238800787
Q92802 Q13443 0.241935483871
Q92802 A7MCY6 0.263593645111
Q92802 Q5VUA4 0.126650333469
Q92802 Q96S52 0.267492544162
Q92802 Q9UBU6 0.230732748399
Q92802 Q9BQE4 0.136989732031
Q92802 Q9Y6M9 0.143861410997
Q92802 O95613 0.0907031664177
Q92802 P61026 0.143606393606
Q92802 Q86VM9 0.217677696078
Q92802 Q92820 0.203056768559
Q92802 Q86YT6 0.206613946801
Q92802 Q92769 0.262348555452
Q92802 O43823 0.256327842507
Q92802 Q7Z3B4 0.251681744375
Q92802 Q8N183 0.134910646866
Q92802 Q5VT06 0.0997343143266
Q92802 O14745 0.227294569918
Q92802 Q7L2J0 0.252846015578
Q92802 P13984 0.175672341475
Q92802 P62330 0.13621512943
Q92802 P13804 0.201111916848
Q92802 Q9HAV7 0.155931360358
Q92802 P12109 0.207666385847
Q92802 Q15904 0.242629854937
Q92802 Q9H270 0.230662771029
Q92802 O60885 0.173139509655
Q92802 Q96I59 0.247138519038
Q92802 Q9NVH1 0.258996103598
Q92802 Q9BV19 0.148638521109
Q92802 P26358 0.161511390998
Q92802 Q8IWR0 0.219580626108
Q92802 Q12907 0.211298076923
Q92802 Q7Z4Q2 0.271222410866
Q92802 Q9BSC4 0.27248349835
Q92802 P27105 0.173264907136
Q92802 Q7LGA3 0.229086538462
Q92802 Q4KMQ2 0.223988666772
Q92802 Q76N32 0.251079812207
Q92802 Q9BVK2 0.247113163972
Q92802 Q2TAA5 0.244180633147
Q92802 Q92995 0.239576439444
Q92802 Q15056 0.172013820336
Q92802 Q8NBX0 0.23245924876
Q92802 Q99470 0.146699875467
Q92802 Q9BU02 0.165344571145
Q92802 Q8NBJ5 0.271273050433
Q92802 Q9ULT8 0.112344794651
Q92802 Q6PML9 0.268526989936
Q92802 P31323 0.231643770725
Q92802 Q9NU22 0.0611741349972
Q92802 P0DTC1-PRO_0000449645 0.0151951794603
Q92802 Q13438 0.26455137634
Q92802 Q5EBL8 0.114350912779
Q92802 Q9Y312 0.218720152818
Q92802 Q9Y2I6 0.177102959105
Q92802 P52948 0.143732684074
Q92802 Q92900 0.206174777603
Q92802 Q8IWR1 0.229141906347
Q92802 Q96HR9 0.150684931507
Q92802 Q96A26 0.114957049015
Q92802 Q9H2P9 0.186598190267
P40337 Q96JC1 0.121739130435
P40337 Q9BSF4 0.272481040087
P40337 Q9NQT5 0.267642446419
P40337 Q9NQT4 0.294046172539
P40337 P33527 0.0773710482529
P40337 A3KN83 0.0824777549624
P40337 Q8N3C7 0.134976013956
P40337 Q9HAU0 0.101727982163
P40337 P61970 0.211163416274
P40337 P16435 0.144174538911
P40337 Q9NZL9 0.224278949634
P40337 Q8WTV0 0.161055750067
P40337 Q13724 0.124752118262
P40337 Q6ZRP7 0.14372032801
P40337 Q8N8E3 0.112715803453
P40337 Q9BZQ6 0.116588940706
P40337 Q9Y3U8 0.19180887372
P40337 O94826 0.157894736842
P40337 Q5JSZ5 0.0565385971096
P40337 Q13206 0.118923766816
P40337 Q6UX04 0.178799489144
P40337 Q7Z2K6 0.111111111111
P40337 P55789 0.285351934052
P40337 P11233 0.263729246488
P40337 Q9Y673 0.228764044944
P40337 Q9NP72 0.2656449553
P40337 Q86YB8 0.182103610675
P40337 P62873 0.201595968081
P40337 P62877 0.178474114441
P40337 O00566 0.145838110525
P40337 Q9H8W4 0.241685144124
P40337 Q96F45 0.141697588126
P40337 Q96F46 0.117370073247
P40337 O76024 0.11732037487
P40337 Q15369 0.201086956522
P40337 Q9UHI8 0.111197030622
P40337 O60573 0.274301675978
P40337 P14735 0.107924528302
P40337 Q9H7F0 0.086257496491
P40337 P35241 0.158129760967
P40337 P0C7P0 0.207128446537
P40337 O75439 0.186769230769
P40337 Q2T9J0 0.17298013245
P40337 O75534 0.126230457441
P40337 P61019 0.260814249364
P40337 P49643 0.175743302914
P40337 P49642 0.189553787617
P40337 Q8IWJ2 0.0664714494876
P40337 Q9HCE1 0.114527286703
P40337 P06280 0.188352745424
P40337 Q9Y6E2 0.192723342939
P40337 Q08117 0.248554913295
P40337 P12268 0.16890080429
P40337 Q9NR30 0.131479642502
P40337 Q96K12 0.166084933101
P40337 Q9BQ95 0.206569590247
P40337 Q99081 0.147765551314
P40337 O95070 0.228473581213
P40337 Q96DA6 0.197154471545
P40337 Q8N0Z8 0.252153110048
P40337 O43169 0.23178807947
P40337 O00203 0.098914000587
P40337 Q7L8L6 0.130829800121
P40337 P38435 0.127621330138
P40337 Q9H4P4 0.229802513465
P40337 P0DTC5 0.243277048155
P40337 Q9UN86 0.187270501836
P40337 P00750 0.15494393476
P40337 P27448 0.131079967024
P40337 Q9NV92 0.239382239382
P40337 P09132 0.217420212766
P40337 O76061 0.229409027455
P40337 Q9ULX6 0.14368347987
P40337 P0DTC7 0.192437542201
P40337 P0DTC6 0.130893736805
P40337 Q9H4F8 0.189117451891
P40337 P0DTC4 0.160975609756
P40337 P0DTC3 0.233792751404
P40337 P0DTC2 0.0845498783455
P40337 Q13617 0.135101533361
P40337 Q9Y399 0.239903846154
P40337 P0DTC8 0.211343686698
P40337 Q9BV73 0.0518163125428
P40337 P0DTC9 0.19837914024
P40337 Q13868 0.248877805486
P40337 Q6NXT4 0.180311890838
P40337 P82663 0.251793868232
P40337 Q96CW5 0.115239078087
P40337 Q96CW1 0.194204898241
P40337 Q96SN8 0.0655470825122
P40337 Q8IWF2 0.143109151047
P40337 P67870 0.273964131107
P40337 Q2M389 0.0958075786079
P40337 Q99519 0.200560028001
P40337 A0A663DJA2 0.0865522174535
P40337 Q9NYU1 0.0775799229407
P40337 O75506 0.144150417827
P40337 Q8TEQ8 0.0956471935853
P40337 P09884 0.0816632729611
P40337 Q66GS9 0.0921652421652
P40337 Q4G0J3 0.158300132802
P40337 Q96CN9 0.133195876289
P40337 Q15818 0.192994505495
P40337 Q8NEJ9 0.225852272727
P40337 Q8WUY8 0.259897828863
P40337 Q99959 0.117313485735
P40337 Q9NXA8 0.228767123288
P40337 P48556 0.22976391231
P40337 O75592 0.0302331105154
P40337 Q9H488 0.207902511078
P40337 Q86VR2 0.184758245277
P40337 Q6NXT6 0.171551492337
P40337 Q8IUD2 0.0976852525841
P40337 Q7Z4H8 0.1805922017
P40337 P0DTD1-PRO_0000449632 0.214467005076
P40337 P0DTD1-PRO_0000449631 0.152287044645
P40337 P0DTD1-PRO_0000449630 0.152964623817
P40337 Q8N4C6 0.0589965933726
P40337 O43292 0.16248447205
P40337 Q04724 0.129615082482
P40337 Q8N6S5 0.267997580157
P40337 Q6UUV7 0.155012224939
P40337 Q04726 0.127701375246
P40337 Q14789 0.0401637247378
P40337 P61916 0.238252812707
P40337 Q96N16 0.154797979798
P40337 P52306 0.163626889005
P40337 Q9Y680 0.276894865526
P40337 O95684 0.213277375048
P40337 P15151 0.203020723569
P40337 Q9C0B5 0.135192676176
P40337 Q8TAD8 0.20847145488
P40337 P07203 0.271273192578
P40337 Q15370 0.192151556157
P40337 P49454 0.0411988985384
P40337 O43818 0.195631528965
P40337 Q9P0L2 0.128485084812
P40337 Q9BQS8 0.074659400545
P40337 Q8TEM1 0.065315892964
P40337 P61006 0.255902999362
P40337 Q9H773 0.267973856209
P40337 P21964 0.251821019771
P40337 Q00765 0.253066494513
P40337 Q96HW7 0.112530712531
P40337 Q4V328 0.130326295585
P40337 Q8WVC6 0.261802575107
P40337 P63218 0.134453781513
P40337 O00116 0.146072576941
P40337 Q14181 0.174091141833
P40337 P35555 0.0405268490375
P40337 P35556 0.041100679185
P40337 P62072 0.184827586207
P40337 P35658 0.0555684724483
P40337 Q9BSJ2 0.115760111576
P40337 Q99988 0.244299674267
P40337 Q3KQU3 0.117962962963
P40337 Q08378 0.0753394656154
P40337 Q9H3K2 0.219794344473
P40337 Q9H7Z7 0.220187061574
P40337 Q9H173 0.194546059195
P40337 O94973 0.117350369872
P40337 Q5T6F2 0.0959977609852
P40337 P05026 0.22427318874
P40337 P05556 0.118401486989
P40337 P55085 0.211102719033
P40337 Q8NEW0 0.19528228925
P40337 Q70EL1 0.0702190318424
P40337 Q9BQQ3 0.19590741362
P40337 Q8NCA5 0.154258319233
P40337 P37198 0.171732074358
P40337 EBI-25475912 0.114326040932
P40337 Q9GZU3 0.169516951695
P40337 P0DTD2 0.176389842141
P40337 P0DTD3 0.136078157711
P40337 Q8TD10 0.194540428473
P40337 Q8TD19 0.108709273183
P40337 Q969X5 0.23786407767
P40337 O14578 0.0590379586338
P40337 Q9Y3A6 0.258736971183
P40337 Q9UJC3 0.136619109382
P40337 Q96IV0 0.144837144837
P40337 Q9BVL2 0.14378575143
P40337 P82675 0.193228454172
P40337 P09601 0.253018108652
P40337 Q96MM7 0.158050952263
P40337 P78406 0.206300422589
P40337 Q8IZ52 0.131900630915
P40337 Q9NQC3 0.0973606248317
P40337 Q8IWA5 0.131776301693
P40337 Q9HD40 0.180690072639
P40337 Q08431 0.200661521499
P40337 P25440 0.126016260163
P40337 Q9Y276 0.197039125837
P40337 Q5JRX3 0.102200561217
P40337 Q9Y375 0.222659667542
P40337 Q5VT66 0.231827956989
P40337 Q12770 0.0870987280436
P40337 P13861 0.21011816839
P40337 Q10713 0.184491207841
P40337 O76094 0.142494226328
P40337 Q9UJZ1 0.220790378007
P40337 Q9UL15 0.193471608296
P40337 Q9BRN9 0.236641221374
P40337 P38606 0.160168860194
P40337 P58166 0.215010141988
P40337 O95391 0.164216928535
P40337 P28300 0.192738378012
P40337 Q5JTV8 0.167979002625
P40337 Q96DZ1 0.176612417119
P40337 P00387 0.225035161744
P40337 Q9BS26 0.199568500539
P40337 Q92552 0.197754436798
P40337 Q5BJF2 0.244791666667
P40337 Q7Z7A1 0.0552384978511
P40337 P50897 0.232051875868
P40337 Q7KZI7 0.12440851735
P40337 Q9NZJ7 0.211502080969
P40337 Q8N766 0.110041048311
P40337 Q9NW13 0.140862422998
P40337 P0DTD1-PRO_0000449628 0.202801867912
P40337 P0DTD1-PRO_0000449629 0.10340356564
P40337 P0DTD1-PRO_0000449624 0.206489675516
P40337 P0DTD1-PRO_0000449625 0.148995148995
P40337 P0DTD1-PRO_0000449626 0.257381258023
P40337 P0DTD1-PRO_0000449627 0.18533604888
P40337 P0DTD1-PRO_0000449620 0.141366223909
P40337 P0DTD1-PRO_0000449622 0.170035671819
P40337 P0DTD1-PRO_0000449623 0.235645383555
P40337 Q08379 0.1074564905
P40337 Q9NXK8 0.225720620843
P40337 Q96IZ5 0.21174764322
P40337 P11310 0.203306366514
P40337 Q9BQT8 0.232658959538
P40337 Q9UH99 0.137796976242
P40337 O95573 0.136643326968
P40337 O14975 0.147959183673
P40337 O14874 0.195902228613
P40337 Q99567 0.141387116691
P40337 Q96S66 0.159560203808
P40337 P61011 0.180297962907
P40337 P17612 0.227947238252
P40337 Q96ER3 0.194171681977
P40337 O00469 0.133885298869
P40337 Q13310 0.152481419324
P40337 Q5VU43 0.053164733827
P40337 P62820 0.252396166134
P40337 Q9Y4L1 0.110351407219
P40337 Q96B26 0.25400931195
P40337 Q9C0D3 0.132099022259
P40337 P19784 0.228055783429
P40337 P29122 0.102047051635
P40337 Q9H845 0.15103775944
P40337 Q92615 0.14342214821
P40337 O00124 0.244515783842
P40337 O14656 0.232578397213
P40337 P61106 0.275555555556
P40337 Q99996 0.0350765576621
P40337 Q86UT6 0.113174323675
P40337 Q13546 0.146138257149
P40337 Q13283 0.187381103361
P40337 P61586 0.255634256278
P40337 O75964 0.184552289815
P40337 Q8N0X7 0.147544745296
P40337 Q9H6F5 0.235891189606
P40337 Q9UHD2 0.140151515152
P40337 O43633 0.269279393173
P40337 Q96AY3 0.15973462618
P40337 Q7Z5G4 0.227120908484
P40337 Q5T1M5 0.0930568316052
P40337 Q9UBX5 0.184341859014
P40337 P61962 0.21871153057
P40337 Q96D53 0.1717673008
P40337 P51149 0.274409700064
P40337 P51148 0.272208121827
P40337 Q9UKA9 0.174557072321
P40337 P0DTD1-PRO_0000449619 0.26038961039
P40337 Q8IV08 0.178614457831
P40337 O95260 0.171153301218
P40337 Q9P2E5 0.128128724672
P40337 O96028 0.0794606040343
P40337 Q2PZI1 0.138527166592
P40337 P11940 0.150519449142
P40337 Q9BW92 0.138666103841
P40337 O75347 0.198910081744
P40337 Q99720 0.270451770452
P40337 Q9NXH9 0.146426092991
P40337 Q14157 0.0985327963176
P40337 Q9H2H8 0.243261012492
P40337 Q6PKG0 0.104591482869
P40337 Q9Y5J9 0.170478170478
P40337 Q6UW63 0.185206926915
P40337 Q9UDR5 0.117380352645
P40337 Q9Y5J6 0.187286397813
P40337 Q9Y5J7 0.160800552105
P40337 Q9NY61 0.184410646388
P40337 Q6Y7W6 0.089853670335
P40337 Q13443 0.109963768116
P40337 A7MCY6 0.152232251769
P40337 Q5VUA4 0.0572465791678
P40337 Q96S52 0.166852367688
P40337 Q9UBU6 0.207917261056
P40337 Q9BQE4 0.230471271788
P40337 Q9Y6M9 0.2579597141
P40337 O95613 0.0400412189018
P40337 P61026 0.248076923077
P40337 Q86VM9 0.115459564794
P40337 Q92820 0.228661275831
P40337 Q86YT6 0.106454062263
P40337 Q92769 0.180838323353
P40337 O43823 0.146701388889
P40337 Q7Z3B4 0.179771908764
P40337 Q8N183 0.240026160889
P40337 Q5VT06 0.0430684303718
P40337 O14745 0.237407101569
P40337 Q7L2J0 0.150312702178
P40337 P13984 0.275881683732
P40337 P62330 0.241693811075
P40337 P13804 0.234790446147
P40337 Q9HAV7 0.270767279645
P40337 P12109 0.105302132701
P40337 Q15904 0.189605389798
P40337 Q9H270 0.112832219142
P40337 O60885 0.0832956600362
P40337 Q96I59 0.184663536776
P40337 Q9NVH1 0.169733589673
P40337 Q9BV19 0.287363694676
P40337 P26358 0.0749904104334
P40337 Q8IWR0 0.109497032177
P40337 Q12907 0.21270718232
P40337 Q7Z4Q2 0.144173192077
P40337 Q9BSC4 0.139571237159
P40337 P27105 0.243727598566
P40337 Q7LGA3 0.215765948801
P40337 Q4KMQ2 0.115493899382
P40337 Q76N32 0.140060544904
P40337 Q9BVK2 0.151103565365
P40337 Q2TAA5 0.17618615896
P40337 Q92995 0.118434966514
P40337 Q15056 0.259631490787
P40337 Q8NBX0 0.197423398329
P40337 Q99470 0.280712921706
P40337 Q9BU02 0.287014563107
P40337 Q8NBJ5 0.153715807311
P40337 Q9ULT8 0.0506043218166
P40337 Q6PML9 0.177375809935
P40337 P31323 0.208348198359
P40337 Q9NU22 0.0258240183434
P40337 P0DTC1-PRO_0000449645 0.0305899490168
P40337 Q13438 0.145591250854
P40337 Q5EBL8 0.240666666667
P40337 Q9Y312 0.226335877863
P40337 Q9Y2I6 0.0901421472322
P40337 P52948 0.0671518932502
P40337 Q92900 0.0988452020896
P40337 Q8IWR1 0.194776931447
P40337 Q96HR9 0.259707192871
P40337 Q96A26 0.234478203435
P40337 Q9H2P9 0.244908350305
Q9H000 Q96JC1 0.194187804468
Q9H000 Q9BSF4 0.215228426396
Q9H000 Q9NQT5 0.219191919192
Q9H000 Q9NQT4 0.208873720137
Q9H000 P33527 0.127507892861
Q9H000 A3KN83 0.131341286654
Q9H000 Q8N3C7 0.218834829818
Q9H000 Q9HAU0 0.163301260333
Q9H000 P61970 0.138908575478
Q9H000 P16435 0.22929662293
Q9H000 Q9NZL9 0.258831297458
Q9H000 Q8WTV0 0.237997957099
Q9H000 Q13724 0.183304347826
Q9H000 Q6ZRP7 0.220177796155
Q9H000 Q8N8E3 0.179540709812
Q9H000 Q9BZQ6 0.181085870791
Q9H000 Q9Y3U8 0.121071428571
Q9H000 O94826 0.238380450407
Q9H000 Q5JSZ5 0.0953572421462
Q9H000 Q13206 0.190550363448
Q9H000 Q6UX04 0.27916041979
Q9H000 Q7Z2K6 0.178025948432
Q9H000 P55789 0.194482758621
Q9H000 P11233 0.184763874526
Q9H000 Q9Y673 0.24743292481
Q9H000 Q9NP72 0.189589796622
Q9H000 Q86YB8 0.268299881936
Q9H000 P62873 0.246457990115
Q9H000 P62877 0.131644666429
Q9H000 O00566 0.221078001753
Q9H000 Q9H8W4 0.213994565217
Q9H000 Q96F45 0.214617940199
Q9H000 Q96F46 0.191510864073
Q9H000 O76024 0.189773679799
Q9H000 Q15369 0.127182044888
Q9H000 Q9UHI8 0.178587494377
Q9H000 O60573 0.216326530612
Q9H000 P14735 0.169449326303
Q9H000 Q9H7F0 0.148009950249
Q9H000 P35241 0.23216957606
Q9H000 P0C7P0 0.133593196315
Q9H000 O75439 0.262959745149
Q9H000 Q2T9J0 0.24358974359
Q9H000 O75534 0.210624071322
Q9H000 P61019 0.183350533196
Q9H000 P49643 0.256388888889
Q9H000 P49642 0.277688603531
Q9H000 Q8IWJ2 0.116481623277
Q9H000 Q9HCE1 0.172629695886
Q9H000 P06280 0.254987531172
Q9H000 Q9Y6E2 0.27103403982
Q9H000 Q08117 0.181189488243
Q9H000 P12268 0.261797752809
Q9H000 Q9NR30 0.203512791142
Q9H000 Q96K12 0.252403185938
Q9H000 Q9BQ95 0.281051964512
Q9H000 Q99081 0.221864261168
Q9H000 O95070 0.221887550201
Q9H000 Q96DA6 0.122732123799
Q9H000 Q8N0Z8 0.238158772515
Q9H000 O43169 0.157469244288
Q9H000 O00203 0.164030212341
Q9H000 Q7L8L6 0.204615981381
Q9H000 P38435 0.20019193858
Q9H000 Q9H4P4 0.256640106242
Q9H000 P0DTC5 0.174494343504
Q9H000 Q9UN86 0.261596081821
Q9H000 P00750 0.247152895566
Q9H000 P27448 0.211869436202
Q9H000 Q9NV92 0.256680963378
Q9H000 P09132 0.147939415287
Q9H000 O76061 0.240907574241
Q9H000 Q9ULX6 0.225635359116
Q9H000 P0DTC7 0.131392045455
Q9H000 P0DTC6 0.0736574746009
Q9H000 Q9H4F8 0.273857631334
Q9H000 P0DTC4 0.0888086642599
Q9H000 P0DTC3 0.214478114478
Q9H000 P0DTC2 0.142704499584
Q9H000 Q13617 0.20699940346
Q9H000 Q9Y399 0.240387830157
Q9H000 P0DTC8 0.138139204545
Q9H000 Q9BV73 0.086392212533
Q9H000 P0DTC9 0.270712909441
Q9H000 Q13868 0.224899598394
Q9H000 Q6NXT4 0.265772630296
Q9H000 P82663 0.171548117155
Q9H000 Q96CW5 0.194282865215
Q9H000 Q96CW1 0.268051118211
Q9H000 Q96SN8 0.110998820953
Q9H000 Q8IWF2 0.221401435205
Q9H000 P67870 0.195189003436
Q9H000 Q2M389 0.156834532374
Q9H000 Q99519 0.259485530547
Q9H000 A0A663DJA2 0.0490303695573
Q9H000 Q9NYU1 0.127370997349
Q9H000 O75506 0.0869722121978
Q9H000 Q8TEQ8 0.162933073605
Q9H000 P09884 0.131319488148
Q9H000 Q66GS9 0.161705662467
Q9H000 Q4G0J3 0.244455645161
Q9H000 Q96CN9 0.210172174946
Q9H000 Q15818 0.283338663256
Q9H000 Q8NEJ9 0.235880398671
Q9H000 Q8WUY8 0.186142709411
Q9H000 Q99959 0.190386589121
Q9H000 Q9NXA8 0.236272878536
Q9H000 P48556 0.257471264368
Q9H000 O75592 0.0531778661454
Q9H000 Q9H488 0.262731106066
Q9H000 Q86VR2 0.251653638004
Q9H000 Q6NXT6 0.238143804182
Q9H000 Q8IUD2 0.164875565611
Q9H000 Q7Z4H8 0.254565578307
Q9H000 P0DTD1-PRO_0000449632 0.243998684643
Q9H000 P0DTD1-PRO_0000449631 0.243642968345
Q9H000 P0DTD1-PRO_0000449630 0.239743893763
Q9H000 Q8N4C6 0.101074777041
Q9H000 O43292 0.226111636708
Q9H000 Q04724 0.206987724268
Q9H000 Q8N6S5 0.192742211571
Q9H000 Q6UUV7 0.231772653156
Q9H000 Q04726 0.20744379369
Q9H000 Q14789 0.0692728377557
Q9H000 P61916 0.14968376669
Q9H000 Q96N16 0.233725678597
Q9H000 P52306 0.243256619649
Q9H000 Q9Y680 0.195063421323
Q9H000 O95684 0.258564964447
Q9H000 P15151 0.256748071979
Q9H000 Q9C0B5 0.219387755102
Q9H000 Q8TAD8 0.277580071174
Q9H000 P07203 0.181504485852
Q9H000 Q15370 0.126910771418
Q9H000 P49454 0.0737150940431
Q9H000 O43818 0.262938726948
Q9H000 Q9P0L2 0.200300075019
Q9H000 Q9BQS8 0.131691192152
Q9H000 Q8TEM1 0.107394957983
Q9H000 P61006 0.186767746382
Q9H000 Q9H773 0.160209424084
Q9H000 P21964 0.214093054619
Q9H000 Q00765 0.170596393897
Q9H000 Q96HW7 0.182625237793
Q9H000 Q4V328 0.199150193977
Q9H000 Q8WVC6 0.206766917293
Q9H000 P63218 0.0850524791893
Q9H000 O00116 0.227561992539
Q9H000 Q14181 0.246045266488
Q9H000 P35555 0.0746627889485
Q9H000 P35556 0.0732189647501
Q9H000 P62072 0.10592459605
Q9H000 P35658 0.0982755989623
Q9H000 Q9BSJ2 0.192119885503
Q9H000 Q99988 0.234099234099
Q9H000 Q3KQU3 0.185257897555
Q9H000 Q08378 0.130905195501
Q9H000 Q9H3K2 0.23125
Q9H000 Q9H7Z7 0.2626953125
Q9H000 Q9H173 0.283489096573
Q9H000 O94973 0.181759063567
Q9H000 Q5T6F2 0.157300312968
Q9H000 P05026 0.251501000667
Q9H000 P05556 0.200250761239
Q9H000 P55085 0.253557567917
Q9H000 Q8NEW0 0.24845327255
Q9H000 Q70EL1 0.120878128106
Q9H000 Q9BQQ3 0.271984924623
Q9H000 Q8NCA5 0.22539343825
Q9H000 P37198 0.251670378619
Q9H000 EBI-25475912 0.0817587209302
Q9H000 Q9GZU3 0.258766968326
Q9H000 P0DTD2 0.103510028653
Q9H000 P0DTD3 0.0899566473988
Q9H000 Q8TD10 0.27669748167
Q9H000 Q8TD19 0.175193563079
Q9H000 Q969X5 0.221105527638
Q9H000 O14578 0.102870067072
Q9H000 Q9Y3A6 0.198700410397
Q9H000 Q9UJC3 0.21867881549
Q9H000 Q96IV0 0.233009708738
Q9H000 Q9BVL2 0.238824401087
Q9H000 P82675 0.282059481932
Q9H000 P09601 0.220583305397
Q9H000 Q96MM7 0.237870937353
Q9H000 P78406 0.257590597453
Q9H000 Q8IZ52 0.202464454976
Q9H000 Q9NQC3 0.152706776773
Q9H000 Q8IWA5 0.219712525667
Q9H000 Q9HD40 0.270316509837
Q9H000 Q08431 0.273199221285
Q9H000 P25440 0.198547215496
Q9H000 Q9Y276 0.267822736031
Q9H000 Q5JRX3 0.168626326355
Q9H000 Q9Y375 0.254136333554
Q9H000 Q5VT66 0.258575197889
Q9H000 Q12770 0.143059825018
Q9H000 P13861 0.274927395934
Q9H000 Q10713 0.266612200436
Q9H000 O76094 0.226119567615
Q9H000 Q9UJZ1 0.250081940347
Q9H000 Q9UL15 0.275445292621
Q9H000 Q9BRN9 0.220938137322
Q9H000 P38606 0.242080378251
Q9H000 P58166 0.251231527094
Q9H000 O95391 0.246324415522
Q9H000 P28300 0.270476190476
Q9H000 Q5JTV8 0.246199850486
Q9H000 Q96DZ1 0.266117580233
Q9H000 P00387 0.228971962617
Q9H000 Q9BS26 0.276039987101
Q9H000 Q92552 0.262785461563
Q9H000 Q5BJF2 0.156391501219
Q9H000 Q7Z7A1 0.0920394554043
Q9H000 P50897 0.241252915695
Q9H000 Q7KZI7 0.200379146919
Q9H000 Q9NZJ7 0.264915693904
Q9H000 Q8N766 0.175615725868
Q9H000 Q9NW13 0.218214074512
Q9H000 P0DTD1-PRO_0000449628 0.146436132675
Q9H000 P0DTD1-PRO_0000449629 0.178879648517
Q9H000 P0DTD1-PRO_0000449624 0.230485762144
Q9H000 P0DTD1-PRO_0000449625 0.0953923686105
Q9H000 P0DTD1-PRO_0000449626 0.181126857933
Q9H000 P0DTD1-PRO_0000449627 0.118233618234
Q9H000 P0DTD1-PRO_0000449620 0.22878479294
Q9H000 P0DTD1-PRO_0000449622 0.252593215587
Q9H000 P0DTD1-PRO_0000449623 0.225924691769
Q9H000 Q08379 0.171048561707
Q9H000 Q9NXK8 0.236676597153
Q9H000 Q96IZ5 0.29601029601
Q9H000 P11310 0.266367137356
Q9H000 Q9BQT8 0.225116900468
Q9H000 Q9UH99 0.220566935651
Q9H000 O95573 0.216842961758
Q9H000 O14975 0.235471173883
Q9H000 O14874 0.265851303508
Q9H000 Q99567 0.211971552746
Q9H000 Q96S66 0.234740590031
Q9H000 P61011 0.260022909507
Q9H000 P17612 0.253775443204
Q9H000 Q96ER3 0.269345238095
Q9H000 O00469 0.207565470417
Q9H000 Q13310 0.226566072245
Q9H000 Q5VU43 0.0927877660674
Q9H000 P62820 0.177586206897
Q9H000 Q9Y4L1 0.172982131855
Q9H000 Q96B26 0.232245035342
Q9H000 Q9C0D3 0.215768463074
Q9H000 P19784 0.249261083744
Q9H000 P29122 0.171580974959
Q9H000 Q9H845 0.231794383627
Q9H000 Q92615 0.21050529259
Q9H000 O00124 0.226306913997
Q9H000 O14656 0.252064750578
Q9H000 P61106 0.194501718213
Q9H000 Q99996 0.0613120269134
Q9H000 Q86UT6 0.181550387597
Q9H000 Q13546 0.220284237726
Q9H000 Q13283 0.266607089663
Q9H000 P61586 0.175900277008
Q9H000 O75964 0.108649035025
Q9H000 Q8N0X7 0.222977417233
Q9H000 Q9H6F5 0.264157119476
Q9H000 Q9UHD2 0.215741675076
Q9H000 O43633 0.184093246486
Q9H000 Q96AY3 0.239204269772
Q9H000 Q7Z5G4 0.156779661017
Q9H000 Q5T1M5 0.155842495525
Q9H000 Q9UBX5 0.269580522147
Q9H000 P61962 0.245966414225
Q9H000 Q96D53 0.248302872063
Q9H000 P51149 0.184700206754
Q9H000 P51148 0.189625558227
Q9H000 Q9UKA9 0.260285244103
Q9H000 P0DTD1-PRO_0000449619 0.170434782609
Q9H000 Q8IV08 0.251774056202
Q9H000 O95260 0.263933547696
Q9H000 Q9P2E5 0.204506396792
Q9H000 O96028 0.140475152572
Q9H000 Q2PZI1 0.207000214731
Q9H000 P11940 0.224781206817
Q9H000 Q9BW92 0.215745800445
Q9H000 O75347 0.119158044952
Q9H000 Q99720 0.193283070596
Q9H000 Q9NXH9 0.23442333186
Q9H000 Q14157 0.15821104123
Q9H000 Q9H2H8 0.157913165266
Q9H000 Q6PKG0 0.160820291419
Q9H000 Q9Y5J9 0.0939524838013
Q9H000 Q6UW63 0.259833795014
Q9H000 Q9UDR5 0.187073725235
Q9H000 Q9Y5J6 0.117583988563
Q9H000 Q9Y5J7 0.101652298851
Q9H000 Q9NY61 0.247876447876
Q9H000 Q6Y7W6 0.143767705382
Q9H000 Q13443 0.194827887472
Q9H000 A7MCY6 0.242445374245
Q9H000 Q5VUA4 0.0957527362842
Q9H000 Q96S52 0.252570524651
Q9H000 Q9UBU6 0.269626769627
Q9H000 Q9BQE4 0.174063800277
Q9H000 Q9Y6M9 0.169450243563
Q9H000 O95613 0.0697211155378
Q9H000 P61026 0.183765112263
Q9H000 Q86VM9 0.168684169156
Q9H000 Q92820 0.240955857949
Q9H000 Q86YT6 0.170595167943
Q9H000 Q92769 0.261078182331
Q9H000 O43823 0.221159842029
Q9H000 Q7Z3B4 0.262517680339
Q9H000 Q8N183 0.167248603352
Q9H000 Q5VT06 0.0763205359443
Q9H000 O14745 0.271208647232
Q9H000 Q7L2J0 0.214049586777
Q9H000 P13984 0.219089673913
Q9H000 P62330 0.165505226481
Q9H000 P13804 0.245046235139
Q9H000 Q9HAV7 0.212225274725
Q9H000 P12109 0.161035226456
Q9H000 Q15904 0.271084337349
Q9H000 Q9H270 0.181818181818
Q9H000 O60885 0.131366699812
Q9H000 Q96I59 0.262801648028
Q9H000 Q9NVH1 0.245837669095
Q9H000 Q9BV19 0.189357290947
Q9H000 P26358 0.12482362901
Q9H000 Q8IWR0 0.190158970477
Q9H000 Q12907 0.251720747296
Q9H000 Q7Z4Q2 0.224202420242
Q9H000 Q9BSC4 0.222815637684
Q9H000 P27105 0.221253771371
Q9H000 Q7LGA3 0.266142248443
Q9H000 Q4KMQ2 0.186550274814
Q9H000 Q76N32 0.205506010081
Q9H000 Q9BVK2 0.237623762376
Q9H000 Q2TAA5 0.264521640091
Q9H000 Q92995 0.197890079973
Q9H000 Q15056 0.208290859667
Q9H000 Q8NBX0 0.283290653009
Q9H000 Q99470 0.192360633173
Q9H000 Q9BU02 0.206153846154
Q9H000 Q8NBJ5 0.229810798339
Q9H000 Q9ULT8 0.0862827856497
Q9H000 Q6PML9 0.247248528283
Q9H000 P31323 0.283006745904
Q9H000 Q9NU22 0.0464480095746
Q9H000 P0DTC1-PRO_0000449645 0.0184638109306
Q9H000 Q13438 0.223214285714
Q9H000 Q5EBL8 0.140740740741
Q9H000 Q9Y312 0.281260149399
Q9H000 Q9Y2I6 0.138437217706
Q9H000 P52948 0.116229564033
Q9H000 Q92900 0.161829610806
Q9H000 Q8IWR1 0.261781794706
Q9H000 Q96HR9 0.174810736407
Q9H000 Q96A26 0.157248157248
Q9H000 Q9H2P9 0.23389261745
Q15661 Q96JC1 0.139366827254
Q15661 Q9BSF4 0.266795553407
Q15661 Q9NQT5 0.286468330134
Q15661 Q9NQT4 0.239726027397
Q15661 P33527 0.0946476544741
Q15661 A3KN83 0.10115541459
Q15661 Q8N3C7 0.169320137694
Q15661 Q9HAU0 0.11936999171
Q15661 P61970 0.178202479339
Q15661 P16435 0.17413487134
Q15661 Q9NZL9 0.259958071279
Q15661 Q8WTV0 0.191523178808
Q15661 Q13724 0.149581030487
Q15661 Q6ZRP7 0.171209540034
Q15661 Q8N8E3 0.123726585606
Q15661 Q9BZQ6 0.133696010551
Q15661 Q9Y3U8 0.146290491118
Q15661 O94826 0.18224646665
Q15661 Q5JSZ5 0.0691373622517
Q15661 Q13206 0.13961326947
Q15661 Q6UX04 0.207889793363
Q15661 Q7Z2K6 0.138197713517
Q15661 P55789 0.22591857001
Q15661 P11233 0.22729528536
Q15661 Q9Y673 0.26803672934
Q15661 Q9NP72 0.226799007444
Q15661 Q86YB8 0.212195873114
Q15661 P62873 0.268112975849
Q15661 P62877 0.164840897235
Q15661 O00566 0.158489712865
Q15661 Q9H8W4 0.252186588921
Q15661 Q96F45 0.164380429813
Q15661 Q96F46 0.148378191856
Q15661 O76024 0.13907967033
Q15661 Q15369 0.154606975534
Q15661 Q9UHI8 0.135723039216
Q15661 O60573 0.245374878286
Q15661 P14735 0.12950500972
Q15661 Q9H7F0 0.111026712242
Q15661 P35241 0.17265443267
Q15661 P0C7P0 0.176652892562
Q15661 O75439 0.215277777778
Q15661 Q2T9J0 0.200156372166
Q15661 O75534 0.14609956132
Q15661 P61019 0.227610094013
Q15661 P49643 0.208152645273
Q15661 P49642 0.219099221131
Q15661 Q8IWJ2 0.0785873678083
Q15661 Q9HCE1 0.134460179686
Q15661 P06280 0.221715030975
Q15661 Q9Y6E2 0.229386892178
Q15661 Q08117 0.225324027916
Q15661 P12268 0.213805206201
Q15661 Q9NR30 0.140474789092
Q15661 Q96K12 0.196857142857
Q15661 Q9BQ95 0.227529021559
Q15661 Q99081 0.158803986711
Q15661 O95070 0.278727445394
Q15661 Q96DA6 0.167272727273
Q15661 Q8N0Z8 0.26812267658
Q15661 O43169 0.211842776927
Q15661 O00203 0.118382780686
Q15661 Q7L8L6 0.162113659023
Q15661 P38435 0.156835667785
Q15661 Q9H4P4 0.259825327511
Q15661 P0DTC5 0.229935992122
Q15661 Q9UN86 0.216816816817
Q15661 P00750 0.251630707476
Q15661 P27448 0.156084656085
Q15661 Q9NV92 0.250313414125
Q15661 P09132 0.192012288786
Q15661 O76061 0.26368159204
Q15661 Q9ULX6 0.158987226277
Q15661 P0DTC7 0.172020725389
Q15661 P0DTC6 0.0967914438503
Q15661 Q9H4F8 0.220416124837
Q15661 P0DTC4 0.113588110403
Q15661 P0DTC3 0.265834932821
Q15661 P0DTC2 0.106978990582
Q15661 Q13617 0.156710310966
Q15661 Q9Y399 0.271708683473
Q15661 P0DTC8 0.178238341969
Q15661 Q9BV73 0.0606060606061
Q15661 P0DTC9 0.214137931034
Q15661 Q13868 0.266412940057
Q15661 Q6NXT4 0.225159235669
Q15661 P82663 0.206357214934
Q15661 Q96CW5 0.145336963921
Q15661 Q96CW1 0.236406619385
Q15661 Q96SN8 0.0784965481974
Q15661 Q8IWF2 0.174461605395
Q15661 P67870 0.223814229249
Q15661 Q2M389 0.110607675906
Q15661 Q99519 0.229873244262
Q15661 A0A663DJA2 0.0703844071467
Q15661 Q9NYU1 0.0919813760993
Q15661 O75506 0.123076923077
Q15661 Q8TEQ8 0.121203519728
Q15661 P09884 0.0969871180666
Q15661 Q66GS9 0.110420785089
Q15661 Q4G0J3 0.181865691142
Q15661 Q96CN9 0.153501628664
Q15661 Q15818 0.226967047747
Q15661 Q8NEJ9 0.272769089236
Q15661 Q8WUY8 0.248138957816
Q15661 Q99959 0.142681858019
Q15661 Q9NXA8 0.258436944938
Q15661 P48556 0.251027115859
Q15661 O75592 0.0385670267159
Q15661 Q9H488 0.237545126354
Q15661 Q86VR2 0.214442700157
Q15661 Q6NXT6 0.183284845279
Q15661 Q8IUD2 0.111383638725
Q15661 Q7Z4H8 0.221998272387
Q15661 P0DTD1-PRO_0000449632 0.248145094806
Q15661 P0DTD1-PRO_0000449631 0.194451925667
Q15661 P0DTD1-PRO_0000449630 0.182777232581
Q15661 Q8N4C6 0.0694251810757
Q15661 O43292 0.186689503303
Q15661 Q04724 0.151338766007
Q15661 Q8N6S5 0.237346437346
Q15661 Q6UUV7 0.177263969171
Q15661 Q04726 0.152173913043
Q15661 Q14789 0.0473810373846
Q15661 P61916 0.197959183673
Q15661 Q96N16 0.177026355047
Q15661 P52306 0.182307692308
Q15661 Q9Y680 0.251600196947
Q15661 O95684 0.231457323891
Q15661 P15151 0.239601237539
Q15661 Q9C0B5 0.158226518176
Q15661 Q8TAD8 0.229384227584
Q15661 P07203 0.247017892644
Q15661 Q15370 0.168137000519
Q15661 P49454 0.0489813153172
Q15661 O43818 0.214219186588
Q15661 Q9P0L2 0.151993835484
Q15661 Q9BQS8 0.094402944679
Q15661 Q8TEM1 0.0856365337189
Q15661 P61006 0.230158730159
Q15661 Q9H773 0.211217786761
Q15661 P21964 0.264423076923
Q15661 Q00765 0.208708708709
Q15661 Q96HW7 0.132965785633
Q15661 Q4V328 0.141881638847
Q15661 Q8WVC6 0.252450980392
Q15661 P63218 0.115077250932
Q15661 O00116 0.17821557971
Q15661 Q14181 0.184223790323
Q15661 P35555 0.0519139480861
Q15661 P35556 0.0498854923828
Q15661 P62072 0.130068457083
Q15661 P35658 0.0702661010413
Q15661 Q9BSJ2 0.139185926181
Q15661 Q99988 0.260967887834
Q15661 Q3KQU3 0.134383009886
Q15661 Q08378 0.0889710680879
Q15661 Q9H3K2 0.261686143573
Q15661 Q9H7Z7 0.25304414003
Q15661 Q9H173 0.211143695015
Q15661 O94973 0.138602329451
Q15661 Q5T6F2 0.11820199778
Q15661 P05026 0.247644683715
Q15661 P05556 0.147923557516
Q15661 P55085 0.231365313653
Q15661 Q8NEW0 0.221299093656
Q15661 Q70EL1 0.0860175695461
Q15661 Q9BQQ3 0.216891225764
Q15661 Q8NCA5 0.200110864745
Q15661 P37198 0.19530570849
Q15661 EBI-25475912 0.101822079314
Q15661 Q9GZU3 0.20029455081
Q15661 P0DTD2 0.142182581322
Q15661 P0DTD3 0.116896918172
Q15661 Q8TD10 0.212449255751
Q15661 Q8TD19 0.130313372634
Q15661 Q969X5 0.263901979265
Q15661 O14578 0.07649239019
Q15661 Q9Y3A6 0.243866535819
Q15661 Q9UJC3 0.153583617747
Q15661 Q96IV0 0.169892962879
Q15661 Q9BVL2 0.181678607984
Q15661 P82675 0.210984594776
Q15661 P09601 0.256556986171
Q15661 Q96MM7 0.189768574909
Q15661 P78406 0.246153846154
Q15661 Q8IZ52 0.153486560187
Q15661 Q9NQC3 0.112580128205
Q15661 Q8IWA5 0.161133432015
Q15661 Q9HD40 0.199049316696
Q15661 Q08431 0.228889687388
Q15661 P25440 0.152448355011
Q15661 Q9Y276 0.230079337703
Q15661 Q5JRX3 0.12468900922
Q15661 Q9Y375 0.250851788756
Q15661 Q5VT66 0.26267281106
Q15661 Q12770 0.113141757845
Q15661 P13861 0.231407942238
Q15661 Q10713 0.20758991787
Q15661 O76094 0.170537340619
Q15661 Q9UJZ1 0.260251046025
Q15661 Q9UL15 0.216783216783
Q15661 Q9BRN9 0.250972762646
Q15661 P38606 0.184886280264
Q15661 P58166 0.255243371587
Q15661 O95391 0.178642714571
Q15661 P28300 0.236623462944
Q15661 Q5JTV8 0.186466942149
Q15661 Q96DZ1 0.223668639053
Q15661 P00387 0.271070615034
Q15661 Q9BS26 0.227224762575
Q15661 Q92552 0.235210768686
Q15661 Q5BJF2 0.212090680101
Q15661 Q7Z7A1 0.0632058926692
Q15661 P50897 0.272850067537
Q15661 Q7KZI7 0.150954421504
Q15661 Q9NZJ7 0.246580406654
Q15661 Q8N766 0.133989993746
Q15661 Q9NW13 0.151459854015
Q15661 P0DTD1-PRO_0000449628 0.202772073922
Q15661 P0DTD1-PRO_0000449629 0.13189987163
Q15661 P0DTD1-PRO_0000449624 0.248213434969
Q15661 P0DTD1-PRO_0000449625 0.124735729387
Q15661 P0DTD1-PRO_0000449626 0.229197807673
Q15661 P0DTD1-PRO_0000449627 0.156087408949
Q15661 P0DTD1-PRO_0000449620 0.167601683029
Q15661 P0DTD1-PRO_0000449622 0.193812025686
Q15661 P0DTD1-PRO_0000449623 0.246985261277
Q15661 Q08379 0.125375494071
Q15661 Q9NXK8 0.261113508848
Q15661 Q96IZ5 0.225886524823
Q15661 P11310 0.222375215146
Q15661 Q9BQT8 0.274555659495
Q15661 Q9UH99 0.162830349531
Q15661 O95573 0.171308900524
Q15661 O14975 0.190043082815
Q15661 O14874 0.245077355837
Q15661 Q99567 0.158301158301
Q15661 Q96S66 0.186758111316
Q15661 P61011 0.201730826619
Q15661 P17612 0.25
Q15661 Q96ER3 0.21559490525
Q15661 O00469 0.16354208217
Q15661 Q13310 0.172218284904
Q15661 Q5VU43 0.0662214802449
Q15661 P62820 0.221449851043
Q15661 Q9Y4L1 0.12895606991
Q15661 Q96B26 0.261870503597
Q15661 Q9C0D3 0.161224070651
Q15661 P19784 0.236
Q15661 P29122 0.132263922518
Q15661 Q9H845 0.182713617336
Q15661 Q92615 0.15598027127
Q15661 O00124 0.257335257335
Q15661 O14656 0.261662425785
Q15661 P61106 0.239624505929
Q15661 Q99996 0.0418376411862
Q15661 Q86UT6 0.133143128864
Q15661 Q13546 0.171885409727
Q15661 Q13283 0.217039800995
Q15661 P61586 0.229270729271
Q15661 O75964 0.146443514644
Q15661 Q8N0X7 0.173076923077
Q15661 Q9H6F5 0.246732673267
Q15661 Q9UHD2 0.159326963025
Q15661 O43633 0.233874938454
Q15661 Q96AY3 0.196684250188
Q15661 Q7Z5G4 0.180883864337
Q15661 Q5T1M5 0.10766827236
Q15661 Q9UBX5 0.211444308446
Q15661 P61962 0.248099239696
Q15661 Q96D53 0.1984277582
Q15661 P51149 0.231150793651
Q15661 P51148 0.24049382716
Q15661 Q9UKA9 0.20485021398
Q15661 P0DTD1-PRO_0000449619 0.210658622423
Q15661 Q8IV08 0.209343583678
Q15661 O95260 0.196881091618
Q15661 Q9P2E5 0.159733124019
Q15661 O96028 0.100940785833
Q15661 Q2PZI1 0.166961913198
Q15661 P11940 0.173292073316
Q15661 Q9BW92 0.167708333333
Q15661 O75347 0.147626499739
Q15661 Q99720 0.239173228346
Q15661 Q9NXH9 0.170809578107
Q15661 Q14157 0.116909039065
Q15661 Q9H2H8 0.18578680203
Q15661 Q6PKG0 0.116627699079
Q15661 Q9Y5J9 0.130021141649
Q15661 Q6UW63 0.210435283943
Q15661 Q9UDR5 0.139604454047
Q15661 Q9Y5J6 0.146966527197
Q15661 Q9Y5J7 0.133825079031
Q15661 Q9NY61 0.182692307692
Q15661 Q6Y7W6 0.10190853439
Q15661 Q13443 0.147617341455
Q15661 A7MCY6 0.177601538092
Q15661 Q5VUA4 0.064785207841
Q15661 Q96S52 0.198795180723
Q15661 Q9UBU6 0.2247034194
Q15661 Q9BQE4 0.235235235235
Q15661 Q9Y6M9 0.22032193159
Q15661 O95613 0.0499486326501
Q15661 P61026 0.228471876556
Q15661 Q86VM9 0.124758842444
Q15661 Q92820 0.265297202797
Q15661 Q86YT6 0.127125018805
Q15661 Q92769 0.199000587889
Q15661 O43823 0.153533190578
Q15661 Q7Z3B4 0.204773129051
Q15661 Q8N183 0.204752275025
Q15661 Q5VT06 0.0521698504983
Q15661 O14745 0.258051529791
Q15661 Q7L2J0 0.168333688019
Q15661 P13984 0.25898931001
Q15661 P62330 0.227318548387
Q15661 P13804 0.283647523016
Q15661 Q9HAV7 0.228529121422
Q15661 P12109 0.121367772234
Q15661 Q15904 0.229317395407
Q15661 Q9H270 0.133171912833
Q15661 O60885 0.0937149270483
Q15661 Q96I59 0.223825606386
Q15661 Q9NVH1 0.189305968134
Q15661 Q9BV19 0.244023904382
Q15661 P26358 0.0887511916111
Q15661 Q8IWR0 0.127165841584
Q15661 Q12907 0.233821263482
Q15661 Q7Z4Q2 0.165758401453
Q15661 Q9BSC4 0.163436123348
Q15661 P27105 0.268001907487
Q15661 Q7LGA3 0.250891795482
Q15661 Q4KMQ2 0.138957816377
Q15661 Q76N32 0.162248355591
Q15661 Q9BVK2 0.199666295884
Q15661 Q2TAA5 0.207060219519
Q15661 Q92995 0.146269177127
Q15661 Q15056 0.254253767623
Q15661 Q8NBX0 0.239945466939
Q15661 Q99470 0.24504950495
Q15661 Q9BU02 0.249632172634
Q15661 Q8NBJ5 0.189601717148
Q15661 Q9ULT8 0.0640355144734
Q15661 Q6PML9 0.187732342007
Q15661 P31323 0.21780104712
Q15661 Q9NU22 0.0327019913024
Q15661 P0DTC1-PRO_0000449645 0.0236004390779
Q15661 Q13438 0.171871489553
Q15661 Q5EBL8 0.186249358645
Q15661 Q9Y312 0.241610738255
Q15661 Q9Y2I6 0.100286861733
Q15661 P52948 0.0820477462725
Q15661 Q92900 0.115730643402
Q15661 Q8IWR1 0.223838240511
Q15661 Q96HR9 0.232673267327
Q15661 Q96A26 0.178298522669
Q15661 Q9H2P9 0.273161413563
Q8N488 Q96JC1 0.117953165655
Q8N488 Q9BSF4 0.247178936056
Q8N488 Q9NQT5 0.247925311203
Q8N488 Q9NQT4 0.279951836243
Q8N488 P33527 0.0791195099159
Q8N488 A3KN83 0.0872338002505
Q8N488 Q8N3C7 0.154096935449
Q8N488 Q9HAU0 0.104436100681
Q8N488 P61970 0.197773411919
Q8N488 P16435 0.140999775835
Q8N488 Q9NZL9 0.239520958084
Q8N488 Q8WTV0 0.159871244635
Q8N488 Q13724 0.121898597627
Q8N488 Q6ZRP7 0.144332114433
Q8N488 Q8N8E3 0.117900314622
Q8N488 Q9BZQ6 0.1201196212
Q8N488 Q9Y3U8 0.187375415282
Q8N488 O94826 0.169342699448
Q8N488 Q5JSZ5 0.0597183098592
Q8N488 Q13206 0.129338103757
Q8N488 Q6UX04 0.207816968541
Q8N488 Q7Z2K6 0.115065243179
Q8N488 P55789 0.256697819315
Q8N488 P11233 0.26899128269
Q8N488 Q9Y673 0.221875
Q8N488 Q9NP72 0.267745952677
Q8N488 Q86YB8 0.190625
Q8N488 P62873 0.219949916528
Q8N488 P62877 0.166445623342
Q8N488 O00566 0.154936014625
Q8N488 Q9H8W4 0.283122594832
Q8N488 Q96F45 0.143748555581
Q8N488 Q96F46 0.116368064011
Q8N488 O76024 0.121170157521
Q8N488 Q15369 0.183201058201
Q8N488 Q9UHI8 0.109550995217
Q8N488 O60573 0.242105263158
Q8N488 P14735 0.105873493976
Q8N488 Q9H7F0 0.0925878757005
Q8N488 P35241 0.171637885924
Q8N488 P0C7P0 0.205631958088
Q8N488 O75439 0.179173047473
Q8N488 Q2T9J0 0.164907651715
Q8N488 O75534 0.135681293303
Q8N488 P61019 0.267369727047
Q8N488 P49643 0.185814771395
Q8N488 P49642 0.209910529938
Q8N488 Q8IWJ2 0.0793372319688
Q8N488 Q9HCE1 0.106441717791
Q8N488 P06280 0.181125827815
Q8N488 Q9Y6E2 0.205661053386
Q8N488 Q08117 0.274890419537
Q8N488 P12268 0.188612099644
Q8N488 Q9NR30 0.141782178218
Q8N488 Q96K12 0.173182739647
Q8N488 Q9BQ95 0.192385444744
Q8N488 Q99081 0.160250671441
Q8N488 O95070 0.233122875182
Q8N488 Q96DA6 0.188654353562
Q8N488 Q8N0Z8 0.238954869359
Q8N488 O43169 0.221935483871
Q8N488 O00203 0.107629228291
Q8N488 Q7L8L6 0.131239935588
Q8N488 P38435 0.136001592991
Q8N488 Q9H4P4 0.241194828355
Q8N488 P0DTC5 0.260789149199
Q8N488 Q9UN86 0.197380444715
Q8N488 P00750 0.161462300076
Q8N488 P27448 0.142798438463
Q8N488 Q9NV92 0.227621483376
Q8N488 P09132 0.246761658031
Q8N488 O76061 0.243992606285
Q8N488 Q9ULX6 0.155406963339
Q8N488 P0DTC7 0.177514792899
Q8N488 P0DTC6 0.111567419576
Q8N488 Q9H4F8 0.198745460548
Q8N488 P0DTC4 0.125423728814
Q8N488 P0DTC3 0.227456940223
Q8N488 P0DTC2 0.0932604735883
Q8N488 Q13617 0.134476347862
Q8N488 Q9Y399 0.241527446301
Q8N488 P0DTC8 0.194608809993
Q8N488 Q9BV73 0.0544334132147
Q8N488 P0DTC9 0.205748335086
Q8N488 Q13868 0.24603960396
Q8N488 Q6NXT4 0.186226964113
Q8N488 P82663 0.244119516847
Q8N488 Q96CW5 0.116658088866
Q8N488 Q96CW1 0.203157172272
Q8N488 Q96SN8 0.0691425637515
Q8N488 Q8IWF2 0.138901098901
Q8N488 P67870 0.258578431373
Q8N488 Q2M389 0.0989674131688
Q8N488 Q99519 0.208913649025
Q8N488 A0A663DJA2 0.0806675938804
Q8N488 Q9NYU1 0.0788105635267
Q8N488 O75506 0.156504065041
Q8N488 Q8TEQ8 0.0950135733676
Q8N488 P09884 0.0835651615664
Q8N488 Q66GS9 0.103056147832
Q8N488 Q4G0J3 0.182010582011
Q8N488 Q96CN9 0.139157245632
Q8N488 Q15818 0.203621455415
Q8N488 Q8NEJ9 0.256699576869
Q8N488 Q8WUY8 0.240348692403
Q8N488 Q99959 0.120537292329
Q8N488 Q9NXA8 0.23537414966
Q8N488 P48556 0.237536656891
Q8N488 O75592 0.0317099640507
Q8N488 Q9H488 0.225486595667
Q8N488 Q86VR2 0.187699171447
Q8N488 Q6NXT6 0.179164434922
Q8N488 Q8IUD2 0.107786170831
Q8N488 Q7Z4H8 0.177174547577
Q8N488 P0DTD1-PRO_0000449632 0.226565783943
Q8N488 P0DTD1-PRO_0000449631 0.160120021822
Q8N488 P0DTD1-PRO_0000449630 0.159841151651
Q8N488 Q8N4C6 0.0626401670404
Q8N488 O43292 0.143811881188
Q8N488 Q04724 0.140395535539
Q8N488 Q8N6S5 0.268585131894
Q8N488 Q6UUV7 0.163215590743
Q8N488 Q04726 0.141821743389
Q8N488 Q14789 0.0430981595092
Q8N488 P61916 0.219213410703
Q8N488 Q96N16 0.166289308176
Q8N488 P52306 0.168699714508
Q8N488 Q9Y680 0.273773470624
Q8N488 O95684 0.224203338392
Q8N488 P15151 0.203004891684
Q8N488 Q9C0B5 0.154074702886
Q8N488 Q8TAD8 0.212087912088
Q8N488 P07203 0.254522769807
Q8N488 Q15370 0.20487483531
Q8N488 P49454 0.0449230117996
Q8N488 O43818 0.190611216131
Q8N488 Q9P0L2 0.142301710731
Q8N488 Q9BQS8 0.0838955386289
Q8N488 Q8TEM1 0.0668545081967
Q8N488 P61006 0.26695706285
Q8N488 Q9H773 0.249681528662
Q8N488 P21964 0.248322147651
Q8N488 Q00765 0.237256135935
Q8N488 Q96HW7 0.117810457516
Q8N488 Q4V328 0.133779904306
Q8N488 Q8WVC6 0.265492102066
Q8N488 P63218 0.128065395095
Q8N488 O00116 0.149919890135
Q8N488 Q14181 0.16169344555
Q8N488 P35555 0.0413566185776
Q8N488 P35556 0.0409202055991
Q8N488 P62072 0.164429530201
Q8N488 P35658 0.0651803684781
Q8N488 Q9BSJ2 0.121891844897
Q8N488 Q99988 0.243530499076
Q8N488 Q3KQU3 0.13351800554
Q8N488 Q08378 0.0825407237346
Q8N488 Q9H3K2 0.215836526181
Q8N488 Q9H7Z7 0.211158465711
Q8N488 Q9H173 0.192918596956
Q8N488 O94973 0.120241489183
Q8N488 Q5T6F2 0.104175394498
Q8N488 P05026 0.236480293309
Q8N488 P05556 0.125115848007
Q8N488 P55085 0.197897108524
Q8N488 Q8NEW0 0.18800461361
Q8N488 Q70EL1 0.074717397298
Q8N488 Q9BQQ3 0.207276368491
Q8N488 Q8NCA5 0.179724796406
Q8N488 P37198 0.174794359577
Q8N488 EBI-25475912 0.133836650652
Q8N488 Q9GZU3 0.175925925926
Q8N488 P0DTD2 0.171008684035
Q8N488 P0DTD3 0.125594025798
Q8N488 Q8TD10 0.214850464077
Q8N488 Q8TD19 0.110798562275
Q8N488 Q969X5 0.24
Q8N488 O14578 0.0639544087383
Q8N488 Q9Y3A6 0.27035236938
Q8N488 Q9UJC3 0.143072613661
Q8N488 Q96IV0 0.151933701657
Q8N488 Q9BVL2 0.168868168868
Q8N488 P82675 0.201769309289
Q8N488 P09601 0.275087368947
Q8N488 Q96MM7 0.16732380483
Q8N488 P78406 0.215813598167
Q8N488 Q8IZ52 0.128366424219
Q8N488 Q9NQC3 0.103346324419
Q8N488 Q8IWA5 0.131994873985
Q8N488 Q9HD40 0.187405845134
Q8N488 Q08431 0.207967836257
Q8N488 P25440 0.142636556649
Q8N488 Q9Y276 0.208976157083
Q8N488 Q5JRX3 0.105806071323
Q8N488 Q9Y375 0.234680573664
Q8N488 Q5VT66 0.234188034188
Q8N488 Q12770 0.0899637243047
Q8N488 P13861 0.21116415718
Q8N488 Q10713 0.17278989667
Q8N488 O76094 0.152359033372
Q8N488 Q9UJZ1 0.240290226206
Q8N488 Q9UL15 0.211772665765
Q8N488 Q9BRN9 0.251487290427
Q8N488 P38606 0.155863433944
Q8N488 P58166 0.209274193548
Q8N488 O95391 0.170411512244
Q8N488 P28300 0.195138419986
Q8N488 Q5JTV8 0.180653594771
Q8N488 Q96DZ1 0.189918991899
Q8N488 P00387 0.232309124767
Q8N488 Q9BS26 0.204577968526
Q8N488 Q92552 0.198847262248
Q8N488 Q5BJF2 0.209390862944
Q8N488 Q7Z7A1 0.0554617117117
Q8N488 P50897 0.232290708372
Q8N488 Q7KZI7 0.1425201494
Q8N488 Q9NZJ7 0.208803611738
Q8N488 Q8N766 0.108206016696
Q8N488 Q9NW13 0.143091095189
Q8N488 P0DTD1-PRO_0000449628 0.203378817414
Q8N488 P0DTD1-PRO_0000449629 0.107518189167
Q8N488 P0DTD1-PRO_0000449624 0.201073694485
Q8N488 P0DTD1-PRO_0000449625 0.155765340526
Q8N488 P0DTD1-PRO_0000449626 0.276595744681
Q8N488 P0DTD1-PRO_0000449627 0.179114342366
Q8N488 P0DTD1-PRO_0000449620 0.147482864571
Q8N488 P0DTD1-PRO_0000449622 0.160106540397
Q8N488 P0DTD1-PRO_0000449623 0.233576642336
Q8N488 Q08379 0.113411914622
Q8N488 Q9NXK8 0.231718061674
Q8N488 Q96IZ5 0.211684096646
Q8N488 P11310 0.199790062981
Q8N488 Q9BQT8 0.244380679101
Q8N488 Q9UH99 0.138643702906
Q8N488 O95573 0.140016920474
Q8N488 O14975 0.147179859598
Q8N488 O14874 0.214873078298
Q8N488 Q99567 0.13766926549
Q8N488 Q96S66 0.174412393162
Q8N488 P61011 0.188559322034
Q8N488 P17612 0.219582138468
Q8N488 Q96ER3 0.190416141236
Q8N488 O00469 0.133682303201
Q8N488 Q13310 0.157190635452
Q8N488 Q5VU43 0.0579244887989
Q8N488 P62820 0.282866043614
Q8N488 Q9Y4L1 0.118654822335
Q8N488 Q96B26 0.267967145791
Q8N488 Q9C0D3 0.138531729573
Q8N488 P19784 0.20750101916
Q8N488 P29122 0.109586953208
Q8N488 Q9H845 0.155455904335
Q8N488 Q92615 0.139655530193
Q8N488 O00124 0.27813163482
Q8N488 O14656 0.223712678494
Q8N488 P61106 0.276780185759
Q8N488 Q99996 0.0370464564259
Q8N488 Q86UT6 0.11002874481
Q8N488 Q13546 0.147666068223
Q8N488 Q13283 0.208583149258
Q8N488 P61586 0.256120527307
Q8N488 O75964 0.176314038589
Q8N488 Q8N0X7 0.153212897324
Q8N488 Q9H6F5 0.231638418079
Q8N488 Q9UHD2 0.139920285295
Q8N488 O43633 0.295930949445
Q8N488 Q96AY3 0.156583629893
Q8N488 Q7Z5G4 0.219908913468
Q8N488 Q5T1M5 0.10138852502
Q8N488 Q9UBX5 0.180999689537
Q8N488 P61962 0.2088091354
Q8N488 Q96D53 0.162548050522
Q8N488 P51149 0.281891723709
Q8N488 P51148 0.292079207921
Q8N488 Q9UKA9 0.172932330827
Q8N488 P0DTD1-PRO_0000449619 0.266455696203
Q8N488 Q8IV08 0.177511244378
Q8N488 O95260 0.176354401806
Q8N488 Q9P2E5 0.12972865914
Q8N488 O96028 0.0858923008456
Q8N488 Q2PZI1 0.136495860371
Q8N488 P11940 0.15719788156
Q8N488 Q9BW92 0.141805175679
Q8N488 O75347 0.203580901857
Q8N488 Q99720 0.2425892317
Q8N488 Q9NXH9 0.149377593361
Q8N488 Q14157 0.110233960098
Q8N488 Q9H2H8 0.231262011531
Q8N488 Q6PKG0 0.104097452935
Q8N488 Q9Y5J9 0.15846257586
Q8N488 Q6UW63 0.18439509059
Q8N488 Q9UDR5 0.121105527638
Q8N488 Q9Y5J6 0.178975382568
Q8N488 Q9Y5J7 0.161182001343
Q8N488 Q9NY61 0.172572355964
Q8N488 Q6Y7W6 0.089570255915
Q8N488 Q13443 0.118337850045
Q8N488 A7MCY6 0.148274185707
Q8N488 Q5VUA4 0.0607434270172
Q8N488 Q96S52 0.166435506241
Q8N488 Q9UBU6 0.197942532813
Q8N488 Q9BQE4 0.267463813719
Q8N488 Q9Y6M9 0.242558581381
Q8N488 O95613 0.0417769932333
Q8N488 P61026 0.266875
Q8N488 Q86VM9 0.12165883687
Q8N488 Q92820 0.223560910308
Q8N488 Q86YT6 0.108181818182
Q8N488 Q92769 0.175260804769
Q8N488 O43823 0.148604802077
Q8N488 Q7Z3B4 0.18613683896
Q8N488 Q8N183 0.265137029955
Q8N488 Q5VT06 0.0454285268252
Q8N488 O14745 0.258924907673
Q8N488 Q7L2J0 0.144024075666
Q8N488 P13984 0.266779469825
Q8N488 P62330 0.234920634921
Q8N488 P13804 0.255147717099
Q8N488 Q9HAV7 0.30612244898
Q8N488 P12109 0.105955371657
Q8N488 Q15904 0.183908045977
Q8N488 Q9H270 0.109791802212
Q8N488 O60885 0.0928579487758
Q8N488 Q96I59 0.182866043614
Q8N488 Q9NVH1 0.172592997812
Q8N488 Q9BV19 0.266416510319
Q8N488 P26358 0.0772766446423
Q8N488 Q8IWR0 0.112981143837
Q8N488 Q12907 0.216163201255
Q8N488 Q7Z4Q2 0.150332797797
Q8N488 Q9BSC4 0.151123970621
Q8N488 P27105 0.269308943089
Q8N488 Q7LGA3 0.210823909532
Q8N488 Q4KMQ2 0.112204068023
Q8N488 Q76N32 0.1476861167
Q8N488 Q9BVK2 0.151873767258
Q8N488 Q2TAA5 0.176895306859
Q8N488 Q92995 0.131481806996
Q8N488 Q15056 0.259136212625
Q8N488 Q8NBX0 0.199515067544
Q8N488 Q99470 0.275605214153
Q8N488 Q9BU02 0.273000601323
Q8N488 Q8NBJ5 0.155089242644
Q8N488 Q9ULT8 0.0521436848204
Q8N488 Q6PML9 0.172627050282
Q8N488 P31323 0.198367636622
Q8N488 Q9NU22 0.0262713078356
Q8N488 P0DTC1-PRO_0000449645 0.0339702760085
Q8N488 Q13438 0.155086285195
Q8N488 Q5EBL8 0.222077922078
Q8N488 Q9Y312 0.212903225806
Q8N488 Q9Y2I6 0.0858329487771
Q8N488 P52948 0.0679300796123
Q8N488 Q92900 0.105089861435
Q8N488 Q8IWR1 0.202380952381
Q8N488 Q96HR9 0.243327126009
Q8N488 Q96A26 0.2425997426
Q8N488 Q9H2P9 0.258211217787
Q8TF42 Q96JC1 0.252505657937
Q8TF42 Q9BSF4 0.16787989081
Q8TF42 Q9NQT5 0.177510768533
Q8TF42 Q9NQT4 0.158087394189
Q8TF42 P33527 0.178471945881
Q8TF42 A3KN83 0.189524016518
Q8TF42 Q8N3C7 0.276782158503
Q8TF42 Q9HAU0 0.221623751971
Q8TF42 P61970 0.0950035186488
Q8TF42 P16435 0.275297009422
Q8TF42 Q9NZL9 0.206935123043
Q8TF42 Q8WTV0 0.258319112628
Q8TF42 Q13724 0.252214608056
Q8TF42 Q6ZRP7 0.272386587771
Q8TF42 Q8N8E3 0.245046439628
Q8TF42 Q9BZQ6 0.247826086957
Q8TF42 Q9Y3U8 0.0813487385051
Q8TF42 O94826 0.268549747049
Q8TF42 Q5JSZ5 0.133985363518
Q8TF42 Q13206 0.246714357012
Q8TF42 Q6UX04 0.238498263889
Q8TF42 Q7Z2K6 0.245966466308
Q8TF42 P55789 0.145127850726
Q8TF42 P11233 0.140027637034
Q8TF42 Q9Y673 0.1966367713
Q8TF42 Q9NP72 0.141409488715
Q8TF42 Q86YB8 0.241364327612
Q8TF42 P62873 0.199285075961
Q8TF42 P62877 0.0864750235627
Q8TF42 O00566 0.273199086568
Q8TF42 Q9H8W4 0.163283922463
Q8TF42 Q96F45 0.268716018402
Q8TF42 Q96F46 0.25510534846
Q8TF42 O76024 0.253630203291
Q8TF42 Q15369 0.0878060263653
Q8TF42 Q9UHI8 0.233265720081
Q8TF42 O60573 0.15932435517
Q8TF42 P14735 0.237643393287
Q8TF42 Q9H7F0 0.20198235223
Q8TF42 P35241 0.259588895953
Q8TF42 P0C7P0 0.10086793338
Q8TF42 O75439 0.251675675676
Q8TF42 Q2T9J0 0.266482347937
Q8TF42 O75534 0.259391134057
Q8TF42 P61019 0.138454461822
Q8TF42 P49643 0.248869752422
Q8TF42 P49642 0.222344161545
Q8TF42 Q8IWJ2 0.166651062635
Q8TF42 Q9HCE1 0.234548335975
Q8TF42 P06280 0.231325301205
Q8TF42 Q9Y6E2 0.232272228321
Q8TF42 Q08117 0.139164551119
Q8TF42 P12268 0.251397849462
Q8TF42 Q9NR30 0.270334490952
Q8TF42 Q96K12 0.254353902387
Q8TF42 Q9BQ95 0.24020144515
Q8TF42 Q99081 0.286357128247
Q8TF42 O95070 0.186498080831
Q8TF42 Q96DA6 0.0912511759172
Q8TF42 Q8N0Z8 0.194638432079
Q8TF42 O43169 0.111525898273
Q8TF42 O00203 0.223310344828
Q8TF42 Q7L8L6 0.277416960475
Q8TF42 P38435 0.265846040786
Q8TF42 Q9H4P4 0.194026498989
Q8TF42 P0DTC5 0.151675080312
Q8TF42 Q9UN86 0.243611953227
Q8TF42 P00750 0.265857811835
Q8TF42 P27448 0.272692889561
Q8TF42 Q9NV92 0.186717352415
Q8TF42 P09132 0.103504672897
Q8TF42 O76061 0.18386660658
Q8TF42 Q9ULX6 0.263069845253
Q8TF42 P0DTC7 0.0993657505285
Q8TF42 P0DTC6 0.0509888015249
Q8TF42 Q9H4F8 0.234792122538
Q8TF42 P0DTC4 0.0610306340537
Q8TF42 P0DTC3 0.176377238721
Q8TF42 P0DTC2 0.196742144177
Q8TF42 Q13617 0.264538198404
Q8TF42 Q9Y399 0.194268953069
Q8TF42 P0DTC8 0.0960770495654
Q8TF42 Q9BV73 0.124783708239
Q8TF42 P0DTC9 0.221734357849
Q8TF42 Q13868 0.182433958004
Q8TF42 Q6NXT4 0.239068958016
Q8TF42 P82663 0.125087027152
Q8TF42 Q96CW5 0.24976
Q8TF42 Q96CW1 0.238241085102
Q8TF42 Q96SN8 0.156273230363
Q8TF42 Q8IWF2 0.291490645745
Q8TF42 P67870 0.156285911285
Q8TF42 Q2M389 0.206651434374
Q8TF42 Q99519 0.23379477038
Q8TF42 A0A663DJA2 0.0373742213704
Q8TF42 Q9NYU1 0.176312381711
Q8TF42 O75506 0.062440645774
Q8TF42 Q8TEQ8 0.220619946092
Q8TF42 P09884 0.186546534248
Q8TF42 Q66GS9 0.218481759657
Q8TF42 Q4G0J3 0.257312420517
Q8TF42 Q96CN9 0.279606507756
Q8TF42 Q15818 0.237740805604
Q8TF42 Q8NEJ9 0.187598292519
Q8TF42 Q8WUY8 0.140027637034
Q8TF42 Q99959 0.254482645172
Q8TF42 Q9NXA8 0.191857849753
Q8TF42 P48556 0.208426214891
Q8TF42 O75592 0.0767713244391
Q8TF42 Q9H488 0.222148541114
Q8TF42 Q86VR2 0.241416775315
Q8TF42 Q6NXT6 0.259834148416
Q8TF42 Q8IUD2 0.217385352498
Q8TF42 Q7Z4H8 0.250915356451
Q8TF42 P0DTD1-PRO_0000449632 0.19567157519
Q8TF42 P0DTD1-PRO_0000449631 0.254342697834
Q8TF42 P0DTD1-PRO_0000449630 0.269157694744
Q8TF42 Q8N4C6 0.141476932295
Q8TF42 O43292 0.273071263401
Q8TF42 Q04724 0.263567293777
Q8TF42 Q8N6S5 0.151077487391
Q8TF42 Q6UUV7 0.275920084122
Q8TF42 Q04726 0.260043431053
Q8TF42 Q14789 0.0996446624293
Q8TF42 P61916 0.116165150455
Q8TF42 Q96N16 0.266694666107
Q8TF42 P52306 0.272401433692
Q8TF42 Q9Y680 0.145479577788
Q8TF42 O95684 0.214112458655
Q8TF42 P15151 0.229958269273
Q8TF42 Q9C0B5 0.26943308007
Q8TF42 Q8TAD8 0.213150926743
Q8TF42 P07203 0.138511177691
Q8TF42 Q15370 0.0919134931829
Q8TF42 P49454 0.105124223602
Q8TF42 O43818 0.247018000434
Q8TF42 Q9P0L2 0.265049415993
Q8TF42 Q9BQS8 0.180626365623
Q8TF42 Q8TEM1 0.158740624742
Q8TF42 P61006 0.141607183974
Q8TF42 Q9H773 0.127728750581
Q8TF42 P21964 0.17313365101
Q8TF42 Q00765 0.132947976879
Q8TF42 Q96HW7 0.243387861183
Q8TF42 Q4V328 0.262486716259
Q8TF42 Q8WVC6 0.154110373254
Q8TF42 P63218 0.0599429115128
Q8TF42 O00116 0.282436378807
Q8TF42 Q14181 0.276510350655
Q8TF42 P35555 0.102498017446
Q8TF42 P35556 0.102052785924
Q8TF42 P62072 0.0752484619025
Q8TF42 P35658 0.142214558813
Q8TF42 Q9BSJ2 0.251134154245
Q8TF42 Q99988 0.191269126913
Q8TF42 Q3KQU3 0.241089787526
Q8TF42 Q08378 0.179452341137
Q8TF42 Q9H3K2 0.207319794689
Q8TF42 Q9H7Z7 0.210502991358
Q8TF42 Q9H173 0.250598216228
Q8TF42 O94973 0.240914786967
Q8TF42 Q5T6F2 0.213004484305
Q8TF42 P05026 0.194413156116
Q8TF42 P05556 0.253266850069
Q8TF42 P55085 0.214868740349
Q8TF42 Q8NEW0 0.210771276596
Q8TF42 Q70EL1 0.168819677933
Q8TF42 Q9BQQ3 0.230550699301
Q8TF42 Q8NCA5 0.233777395789
Q8TF42 P37198 0.251610133104
Q8TF42 EBI-25475912 0.0584307178631
Q8TF42 Q9GZU3 0.245894554883
Q8TF42 P0DTD2 0.0763052208835
Q8TF42 P0DTD3 0.0655737704918
Q8TF42 Q8TD10 0.240934906073
Q8TF42 Q8TD19 0.237976539589
Q8TF42 Q969X5 0.186172616358
Q8TF42 O14578 0.145155112984
Q8TF42 Q9Y3A6 0.152348224513
Q8TF42 Q9UJC3 0.273409719478
Q8TF42 Q96IV0 0.28496868476
Q8TF42 Q9BVL2 0.258078141499
Q8TF42 P82675 0.231055628559
Q8TF42 P09601 0.174954792043
Q8TF42 Q96MM7 0.277789495887
Q8TF42 P78406 0.218472468917
Q8TF42 Q8IZ52 0.256899055919
Q8TF42 Q9NQC3 0.213304502671
Q8TF42 Q8IWA5 0.267685675093
Q8TF42 Q9HD40 0.247789519086
Q8TF42 Q08431 0.220207826664
Q8TF42 P25440 0.252231345948
Q8TF42 Q9Y276 0.228540065862
Q8TF42 Q5JRX3 0.234216733731
Q8TF42 Q9Y375 0.195832399731
Q8TF42 Q5VT66 0.204560697518
Q8TF42 Q12770 0.20101254171
Q8TF42 P13861 0.226651982379
Q8TF42 Q10713 0.258742759065
Q8TF42 O76094 0.280216351155
Q8TF42 Q9UJZ1 0.208370436331
Q8TF42 Q9UL15 0.231944141392
Q8TF42 Q9BRN9 0.168834131873
Q8TF42 P38606 0.280454449821
Q8TF42 P58166 0.208649130629
Q8TF42 O95391 0.265777213045
Q8TF42 P28300 0.230836810894
Q8TF42 Q5JTV8 0.273786819241
Q8TF42 Q96DZ1 0.25156960381
Q8TF42 P00387 0.191120126211
Q8TF42 Q9BS26 0.232716864817
Q8TF42 Q92552 0.228351648352
Q8TF42 Q5BJF2 0.132884972171
Q8TF42 Q7Z7A1 0.132339872855
Q8TF42 P50897 0.191130121567
Q8TF42 Q7KZI7 0.272512708787
Q8TF42 Q9NZJ7 0.22453038674
Q8TF42 Q8N766 0.235893648449
Q8TF42 Q9NW13 0.271579344139
Q8TF42 P0DTD1-PRO_0000449628 0.112748538012
Q8TF42 P0DTD1-PRO_0000449629 0.231153496821
Q8TF42 P0DTD1-PRO_0000449624 0.17916854948
Q8TF42 P0DTD1-PRO_0000449625 0.0727660583077
Q8TF42 P0DTD1-PRO_0000449626 0.135671435164
Q8TF42 P0DTD1-PRO_0000449627 0.0901388562015
Q8TF42 P0DTD1-PRO_0000449620 0.272098868873
Q8TF42 P0DTD1-PRO_0000449622 0.242018981881
Q8TF42 P0DTD1-PRO_0000449623 0.184376407024
Q8TF42 Q08379 0.238692342141
Q8TF42 Q9NXK8 0.199686239355
Q8TF42 Q96IZ5 0.222686304682
Q8TF42 P11310 0.226903664692
Q8TF42 Q9BQT8 0.187147688839
Q8TF42 Q9UH99 0.274575602053
Q8TF42 O95573 0.280442804428
Q8TF42 O14975 0.273969722456
Q8TF42 O14874 0.225813544415
Q8TF42 Q99567 0.275542965061
Q8TF42 Q96S66 0.258374226584
Q8TF42 P61011 0.247413793103
Q8TF42 P17612 0.206151103187
Q8TF42 Q96ER3 0.254446854664
Q8TF42 O00469 0.268002969562
Q8TF42 Q13310 0.275313807531
Q8TF42 Q5VU43 0.131728813559
Q8TF42 P62820 0.140059894034
Q8TF42 Q9Y4L1 0.233159851301
Q8TF42 Q96B26 0.17248413418
Q8TF42 Q9C0D3 0.272744611863
Q8TF42 P19784 0.204859563085
Q8TF42 P29122 0.22056717273
Q8TF42 Q9H845 0.270338448602
Q8TF42 Q92615 0.278625954198
Q8TF42 O00124 0.174307762143
Q8TF42 O14656 0.205908683975
Q8TF42 P61106 0.144104803493
Q8TF42 Q99996 0.0883271561238
Q8TF42 Q86UT6 0.248241807571
Q8TF42 Q13546 0.28111543982
Q8TF42 Q13283 0.24358974359
Q8TF42 P61586 0.136059136059
Q8TF42 O75964 0.0858693087992
Q8TF42 Q8N0X7 0.286755518534
Q8TF42 Q9H6F5 0.200177935943
Q8TF42 Q9UHD2 0.269468003084
Q8TF42 O43633 0.145479577788
Q8TF42 Q96AY3 0.267910131412
Q8TF42 Q7Z5G4 0.107652703019
Q8TF42 Q5T1M5 0.203351955307
Q8TF42 Q9UBX5 0.230802792321
Q8TF42 P61962 0.215051362215
Q8TF42 Q96D53 0.256623931624
Q8TF42 P51149 0.143909739811
Q8TF42 P51148 0.146829044118
Q8TF42 Q9UKA9 0.258624383973
Q8TF42 P0DTD1-PRO_0000449619 0.126737720111
Q8TF42 Q8IV08 0.252918287938
Q8TF42 O95260 0.263214439192
Q8TF42 Q9P2E5 0.26197440585
Q8TF42 O96028 0.189499415453
Q8TF42 Q2PZI1 0.292229038855
Q8TF42 P11940 0.275565800503
Q8TF42 Q9BW92 0.274642442984
Q8TF42 O75347 0.0845900094251
Q8TF42 Q99720 0.153704978206
Q8TF42 Q9NXH9 0.277997914494
Q8TF42 Q14157 0.219409853817
Q8TF42 Q9H2H8 0.126599953456
Q8TF42 Q6PKG0 0.213996075867
Q8TF42 Q9Y5J9 0.0767954491586
Q8TF42 Q6UW63 0.249892194912
Q8TF42 Q9UDR5 0.252229698013
Q8TF42 Q9Y5J6 0.0828025477707
Q8TF42 Q9Y5J7 0.0752662721893
Q8TF42 Q9NY61 0.263628620102
Q8TF42 Q6Y7W6 0.191728891442
Q8TF42 Q13443 0.248321020819
Q8TF42 A7MCY6 0.268154072827
Q8TF42 Q5VUA4 0.134281842818
Q8TF42 Q96S52 0.264975484971
Q8TF42 Q9UBU6 0.218729391075
Q8TF42 Q9BQE4 0.13549132948
Q8TF42 Q9Y6M9 0.12607184241
Q8TF42 O95613 0.0993033869805
Q8TF42 P61026 0.138376383764
Q8TF42 Q86VM9 0.222020018198
Q8TF42 Q92820 0.194881005837
Q8TF42 Q86YT6 0.227745335422
Q8TF42 Q92769 0.25151384083
Q8TF42 O43823 0.25753370341
Q8TF42 Q7Z3B4 0.244884772776
Q8TF42 Q8N183 0.131475029036
Q8TF42 Q5VT06 0.104847744169
Q8TF42 O14745 0.205384957721
Q8TF42 Q7L2J0 0.2680859452
Q8TF42 P13984 0.166476624857
Q8TF42 P62330 0.128508466713
Q8TF42 P13804 0.200939807563
Q8TF42 Q9HAV7 0.147254766827
Q8TF42 P12109 0.214245965498
Q8TF42 Q15904 0.2505427703
Q8TF42 Q9H270 0.246917339017
Q8TF42 O60885 0.175140025851
Q8TF42 Q96I59 0.242792109256
Q8TF42 Q9NVH1 0.258146964856
Q8TF42 Q9BV19 0.145098039216
Q8TF42 P26358 0.166237113402
Q8TF42 Q8IWR0 0.240567417374
Q8TF42 Q12907 0.209038290294
Q8TF42 Q7Z4Q2 0.288621262458
Q8TF42 Q9BSC4 0.266992266992
Q8TF42 P27105 0.179927667269
Q8TF42 Q7LGA3 0.203472840606
Q8TF42 Q4KMQ2 0.236329646362
Q8TF42 Q76N32 0.265813392692
Q8TF42 Q9BVK2 0.254611754612
Q8TF42 Q2TAA5 0.254537597234
Q8TF42 Q92995 0.250409165303
Q8TF42 Q15056 0.160127737226
Q8TF42 Q8NBX0 0.233953997809
Q8TF42 Q99470 0.148148148148
Q8TF42 Q9BU02 0.15597801191
Q8TF42 Q8NBJ5 0.27385456074
Q8TF42 Q9ULT8 0.122844571293
Q8TF42 Q6PML9 0.263605442177
Q8TF42 P31323 0.226833552921
Q8TF42 Q9NU22 0.0664383173866
Q8TF42 P0DTC1-PRO_0000449645 0.0127741624488
Q8TF42 Q13438 0.280621761658
Q8TF42 Q5EBL8 0.103367633302
Q8TF42 Q9Y312 0.216371681416
Q8TF42 Q9Y2I6 0.190339971394
Q8TF42 P52948 0.15504717375
Q8TF42 Q92900 0.215304798962
Q8TF42 Q8IWR1 0.222736285525
Q8TF42 Q96HR9 0.141246836899
Q8TF42 Q96A26 0.110955710956
Q8TF42 Q9H2P9 0.182990273694
Q13287 Q96JC1 0.159137577002
Q13287 Q9BSF4 0.261459307764
Q13287 Q9NQT5 0.269856014863
Q13287 Q9NQT4 0.261239943209
Q13287 P33527 0.10236869207
Q13287 A3KN83 0.110609480813
Q13287 Q8N3C7 0.184401709402
Q13287 Q9HAU0 0.134525447043
Q13287 P61970 0.176059850374
Q13287 P16435 0.190748898678
Q13287 Q9NZL9 0.281340504758
Q13287 Q8WTV0 0.203309692671
Q13287 Q13724 0.153164332565
Q13287 Q6ZRP7 0.175338409475
Q13287 Q8N8E3 0.150049035633
Q13287 Q9BZQ6 0.153492948508
Q13287 Q9Y3U8 0.161875945537
Q13287 O94826 0.20393603936
Q13287 Q5JSZ5 0.0752853841305
Q13287 Q13206 0.160169342036
Q13287 Q6UX04 0.233106013639
Q13287 Q7Z2K6 0.149665551839
Q13287 P55789 0.224675948152
Q13287 P11233 0.252879078695
Q13287 Q9Y673 0.271668822768
Q13287 Q9NP72 0.250959692898
Q13287 Q86YB8 0.22659347362
Q13287 P62873 0.262626262626
Q13287 P62877 0.154582074522
Q13287 O00566 0.193490460157
Q13287 Q9H8W4 0.254348848143
Q13287 Q96F45 0.17521561507
Q13287 Q96F46 0.151681537406
Q13287 O76024 0.152663934426
Q13287 Q15369 0.161809045226
Q13287 Q9UHI8 0.13887195122
Q13287 O60573 0.265190767781
Q13287 P14735 0.140348266111
Q13287 Q9H7F0 0.118648341949
Q13287 P35241 0.217892847988
Q13287 P0C7P0 0.169077306733
Q13287 O75439 0.230861244019
Q13287 Q2T9J0 0.188162315844
Q13287 O75534 0.177251184834
Q13287 P61019 0.23971291866
Q13287 P49643 0.237181323403
Q13287 P49642 0.252596314908
Q13287 Q8IWJ2 0.0988490182803
Q13287 Q9HCE1 0.140021215336
Q13287 P06280 0.228138109067
Q13287 Q9Y6E2 0.264459930314
Q13287 Q08117 0.244337349398
Q13287 P12268 0.235004346566
Q13287 Q9NR30 0.1852212907
Q13287 Q96K12 0.223669309173
Q13287 Q9BQ95 0.236297998031
Q13287 Q99081 0.175060479437
Q13287 O95070 0.272224781207
Q13287 Q96DA6 0.158475426279
Q13287 Q8N0Z8 0.282967032967
Q13287 O43169 0.192307692308
Q13287 O00203 0.138535031847
Q13287 Q7L8L6 0.175549831583
Q13287 P38435 0.164281513429
Q13287 Q9H4P4 0.285529715762
Q13287 P0DTC5 0.24
Q13287 Q9UN86 0.226948245092
Q13287 P00750 0.189397710304
Q13287 P27448 0.178932470683
Q13287 Q9NV92 0.253195876289
Q13287 P09132 0.200296735905
Q13287 O76061 0.267498885421
Q13287 Q9ULX6 0.175498188406
Q13287 P0DTC7 0.161580790395
Q13287 P0DTC6 0.106240330067
Q13287 Q9H4F8 0.235521235521
Q13287 P0DTC4 0.116231438812
Q13287 P0DTC3 0.276823037622
Q13287 P0DTC2 0.115107048352
Q13287 Q13617 0.17906504065
Q13287 Q9Y399 0.290248390064
Q13287 P0DTC8 0.179089544772
Q13287 Q9BV73 0.070076273495
Q13287 P0DTC9 0.237039563438
Q13287 Q13868 0.280976508521
Q13287 Q6NXT4 0.224779319042
Q13287 P82663 0.223305704534
Q13287 Q96CW5 0.151320243737
Q13287 Q96CW1 0.251252923488
Q13287 Q96SN8 0.0917127071823
Q13287 Q8IWF2 0.179088356016
Q13287 P67870 0.243669374104
Q13287 Q2M389 0.128715498938
Q13287 Q99519 0.252117926127
Q13287 A0A663DJA2 0.0704592901879
Q13287 Q9NYU1 0.104877797257
Q13287 O75506 0.123336745138
Q13287 Q8TEQ8 0.123057360836
Q13287 P09884 0.10801061008
Q13287 Q66GS9 0.137615968513
Q13287 Q4G0J3 0.232702772739
Q13287 Q96CN9 0.181836569579
Q13287 Q15818 0.261477045908
Q13287 Q8NEJ9 0.296464188577
Q13287 Q8WUY8 0.235124760077
Q13287 Q99959 0.162279937249
Q13287 Q9NXA8 0.269264448336
Q13287 P48556 0.265612327656
Q13287 O75592 0.039641467952
Q13287 Q9H488 0.241970021413
Q13287 Q86VR2 0.217904880323
Q13287 Q6NXT6 0.20141620771
Q13287 Q8IUD2 0.136291828235
Q13287 Q7Z4H8 0.22482168331
Q13287 P0DTD1-PRO_0000449632 0.291293734744
Q13287 P0DTD1-PRO_0000449631 0.211748998665
Q13287 P0DTD1-PRO_0000449630 0.198393378773
Q13287 Q8N4C6 0.0809377401998
Q13287 O43292 0.18888079631
Q13287 Q04724 0.161396066332
Q13287 Q8N6S5 0.231463878327
Q13287 Q6UUV7 0.190487571702
Q13287 Q04726 0.164351851852
Q13287 Q14789 0.0572839757625
Q13287 P61916 0.202069985214
Q13287 Q96N16 0.212629501727
Q13287 P52306 0.220752797558
Q13287 Q9Y680 0.26
Q13287 O95684 0.278453038674
Q13287 P15151 0.241074464468
Q13287 Q9C0B5 0.170110624087
Q13287 Q8TAD8 0.247419010324
Q13287 P07203 0.216722729457
Q13287 Q15370 0.165330661323
Q13287 P49454 0.0585414690694
Q13287 O43818 0.241315708577
Q13287 Q9P0L2 0.168485544706
Q13287 Q9BQS8 0.106699751861
Q13287 Q8TEM1 0.0890509710796
Q13287 P61006 0.240767386091
Q13287 Q9H773 0.21240234375
Q13287 P21964 0.274546300605
Q13287 Q00765 0.222544750847
Q13287 Q96HW7 0.147927085014
Q13287 Q4V328 0.170248868778
Q13287 Q8WVC6 0.24466571835
Q13287 P63218 0.106372045221
Q13287 O00116 0.190422661871
Q13287 Q14181 0.2115
Q13287 P35555 0.053393163255
Q13287 P35556 0.0525400139179
Q13287 P62072 0.145833333333
Q13287 P35658 0.0751711933523
Q13287 Q9BSJ2 0.154716981132
Q13287 Q99988 0.279982166741
Q13287 Q3KQU3 0.150527848562
Q13287 Q08378 0.108064166486
Q13287 Q9H3K2 0.26647446458
Q13287 Q9H7Z7 0.251503759398
Q13287 Q9H173 0.247017091261
Q13287 O94973 0.150612380007
Q13287 Q5T6F2 0.124447513812
Q13287 P05026 0.279080053074
Q13287 P05556 0.162769455608
Q13287 P55085 0.248723559446
Q13287 Q8NEW0 0.235820895522
Q13287 Q70EL1 0.0893248175182
Q13287 Q9BQQ3 0.233821138211
Q13287 Q8NCA5 0.211813186813
Q13287 P37198 0.204421475739
Q13287 EBI-25475912 0.0852713178295
Q13287 Q9GZU3 0.20513568719
Q13287 P0DTD2 0.14835443038
Q13287 P0DTD3 0.11430035879
Q13287 Q8TD10 0.274096385542
Q13287 Q8TD19 0.140166718123
Q13287 Q969X5 0.29520295203
Q13287 O14578 0.0827499410053
Q13287 Q9Y3A6 0.242999525392
Q13287 Q9UJC3 0.192161016949
Q13287 Q96IV0 0.189916346371
Q13287 Q9BVL2 0.188324873096
Q13287 P82675 0.239562624254
Q13287 P09601 0.287626962142
Q13287 Q96MM7 0.185400048344
Q13287 P78406 0.243604004449
Q13287 Q8IZ52 0.162214479288
Q13287 Q9NQC3 0.13164893617
Q13287 Q8IWA5 0.169292165511
Q13287 Q9HD40 0.229252501471
Q13287 Q08431 0.234813499112
Q13287 P25440 0.154752851711
Q13287 Q9Y276 0.248379392699
Q13287 Q5JRX3 0.139839766934
Q13287 Q9Y375 0.272268907563
Q13287 Q5VT66 0.263745349318
Q13287 Q12770 0.113666307342
Q13287 P13861 0.26017130621
Q13287 Q10713 0.220319955094
Q13287 O76094 0.188065099458
Q13287 Q9UJZ1 0.277869529315
Q13287 Q9UL15 0.265568369028
Q13287 Q9BRN9 0.253647058824
Q13287 P38606 0.202863382674
Q13287 P58166 0.268073466198
Q13287 O95391 0.205198019802
Q13287 P28300 0.220651101611
Q13287 Q5JTV8 0.207223360656
Q13287 Q96DZ1 0.233587338804
Q13287 P00387 0.286484059273
Q13287 Q9BS26 0.256695652174
Q13287 Q92552 0.251838879159
Q13287 Q5BJF2 0.212755598832
Q13287 Q7Z7A1 0.0749632533072
Q13287 P50897 0.288948069241
Q13287 Q7KZI7 0.170538133953
Q13287 Q9NZJ7 0.244793569602
Q13287 Q8N766 0.144990665837
Q13287 Q9NW13 0.180902497985
Q13287 P0DTD1-PRO_0000449628 0.189390183441
Q13287 P0DTD1-PRO_0000449629 0.142401021711
Q13287 P0DTD1-PRO_0000449624 0.259686346863
Q13287 P0DTD1-PRO_0000449625 0.12646608873
Q13287 P0DTD1-PRO_0000449626 0.236512524085
Q13287 P0DTD1-PRO_0000449627 0.153691612255
Q13287 P0DTD1-PRO_0000449620 0.193967517401
Q13287 P0DTD1-PRO_0000449622 0.213128976287
Q13287 P0DTD1-PRO_0000449623 0.276530162924
Q13287 Q08379 0.14849771905
Q13287 Q9NXK8 0.268624946786
Q13287 Q96IZ5 0.267180925666
Q13287 P11310 0.250595846101
Q13287 Q9BQT8 0.290307762977
Q13287 Q9UH99 0.178873835732
Q13287 O95573 0.180986061993
Q13287 O14975 0.192636579572
Q13287 O14874 0.240611961057
Q13287 Q99567 0.170401776701
Q13287 Q96S66 0.208998168977
Q13287 P61011 0.240910434526
Q13287 P17612 0.277380952381
Q13287 Q96ER3 0.243309750846
Q13287 O00469 0.177764565993
Q13287 Q13310 0.194841735053
Q13287 Q5VU43 0.0753053858967
Q13287 P62820 0.232357177148
Q13287 Q9Y4L1 0.146639511202
Q13287 Q96B26 0.288300835655
Q13287 Q9C0D3 0.174046113038
Q13287 P19784 0.280015797788
Q13287 P29122 0.140361445783
Q13287 Q9H845 0.205717077938
Q13287 Q92615 0.177623519804
Q13287 O00124 0.28165735568
Q13287 O14656 0.277824267782
Q13287 P61106 0.23745819398
Q13287 Q99996 0.0512441383972
Q13287 Q86UT6 0.141144929822
Q13287 Q13546 0.189856670342
Q13287 Q13283 0.232450738916
Q13287 P61586 0.222114920328
Q13287 O75964 0.158505805149
Q13287 Q8N0X7 0.194968553459
Q13287 Q9H6F5 0.266718811107
Q13287 Q9UHD2 0.178704085844
Q13287 O43633 0.273333333333
Q13287 Q96AY3 0.201345626713
Q13287 Q7Z5G4 0.196029776675
Q13287 Q5T1M5 0.124854142357
Q13287 Q9UBX5 0.218787878788
Q13287 P61962 0.269458711972
Q13287 Q96D53 0.207471109917
Q13287 P51149 0.252278177458
Q13287 P51148 0.239255014327
Q13287 Q9UKA9 0.229290359061
Q13287 P0DTD1-PRO_0000449619 0.232264334305
Q13287 Q8IV08 0.215289982425
Q13287 O95260 0.219431410433
Q13287 Q9P2E5 0.164391575663
Q13287 O96028 0.108635711922
Q13287 Q2PZI1 0.17656112577
Q13287 P11940 0.192062367116
Q13287 Q9BW92 0.174875827815
Q13287 O75347 0.179254783484
Q13287 Q99720 0.241313660162
Q13287 Q9NXH9 0.191985510528
Q13287 Q14157 0.130854385467
Q13287 Q9H2H8 0.216282491417
Q13287 Q6PKG0 0.13090510749
Q13287 Q9Y5J9 0.129015808261
Q13287 Q6UW63 0.22479291631
Q13287 Q9UDR5 0.154736320053
Q13287 Q9Y5J6 0.155477031802
Q13287 Q9Y5J7 0.156583629893
Q13287 Q9NY61 0.216101694915
Q13287 Q6Y7W6 0.113117302403
Q13287 Q13443 0.156750979694
Q13287 A7MCY6 0.196518006201
Q13287 Q5VUA4 0.0742821473159
Q13287 Q96S52 0.220141150923
Q13287 Q9UBU6 0.231193926846
Q13287 Q9BQE4 0.22351233672
Q13287 Q9Y6M9 0.206611570248
Q13287 O95613 0.0550969569677
Q13287 P61026 0.237728585178
Q13287 Q86VM9 0.137715930902
Q13287 Q92820 0.269396551724
Q13287 Q86YT6 0.135798772271
Q13287 Q92769 0.219277810134
Q13287 O43823 0.169289663973
Q13287 Q7Z3B4 0.230005837712
Q13287 Q8N183 0.215437225208
Q13287 Q5VT06 0.0584058872305
Q13287 O14745 0.280206677266
Q13287 Q7L2J0 0.16550412175
Q13287 P13984 0.283968030089
Q13287 P62330 0.223088163663
Q13287 P13804 0.287073065283
Q13287 Q9HAV7 0.26062052506
Q13287 P12109 0.132486123284
Q13287 Q15904 0.23108066023
Q13287 Q9H270 0.146619559981
Q13287 O60885 0.105904719302
Q13287 Q96I59 0.242626938279
Q13287 Q9NVH1 0.224364123159
Q13287 Q9BV19 0.23784304285
Q13287 P26358 0.0968447063296
Q13287 Q8IWR0 0.142087438424
Q13287 Q12907 0.247716894977
Q13287 Q7Z4Q2 0.192290351668
Q13287 Q9BSC4 0.18394575678
Q13287 P27105 0.29593721145
Q13287 Q7LGA3 0.282974559687
Q13287 Q4KMQ2 0.153200592398
Q13287 Q76N32 0.166765696177
Q13287 Q9BVK2 0.200110253583
Q13287 Q2TAA5 0.216279753159
Q13287 Q92995 0.159153952843
Q13287 Q15056 0.254468485419
Q13287 Q8NBX0 0.252865812542
Q13287 Q99470 0.232647199617
Q13287 Q9BU02 0.253795066414
Q13287 Q8NBJ5 0.192189349112
Q13287 Q9ULT8 0.0662175285263
Q13287 Q6PML9 0.203791469194
Q13287 P31323 0.249913703832
Q13287 Q9NU22 0.0351875142922
Q13287 P0DTC1-PRO_0000449645 0.0264410364886
Q13287 Q13438 0.192728083872
Q13287 Q5EBL8 0.19425173439
Q13287 Q9Y312 0.257921886514
Q13287 Q9Y2I6 0.113067337373
Q13287 P52948 0.0861194671251
Q13287 Q92900 0.131107491857
Q13287 Q8IWR1 0.249736934409
Q13287 Q96HR9 0.235519387267
Q13287 Q96A26 0.199311023622
Q13287 Q9H2P9 0.285714285714
Q8TD31 Q96JC1 0.274094002216
Q8TD31 Q9BSF4 0.160230073952
Q8TD31 Q9NQT5 0.155027646938
Q8TD31 Q9NQT4 0.140615321082
Q8TD31 P33527 0.20412371134
Q8TD31 A3KN83 0.221960364221
Q8TD31 Q8N3C7 0.285337850555
Q8TD31 Q9HAU0 0.255907036798
Q8TD31 P61970 0.0846884899683
Q8TD31 P16435 0.284768211921
Q8TD31 Q9NZL9 0.180493727236
Q8TD31 Q8WTV0 0.23992248062
Q8TD31 Q13724 0.261118378025
Q8TD31 Q6ZRP7 0.284771956276
Q8TD31 Q8N8E3 0.305020476263
Q8TD31 Q9BZQ6 0.270652670014
Q8TD31 Q9Y3U8 0.0755357521748
Q8TD31 O94826 0.277607361963
Q8TD31 Q5JSZ5 0.159143283177
Q8TD31 Q13206 0.296549479167
Q8TD31 Q6UX04 0.23937007874
Q8TD31 Q7Z2K6 0.250658404338
Q8TD31 P55789 0.127363390817
Q8TD31 P11233 0.131491483174
Q8TD31 Q9Y673 0.175587996756
Q8TD31 Q9NP72 0.12567511425
Q8TD31 Q86YB8 0.227389162562
Q8TD31 P62873 0.177041228779
Q8TD31 P62877 0.0733672603902
Q8TD31 O00566 0.304027226319
Q8TD31 Q9H8W4 0.143915997529
Q8TD31 Q96F45 0.242672249715
Q8TD31 Q96F46 0.264635887673
Q8TD31 O76024 0.266308640025
Q8TD31 Q15369 0.078813559322
Q8TD31 Q9UHI8 0.24776119403
Q8TD31 O60573 0.143828559654
Q8TD31 P14735 0.262301918265
Q8TD31 Q9H7F0 0.218534380205
Q8TD31 P35241 0.280292814487
Q8TD31 P0C7P0 0.0872228088701
Q8TD31 O75439 0.241710810281
Q8TD31 Q2T9J0 0.247584074217
Q8TD31 O75534 0.285913043478
Q8TD31 P61019 0.126556016598
Q8TD31 P49643 0.245260895056
Q8TD31 P49642 0.215393794749
Q8TD31 Q8IWJ2 0.220362493065
Q8TD31 Q9HCE1 0.258552445575
Q8TD31 P06280 0.215405995632
Q8TD31 Q9Y6E2 0.22359259996
Q8TD31 Q08117 0.132154006243
Q8TD31 P12268 0.239164388911
Q8TD31 Q9NR30 0.292112776588
Q8TD31 Q96K12 0.235994534452
Q8TD31 Q9BQ95 0.221472514388
Q8TD31 Q99081 0.293761814745
Q8TD31 O95070 0.156906753724
Q8TD31 Q96DA6 0.0810753598645
Q8TD31 Q8N0Z8 0.175727957646
Q8TD31 O43169 0.10025220681
Q8TD31 O00203 0.263578491128
Q8TD31 Q7L8L6 0.300434625136
Q8TD31 P38435 0.28299856528
Q8TD31 Q9H4P4 0.17461928934
Q8TD31 P0DTC5 0.124016563147
Q8TD31 Q9UN86 0.231827111984
Q8TD31 P00750 0.242359767892
Q8TD31 P27448 0.295148496587
Q8TD31 Q9NV92 0.171723300971
Q8TD31 P09132 0.0965909090909
Q8TD31 O76061 0.170264765784
Q8TD31 Q9ULX6 0.273886562619
Q8TD31 P0DTC7 0.0786635652358
Q8TD31 P0DTC6 0.047976011994
Q8TD31 Q9H4F8 0.22391907973
Q8TD31 P0DTC4 0.0531710442024
Q8TD31 P0DTC3 0.145197624411
Q8TD31 P0DTC2 0.219023779725
Q8TD31 Q13617 0.305838739574
Q8TD31 Q9Y399 0.167618270799
Q8TD31 P0DTC8 0.0769718756608
Q8TD31 Q9BV73 0.174285902764
Q8TD31 P0DTC9 0.212850606724
Q8TD31 Q13868 0.171393593144
Q8TD31 Q6NXT4 0.216216216216
Q8TD31 P82663 0.11796695252
Q8TD31 Q96CW5 0.279962400125
Q8TD31 Q96CW1 0.21911560579
Q8TD31 Q96SN8 0.199183006536
Q8TD31 Q8IWF2 0.281179138322
Q8TD31 P67870 0.126477296289
Q8TD31 Q2M389 0.241043565098
Q8TD31 Q99519 0.201075054748
Q8TD31 A0A663DJA2 0.0290572535514
Q8TD31 Q9NYU1 0.203893039717
Q8TD31 O75506 0.0587105038429
Q8TD31 Q8TEQ8 0.231960810274
Q8TD31 P09884 0.207575757576
Q8TD31 Q66GS9 0.282250625906
Q8TD31 Q4G0J3 0.27591522158
Q8TD31 Q96CN9 0.336593467429
Q8TD31 Q15818 0.224801587302
Q8TD31 Q8NEJ9 0.188502945359
Q8TD31 Q8WUY8 0.124428749481
Q8TD31 Q99959 0.287186091436
Q8TD31 Q9NXA8 0.171207808052
Q8TD31 P48556 0.193828156515
Q8TD31 O75592 0.0859853528628
Q8TD31 Q9H488 0.199559647718
Q8TD31 Q86VR2 0.23571147024
Q8TD31 Q6NXT6 0.249468599034
Q8TD31 Q8IUD2 0.295106211347
Q8TD31 Q7Z4H8 0.252785923754
Q8TD31 P0DTD1-PRO_0000449632 0.184699232943
Q8TD31 P0DTD1-PRO_0000449631 0.231548198637
Q8TD31 P0DTD1-PRO_0000449630 0.247264350163
Q8TD31 Q8N4C6 0.187170930664
Q8TD31 O43292 0.270223752151
Q8TD31 Q04724 0.281045751634
Q8TD31 Q8N6S5 0.13136119156
Q8TD31 Q6UUV7 0.267840061221
Q8TD31 Q04726 0.279908110974
Q8TD31 Q14789 0.132544496371
Q8TD31 P61916 0.0964488337886
Q8TD31 Q96N16 0.310852120749
Q8TD31 P52306 0.278811121764
Q8TD31 Q9Y680 0.141614906832
Q8TD31 O95684 0.211304174156
Q8TD31 P15151 0.211343283582
Q8TD31 Q9C0B5 0.281608115724
Q8TD31 Q8TAD8 0.208433253397
Q8TD31 P07203 0.12554562461
Q8TD31 Q15370 0.0810410495133
Q8TD31 P49454 0.135917339228
Q8TD31 O43818 0.237064725556
Q8TD31 Q9P0L2 0.295015795016
Q8TD31 Q9BQS8 0.238916256158
Q8TD31 Q8TEM1 0.18025436165
Q8TD31 P61006 0.122533748702
Q8TD31 Q9H773 0.117413143575
Q8TD31 P21964 0.154539864726
Q8TD31 Q00765 0.111111111111
Q8TD31 Q96HW7 0.273299370692
Q8TD31 Q4V328 0.337428620869
Q8TD31 Q8WVC6 0.139904939037
Q8TD31 P63218 0.0519674935843
Q8TD31 O00116 0.272123053551
Q8TD31 Q14181 0.260852862082
Q8TD31 P35555 0.109852774632
Q8TD31 P35556 0.105764094595
Q8TD31 P62072 0.0708812260536
Q8TD31 P35658 0.161149049881
Q8TD31 Q9BSJ2 0.281363996828
Q8TD31 Q99988 0.179617575264
Q8TD31 Q3KQU3 0.309264533423
Q8TD31 Q08378 0.24471703948
Q8TD31 Q9H3K2 0.182111851403
Q8TD31 Q9H7Z7 0.203209628887
Q8TD31 Q9H173 0.251726178733
Q8TD31 O94973 0.266840570815
Q8TD31 Q5T6F2 0.236681788723
Q8TD31 P05026 0.16310323763
Q8TD31 P05556 0.264582282737
Q8TD31 P55085 0.187412587413
Q8TD31 Q8NEW0 0.179775280899
Q8TD31 Q70EL1 0.193266287713
Q8TD31 Q9BQQ3 0.213946117274
Q8TD31 Q8NCA5 0.226882559501
Q8TD31 P37198 0.243859649123
Q8TD31 EBI-25475912 0.0420150053591
Q8TD31 Q9GZU3 0.222549019608
Q8TD31 P0DTD2 0.0697130712009
Q8TD31 P0DTD3 0.054048280282
Q8TD31 Q8TD10 0.245742574257
Q8TD31 Q8TD19 0.253847260175
Q8TD31 Q969X5 0.15741118824
Q8TD31 O14578 0.181680315438
Q8TD31 Q9Y3A6 0.138102129419
Q8TD31 Q9UJC3 0.336206896552
Q8TD31 Q96IV0 0.280881793995
Q8TD31 Q9BVL2 0.254849241406
Q8TD31 P82675 0.222111949186
Q8TD31 P09601 0.170138888889
Q8TD31 Q96MM7 0.270669480146
Q8TD31 P78406 0.185892282958
Q8TD31 Q8IZ52 0.294628611948
Q8TD31 Q9NQC3 0.24602876798
Q8TD31 Q8IWA5 0.258185923974
Q8TD31 Q9HD40 0.242121745939
Q8TD31 Q08431 0.191791791792
Q8TD31 P25440 0.298169136879
Q8TD31 Q9Y276 0.208275313308
Q8TD31 Q5JRX3 0.252997275204
Q8TD31 Q9Y375 0.177102330294
Q8TD31 Q5VT66 0.184428715875
Q8TD31 Q12770 0.217588395286
Q8TD31 P13861 0.214684756584
Q8TD31 Q10713 0.248977206312
Q8TD31 O76094 0.29929910968
Q8TD31 Q9UJZ1 0.201450443191
Q8TD31 Q9UL15 0.244708209693
Q8TD31 Q9BRN9 0.131410916581
Q8TD31 P38606 0.273301435407
Q8TD31 P58166 0.188785800726
Q8TD31 O95391 0.269156719291
Q8TD31 P28300 0.202388059701
Q8TD31 Q5JTV8 0.278173762281
Q8TD31 Q96DZ1 0.230406599882
Q8TD31 P00387 0.167854960277
Q8TD31 Q9BS26 0.202832070203
Q8TD31 Q92552 0.223217841497
Q8TD31 Q5BJF2 0.109949832776
Q8TD31 Q7Z7A1 0.172198889039
Q8TD31 P50897 0.168905168905
Q8TD31 Q7KZI7 0.298174082609
Q8TD31 Q9NZJ7 0.196117670602
Q8TD31 Q8N766 0.267419962335
Q8TD31 Q9NW13 0.313476742048
Q8TD31 P0DTD1-PRO_0000449628 0.0827891299768
Q8TD31 P0DTD1-PRO_0000449629 0.245288618489
Q8TD31 P0DTD1-PRO_0000449624 0.145977950184
Q8TD31 P0DTD1-PRO_0000449625 0.0618205073545
Q8TD31 P0DTD1-PRO_0000449626 0.126300457761
Q8TD31 P0DTD1-PRO_0000449627 0.0722304596484
Q8TD31 P0DTD1-PRO_0000449620 0.271063667556
Q8TD31 P0DTD1-PRO_0000449622 0.212216131558
Q8TD31 P0DTD1-PRO_0000449623 0.158526658527
Q8TD31 Q08379 0.309572599532
Q8TD31 Q9NXK8 0.184839886502
Q8TD31 Q96IZ5 0.224855606453
Q8TD31 P11310 0.210180950487
Q8TD31 Q9BQT8 0.162217240677
Q8TD31 Q9UH99 0.30103286385
Q8TD31 O95573 0.283220720721
Q8TD31 O14975 0.264728385616
Q8TD31 O14874 0.209362549801
Q8TD31 Q99567 0.299189388357
Q8TD31 Q96S66 0.249466950959
Q8TD31 P61011 0.241979655712
Q8TD31 P17612 0.182496471063
Q8TD31 Q96ER3 0.235537190083
Q8TD31 O00469 0.268429632313
Q8TD31 Q13310 0.283130236101
Q8TD31 Q5VU43 0.16723778808
Q8TD31 P62820 0.119052565967
Q8TD31 Q9Y4L1 0.280694079907
Q8TD31 Q96B26 0.153153153153
Q8TD31 Q9C0D3 0.3125
Q8TD31 P19784 0.194634933441
Q8TD31 P29122 0.247926914968
Q8TD31 Q9H845 0.275960986804
Q8TD31 Q92615 0.300576958868
Q8TD31 O00124 0.159081590816
Q8TD31 O14656 0.174493927126
Q8TD31 P61106 0.129380053908
Q8TD31 Q99996 0.110908639112
Q8TD31 Q86UT6 0.267752347418
Q8TD31 Q13546 0.283765864747
Q8TD31 Q13283 0.236893969255
Q8TD31 P61586 0.119975005207
Q8TD31 O75964 0.0694120144343
Q8TD31 Q8N0X7 0.28403488813
Q8TD31 Q9H6F5 0.209541062802
Q8TD31 Q9UHD2 0.302042345887
Q8TD31 O43633 0.150931677019
Q8TD31 Q96AY3 0.248362235067
Q8TD31 Q7Z5G4 0.0931506849315
Q8TD31 Q5T1M5 0.256595017098
Q8TD31 Q9UBX5 0.20371835443
Q8TD31 P61962 0.172727272727
Q8TD31 Q96D53 0.261257763975
Q8TD31 P51149 0.127310488058
Q8TD31 P51148 0.133706467662
Q8TD31 Q9UKA9 0.240513718622
Q8TD31 P0DTD1-PRO_0000449619 0.112781954887
Q8TD31 Q8IV08 0.229305610043
Q8TD31 O95260 0.246976199766
Q8TD31 Q9P2E5 0.287346064608
Q8TD31 O96028 0.206560469503
Q8TD31 Q2PZI1 0.26992239258
Q8TD31 P11940 0.286994660564
Q8TD31 Q9BW92 0.290274126925
Q8TD31 O75347 0.0837574215437
Q8TD31 Q99720 0.132684744359
Q8TD31 Q9NXH9 0.29523447883
Q8TD31 Q14157 0.247706422018
Q8TD31 Q9H2H8 0.099811281191
Q8TD31 Q6PKG0 0.245564412445
Q8TD31 Q9Y5J9 0.0645917714773
Q8TD31 Q6UW63 0.245596868885
Q8TD31 Q9UDR5 0.270999386879
Q8TD31 Q9Y5J6 0.0747187433666
Q8TD31 Q9Y5J7 0.066638279753
Q8TD31 Q9NY61 0.269736842105
Q8TD31 Q6Y7W6 0.242475673229
Q8TD31 Q13443 0.267203153227
Q8TD31 A7MCY6 0.278575531304
Q8TD31 Q5VUA4 0.159739474921
Q8TD31 Q96S52 0.263412744528
Q8TD31 Q9UBU6 0.20135431189
Q8TD31 Q9BQE4 0.123202001251
Q8TD31 Q9Y6M9 0.115103405055
Q8TD31 O95613 0.12908153523
Q8TD31 P61026 0.116472545757
Q8TD31 Q86VM9 0.27040285417
Q8TD31 Q92820 0.166869671133
Q8TD31 Q86YT6 0.258876153201
Q8TD31 Q92769 0.232142857143
Q8TD31 O43823 0.277735849057
Q8TD31 Q7Z3B4 0.248680351906
Q8TD31 Q8N183 0.113250994348
Q8TD31 Q5VT06 0.127509989378
Q8TD31 O14745 0.204591220298
Q8TD31 Q7L2J0 0.270908061167
Q8TD31 P13984 0.15338686432
Q8TD31 P62330 0.11436337027
Q8TD31 P13804 0.181744586116
Q8TD31 Q9HAV7 0.138238341969
Q8TD31 P12109 0.230296407595
Q8TD31 Q15904 0.2221346987
Q8TD31 Q9H270 0.269024171889
Q8TD31 O60885 0.213019008177
Q8TD31 Q96I59 0.233235004916
Q8TD31 Q9NVH1 0.266111863751
Q8TD31 Q9BV19 0.130018722696
Q8TD31 P26358 0.190961171229
Q8TD31 Q8IWR0 0.250609668627
Q8TD31 Q12907 0.181305398872
Q8TD31 Q7Z4Q2 0.291603630862
Q8TD31 Q9BSC4 0.293617824773
Q8TD31 P27105 0.162990196078
Q8TD31 Q7LGA3 0.188557614827
Q8TD31 Q4KMQ2 0.251526251526
Q8TD31 Q76N32 0.290912382332
Q8TD31 Q9BVK2 0.229450720686
Q8TD31 Q2TAA5 0.225294117647
Q8TD31 Q92995 0.26894121416
Q8TD31 Q15056 0.144563426689
Q8TD31 Q8NBX0 0.214611872146
Q8TD31 Q99470 0.124507159162
Q8TD31 Q9BU02 0.142620917735
Q8TD31 Q8NBJ5 0.270554493308
Q8TD31 Q9ULT8 0.138988850215
Q8TD31 Q6PML9 0.261978361669
Q8TD31 P31323 0.220254675686
Q8TD31 Q9NU22 0.07752615697
Q8TD31 P0DTC1-PRO_0000449645 0.0119021856741
Q8TD31 Q13438 0.290995260664
Q8TD31 Q5EBL8 0.0928812131424
Q8TD31 Q9Y312 0.202524038462
Q8TD31 Q9Y2I6 0.242355237476
Q8TD31 P52948 0.178777869529
Q8TD31 Q92900 0.241489226061
Q8TD31 Q8IWR1 0.210137697066
Q8TD31 Q96HR9 0.123884623366
Q8TD31 Q96A26 0.105837883242
Q8TD31 Q9H2P9 0.164725117515
Q9BYF1 Q96JC1 0.271838536739
Q9BYF1 Q9BSF4 0.143442622951
Q9BYF1 Q9NQT5 0.146386773175
Q9BYF1 Q9NQT4 0.127643645892
Q9BYF1 P33527 0.202292319749
Q9BYF1 A3KN83 0.216712972857
Q9BYF1 Q8N3C7 0.269224152761
Q9BYF1 Q9HAU0 0.247811534501
Q9BYF1 P61970 0.0853868194842
Q9BYF1 P16435 0.270527225583
Q9BYF1 Q9NZL9 0.17052554208
Q9BYF1 Q8WTV0 0.231978798587
Q9BYF1 Q13724 0.269099201824
Q9BYF1 Q6ZRP7 0.260936961764
Q9BYF1 Q8N8E3 0.272521160822
Q9BYF1 Q9BZQ6 0.267889630079
Q9BYF1 Q9Y3U8 0.067907155189
Q9BYF1 O94826 0.246326102169
Q9BYF1 Q5JSZ5 0.153143398525
Q9BYF1 Q13206 0.280201070212
Q9BYF1 Q6UX04 0.213261648746
Q9BYF1 Q7Z2K6 0.270608212411
Q9BYF1 P55789 0.116883116883
Q9BYF1 P11233 0.122882950696
Q9BYF1 Q9Y673 0.168078055965
Q9BYF1 Q9NP72 0.117802032367
Q9BYF1 Q86YB8 0.212735426009
Q9BYF1 P62873 0.178964757709
Q9BYF1 P62877 0.0738113496933
Q9BYF1 O00566 0.262394195889
Q9BYF1 Q9H8W4 0.136830315475
Q9BYF1 Q96F45 0.233924226625
Q9BYF1 Q96F46 0.266835282959
Q9BYF1 O76024 0.271167768335
Q9BYF1 Q15369 0.0745210727969
Q9BYF1 Q9UHI8 0.251345990366
Q9BYF1 O60573 0.144778628806
Q9BYF1 P14735 0.259110433698
Q9BYF1 Q9H7F0 0.234547395895
Q9BYF1 P35241 0.248813916711
Q9BYF1 P0C7P0 0.0829035339064
Q9BYF1 O75439 0.218331248883
Q9BYF1 Q2T9J0 0.237222418047
Q9BYF1 O75534 0.283609888249
Q9BYF1 P61019 0.118609022556
Q9BYF1 P49643 0.230194053765
Q9BYF1 P49642 0.206222865412
Q9BYF1 Q8IWJ2 0.197194795608
Q9BYF1 Q9HCE1 0.261237142455
Q9BYF1 P06280 0.204442839083
Q9BYF1 Q9Y6E2 0.205717387371
Q9BYF1 Q08117 0.116682375118
Q9BYF1 P12268 0.21985058698
Q9BYF1 Q9NR30 0.278900016975
Q9BYF1 Q96K12 0.237239907523
Q9BYF1 Q9BQ95 0.206174399711
Q9BYF1 Q99081 0.261485319516
Q9BYF1 O95070 0.154045547121
Q9BYF1 Q96DA6 0.0763782542113
Q9BYF1 Q8N0Z8 0.161522823877
Q9BYF1 O43169 0.101369341955
Q9BYF1 O00203 0.254658385093
Q9BYF1 Q7L8L6 0.285252043597
Q9BYF1 P38435 0.277020115922
Q9BYF1 Q9H4P4 0.166820276498
Q9BYF1 P0DTC5 0.128142589118
Q9BYF1 Q9UN86 0.21198568873
Q9BYF1 P00750 0.235626102293
Q9BYF1 P27448 0.267531138031
Q9BYF1 Q9NV92 0.166789125643
Q9BYF1 P09132 0.0912033511043
Q9BYF1 O76061 0.155637707948
Q9BYF1 Q9ULX6 0.255474452555
Q9BYF1 P0DTC7 0.0820424555364
Q9BYF1 P0DTC6 0.0441091120139
Q9BYF1 Q9H4F8 0.193792854565
Q9BYF1 P0DTC4 0.0524792591163
Q9BYF1 P0DTC3 0.144900613041
Q9BYF1 P0DTC2 0.228665456196
Q9BYF1 Q13617 0.278660515975
Q9BYF1 Q9Y399 0.161361954108
Q9BYF1 P0DTC8 0.0803212851406
Q9BYF1 Q9BV73 0.150177842182
Q9BYF1 P0DTC9 0.197937398227
Q9BYF1 Q13868 0.152379189039
Q9BYF1 Q6NXT4 0.212785060154
Q9BYF1 P82663 0.100927854573
Q9BYF1 Q96CW5 0.27458632532
Q9BYF1 Q96CW1 0.206566841061
Q9BYF1 Q96SN8 0.181847834951
Q9BYF1 Q8IWF2 0.265366022099
Q9BYF1 P67870 0.125681006951
Q9BYF1 Q2M389 0.245207866567
Q9BYF1 Q99519 0.197899692196
Q9BYF1 A0A663DJA2 0.0301204819277
Q9BYF1 Q9NYU1 0.2127513487
Q9BYF1 O75506 0.0536265432099
Q9BYF1 Q8TEQ8 0.243268215417
Q9BYF1 P09884 0.209714803991
Q9BYF1 Q66GS9 0.255911718339
Q9BYF1 Q4G0J3 0.234797891037
Q9BYF1 Q96CN9 0.274859765426
Q9BYF1 Q15818 0.201083032491
Q9BYF1 Q8NEJ9 0.165591001291
Q9BYF1 Q8WUY8 0.114602935642
Q9BYF1 Q99959 0.280032076985
Q9BYF1 Q9NXA8 0.156146179402
Q9BYF1 P48556 0.174422865519
Q9BYF1 O75592 0.0909423543891
Q9BYF1 Q9H488 0.187045123726
Q9BYF1 Q86VR2 0.210441334769
Q9BYF1 Q6NXT6 0.229427312775
Q9BYF1 Q8IUD2 0.249698431846
Q9BYF1 Q7Z4H8 0.224220837044
Q9BYF1 P0DTD1-PRO_0000449632 0.183535020169
Q9BYF1 P0DTD1-PRO_0000449631 0.230523513753
Q9BYF1 P0DTD1-PRO_0000449630 0.24837975127
Q9BYF1 Q8N4C6 0.167752442997
Q9BYF1 O43292 0.240356083086
Q9BYF1 Q04724 0.267608029942
Q9BYF1 Q8N6S5 0.13085864267
Q9BYF1 Q6UUV7 0.243583027763
Q9BYF1 Q04726 0.271428571429
Q9BYF1 Q14789 0.120226448826
Q9BYF1 P61916 0.0971667617418
Q9BYF1 Q96N16 0.254272758982
Q9BYF1 P52306 0.242344706912
Q9BYF1 Q9Y680 0.134709193246
Q9BYF1 O95684 0.196658797894
Q9BYF1 P15151 0.201809954751
Q9BYF1 Q9C0B5 0.259659969088
Q9BYF1 Q8TAD8 0.184229651163
Q9BYF1 P07203 0.119939747693
Q9BYF1 Q15370 0.0786452353617
Q9BYF1 P49454 0.124460874923
Q9BYF1 O43818 0.212788823213
Q9BYF1 Q9P0L2 0.280196510249
Q9BYF1 Q9BQS8 0.209890447425
Q9BYF1 Q8TEM1 0.179916998942
Q9BYF1 P61006 0.12210724365
Q9BYF1 Q9H773 0.105153467222
Q9BYF1 P21964 0.150213794386
Q9BYF1 Q00765 0.117991315839
Q9BYF1 Q96HW7 0.268478423175
Q9BYF1 Q4V328 0.280719448647
Q9BYF1 Q8WVC6 0.141224948492
Q9BYF1 P63218 0.0502318392581
Q9BYF1 O00116 0.25650364204
Q9BYF1 Q14181 0.248510339993
Q9BYF1 P35555 0.115827267362
Q9BYF1 P35556 0.113164532402
Q9BYF1 P62072 0.0638707195075
Q9BYF1 P35658 0.159170062986
Q9BYF1 Q9BSJ2 0.277338811631
Q9BYF1 Q99988 0.15952732644
Q9BYF1 Q3KQU3 0.262683578104
Q9BYF1 Q08378 0.204442616207
Q9BYF1 Q9H3K2 0.175499724922
Q9BYF1 Q9H7Z7 0.182862351869
Q9BYF1 Q9H173 0.209732447477
Q9BYF1 O94973 0.263608562691
Q9BYF1 Q5T6F2 0.235849056604
Q9BYF1 P05026 0.160229162816
Q9BYF1 P05556 0.283657066309
Q9BYF1 P55085 0.196548592189
Q9BYF1 Q8NEW0 0.182530999271
Q9BYF1 Q70EL1 0.187030895444
Q9BYF1 Q9BQQ3 0.204758471521
Q9BYF1 Q8NCA5 0.213295414149
Q9BYF1 P37198 0.217939609236
Q9BYF1 EBI-25475912 0.0408518877057
Q9BYF1 Q9GZU3 0.218214285714
Q9BYF1 P0DTD2 0.0651296829971
Q9BYF1 P0DTD3 0.0524995174677
Q9BYF1 Q8TD10 0.205765765766
Q9BYF1 Q8TD19 0.260464449541
Q9BYF1 Q969X5 0.157095220452
Q9BYF1 O14578 0.169025811823
Q9BYF1 Q9Y3A6 0.134907251265
Q9BYF1 Q9UJC3 0.274331734064
Q9BYF1 Q96IV0 0.261714682402
Q9BYF1 Q9BVL2 0.231470124409
Q9BYF1 P82675 0.200433369447
Q9BYF1 P09601 0.15752409192
Q9BYF1 Q96MM7 0.241379310345
Q9BYF1 P78406 0.18480642805
Q9BYF1 Q8IZ52 0.269590345062
Q9BYF1 Q9NQC3 0.2419555999
Q9BYF1 Q8IWA5 0.261265909873
Q9BYF1 Q9HD40 0.218577286504
Q9BYF1 Q08431 0.189444949955
Q9BYF1 P25440 0.26874259604
Q9BYF1 Q9Y276 0.199022978107
Q9BYF1 Q5JRX3 0.25682466386
Q9BYF1 Q9Y375 0.174425022999
Q9BYF1 Q5VT66 0.168962350781
Q9BYF1 Q12770 0.221770091556
Q9BYF1 P13861 0.195029027576
Q9BYF1 Q10713 0.218356115746
Q9BYF1 O76094 0.262329122686
Q9BYF1 Q9UJZ1 0.178257686676
Q9BYF1 Q9UL15 0.209540954095
Q9BYF1 Q9BRN9 0.141176470588
Q9BYF1 P38606 0.258165938865
Q9BYF1 P58166 0.173689996336
Q9BYF1 O95391 0.245521601686
Q9BYF1 P28300 0.194208144796
Q9BYF1 Q5JTV8 0.232472324723
Q9BYF1 Q96DZ1 0.222142729387
Q9BYF1 P00387 0.165280088741
Q9BYF1 Q9BS26 0.202031193326
Q9BYF1 Q92552 0.199746468671
Q9BYF1 Q5BJF2 0.107494322483
Q9BYF1 Q7Z7A1 0.155968887386
Q9BYF1 P50897 0.161063908386
Q9BYF1 Q7KZI7 0.272388059701
Q9BYF1 Q9NZJ7 0.185191922867
Q9BYF1 Q8N766 0.261911637309
Q9BYF1 Q9NW13 0.27117777399
Q9BYF1 P0DTD1-PRO_0000449628 0.0827139317705
Q9BYF1 P0DTD1-PRO_0000449629 0.267228630583
Q9BYF1 P0DTD1-PRO_0000449624 0.154131159689
Q9BYF1 P0DTD1-PRO_0000449625 0.0531689462531
Q9BYF1 P0DTD1-PRO_0000449626 0.117602713909
Q9BYF1 P0DTD1-PRO_0000449627 0.075464470408
Q9BYF1 P0DTD1-PRO_0000449620 0.257222415593
Q9BYF1 P0DTD1-PRO_0000449622 0.218794579173
Q9BYF1 P0DTD1-PRO_0000449623 0.159216845216
Q9BYF1 Q08379 0.260831509847
Q9BYF1 Q9NXK8 0.160839160839
Q9BYF1 Q96IZ5 0.207752218801
Q9BYF1 P11310 0.19659974679
Q9BYF1 Q9BQT8 0.161087479194
Q9BYF1 Q9UH99 0.260944206009
Q9BYF1 O95573 0.263040494166
Q9BYF1 O14975 0.250698324022
Q9BYF1 O14874 0.192934782609
Q9BYF1 Q99567 0.274918789537
Q9BYF1 Q96S66 0.236084113801
Q9BYF1 P61011 0.229864575909
Q9BYF1 P17612 0.182267814618
Q9BYF1 Q96ER3 0.214618416338
Q9BYF1 O00469 0.274080410607
Q9BYF1 Q13310 0.249304589708
Q9BYF1 Q5VU43 0.156379981216
Q9BYF1 P62820 0.120835686053
Q9BYF1 Q9Y4L1 0.267693649179
Q9BYF1 Q96B26 0.148031203566
Q9BYF1 Q9C0D3 0.271701982228
Q9BYF1 P19784 0.179552949798
Q9BYF1 P29122 0.242504903334
Q9BYF1 Q9H845 0.24873450864
Q9BYF1 Q92615 0.269243927472
Q9BYF1 O00124 0.146522870956
Q9BYF1 O14656 0.170772058824
Q9BYF1 P61106 0.122299455194
Q9BYF1 Q99996 0.105920807646
Q9BYF1 Q86UT6 0.257640005849
Q9BYF1 Q13546 0.266482090327
Q9BYF1 Q13283 0.210261930391
Q9BYF1 P61586 0.116204489719
Q9BYF1 O75964 0.0683170216849
Q9BYF1 Q8N0X7 0.257533772082
Q9BYF1 Q9H6F5 0.172640819312
Q9BYF1 Q9UHD2 0.283536063046
Q9BYF1 O43633 0.121575984991
Q9BYF1 Q96AY3 0.24165202109
Q9BYF1 Q7Z5G4 0.0875119161106
Q9BYF1 Q5T1M5 0.235781269029
Q9BYF1 Q9UBX5 0.206083513319
Q9BYF1 P61962 0.176146788991
Q9BYF1 Q96D53 0.233545647558
Q9BYF1 P51149 0.125870178739
Q9BYF1 P51148 0.129789631856
Q9BYF1 Q9UKA9 0.233374711828
Q9BYF1 P0DTD1-PRO_0000449619 0.108169440242
Q9BYF1 Q8IV08 0.225973561986
Q9BYF1 O95260 0.230714539637
Q9BYF1 Q9P2E5 0.265306122449
Q9BYF1 O96028 0.212650287507
Q9BYF1 Q2PZI1 0.263012277365
Q9BYF1 P11940 0.248259052925
Q9BYF1 Q9BW92 0.274116031583
Q9BYF1 O75347 0.0676763803681
Q9BYF1 Q99720 0.131495029075
Q9BYF1 Q9NXH9 0.255071961158
Q9BYF1 Q14157 0.242046659597
Q9BYF1 Q9H2H8 0.100778136269
Q9BYF1 Q6PKG0 0.235867196513
Q9BYF1 Q9Y5J9 0.0558659217877
Q9BYF1 Q6UW63 0.22816399287
Q9BYF1 Q9UDR5 0.276309760196
Q9BYF1 Q9Y5J6 0.0673575129534
Q9BYF1 Q9Y5J7 0.0623436598037
Q9BYF1 Q9NY61 0.236767819337
Q9BYF1 Q6Y7W6 0.22220968288
Q9BYF1 Q13443 0.269960732984
Q9BYF1 A7MCY6 0.234492399091
Q9BYF1 Q5VUA4 0.152051488335
Q9BYF1 Q96S52 0.241921243157
Q9BYF1 Q9UBU6 0.188915051621
Q9BYF1 Q9BQE4 0.106097791203
Q9BYF1 Q9Y6M9 0.114053338377
Q9BYF1 O95613 0.114396070764
Q9BYF1 P61026 0.122645064054
Q9BYF1 Q86VM9 0.252296296296
Q9BYF1 Q92820 0.168632510136
Q9BYF1 Q86YT6 0.247039152849
Q9BYF1 Q92769 0.21729807005
Q9BYF1 O43823 0.257931034483
Q9BYF1 Q7Z3B4 0.220302760463
Q9BYF1 Q8N183 0.109721432632
Q9BYF1 Q5VT06 0.12498736991
Q9BYF1 O14745 0.178375411636
Q9BYF1 Q7L2J0 0.244436777644
Q9BYF1 P13984 0.14560388277
Q9BYF1 P62330 0.108839674427
Q9BYF1 P13804 0.167248667524
Q9BYF1 Q9HAV7 0.126009389671
Q9BYF1 P12109 0.245642701525
Q9BYF1 Q15904 0.212800286841
Q9BYF1 Q9H270 0.265130111524
Q9BYF1 O60885 0.201271186441
Q9BYF1 Q96I59 0.218263205013
Q9BYF1 Q9NVH1 0.243515087348
Q9BYF1 Q9BV19 0.11965328811
Q9BYF1 P26358 0.189655172414
Q9BYF1 Q8IWR0 0.258936231055
Q9BYF1 Q12907 0.187042459736
Q9BYF1 Q7Z4Q2 0.261575673808
Q9BYF1 Q9BSC4 0.26397515528
Q9BYF1 P27105 0.154929577465
Q9BYF1 Q7LGA3 0.176976573939
Q9BYF1 Q4KMQ2 0.277414448669
Q9BYF1 Q76N32 0.266155157715
Q9BYF1 Q9BVK2 0.227902023429
Q9BYF1 Q2TAA5 0.220714285714
Q9BYF1 Q92995 0.268751994893
Q9BYF1 Q15056 0.136482449589
Q9BYF1 Q8NBX0 0.205165251941
Q9BYF1 Q99470 0.122955442752
Q9BYF1 Q9BU02 0.132446609217
Q9BYF1 Q8NBJ5 0.24572425829
Q9BYF1 Q9ULT8 0.142747731825
Q9BYF1 Q6PML9 0.238019732206
Q9BYF1 P31323 0.202135360116
Q9BYF1 Q9NU22 0.0791950848317
Q9BYF1 P0DTC1-PRO_0000449645 0.0111306385472
Q9BYF1 Q13438 0.257142857143
Q9BYF1 Q5EBL8 0.0878429878049
Q9BYF1 Q9Y312 0.187727603787
Q9BYF1 Q9Y2I6 0.217306652244
Q9BYF1 P52948 0.179675265804
Q9BYF1 Q92900 0.246376811594
Q9BYF1 Q8IWR1 0.191798221738
Q9BYF1 Q96HR9 0.121075390111
Q9BYF1 Q96A26 0.0982516153554
Q9BYF1 Q9H2P9 0.153532356759
NP_828862 Q96JC1 0.188793774319
NP_828862 Q9BSF4 0.072234947644
NP_828862 Q9NQT5 0.077048778495
NP_828862 Q9NQT4 0.0673005984097
NP_828862 P33527 0.259207113746
NP_828862 A3KN83 0.249157745003
NP_828862 Q8N3C7 0.161338700766
NP_828862 Q9HAU0 0.218883792049
NP_828862 P61970 0.0414357786784
NP_828862 P16435 0.156158531762
NP_828862 Q9NZL9 0.0886322979346
NP_828862 Q8WTV0 0.130952380952
NP_828862 Q13724 0.173814545739
NP_828862 Q6ZRP7 0.155978518402
NP_828862 Q8N8E3 0.195912996362
NP_828862 Q9BZQ6 0.194789081886
NP_828862 Q9Y3U8 0.0333913331676
NP_828862 O94826 0.143095768374
NP_828862 Q5JSZ5 0.256637724928
NP_828862 Q13206 0.181556195965
NP_828862 Q6UX04 0.115873271148
NP_828862 Q7Z2K6 0.190239353435
NP_828862 P55789 0.0613854877147
NP_828862 P11233 0.061133935908
NP_828862 Q9Y673 0.088623046875
NP_828862 Q9NP72 0.0610517666393
NP_828862 Q86YB8 0.117609202799
NP_828862 P62873 0.0936280884265
NP_828862 P62877 0.036282306163
NP_828862 O00566 0.158560695927
NP_828862 Q9H8W4 0.0732006877917
NP_828862 Q96F45 0.142347343378
NP_828862 Q96F46 0.177786438036
NP_828862 O76024 0.189668585654
NP_828862 Q15369 0.0370155680689
NP_828862 Q9UHI8 0.199597865594
NP_828862 O60573 0.0709312802031
NP_828862 P14735 0.20657783255
NP_828862 Q9H7F0 0.234344200152
NP_828862 P35241 0.136128158125
NP_828862 P0C7P0 0.0413530725333
NP_828862 O75439 0.124227093873
NP_828862 Q2T9J0 0.133679169992
NP_828862 O75534 0.17661808494
NP_828862 P61019 0.0628285151117
NP_828862 P49643 0.126833961357
NP_828862 P49642 0.108204134367
NP_828862 Q8IWJ2 0.27689038687
NP_828862 Q9HCE1 0.202591193028
NP_828862 P06280 0.109255224724
NP_828862 Q9Y6E2 0.108778163611
NP_828862 Q08117 0.0569854452759
NP_828862 P12268 0.126302292034
NP_828862 Q9NR30 0.176747469993
NP_828862 Q96K12 0.128055132623
NP_828862 Q9BQ95 0.107946752723
NP_828862 Q99081 0.151984817334
NP_828862 O95070 0.0809333442115
NP_828862 Q96DA6 0.0361754966887
NP_828862 Q8N0Z8 0.0811119263064
NP_828862 O43169 0.0473006438831
NP_828862 O00203 0.21764435595
NP_828862 Q7L8L6 0.170883092395
NP_828862 P38435 0.163103285647
NP_828862 Q9H4P4 0.0858236299976
NP_828862 P0DTC5 0.0638437551288
NP_828862 Q9UN86 0.115539129037
NP_828862 P00750 0.133642024589
NP_828862 P27448 0.164504206967
NP_828862 Q9NV92 0.0911382113821
NP_828862 P09132 0.0427816319789
NP_828862 O76061 0.0838089026578
NP_828862 Q9ULX6 0.145757335448
NP_828862 P0DTC7 0.0394704178734
NP_828862 P0DTC6 0.0202910602911
NP_828862 Q9H4F8 0.110582351992
NP_828862 P0DTC4 0.0259157737354
NP_828862 P0DTC3 0.0771304845167
NP_828862 P0DTC2 0.237062778575
NP_828862 Q13617 0.167361712172
NP_828862 Q9Y399 0.0808319738989
NP_828862 P0DTC8 0.0407116259826
NP_828862 Q9BV73 0.262286029818
NP_828862 P0DTC9 0.105305660987
NP_828862 Q13868 0.0799543118218
NP_828862 Q6NXT4 0.114849094567
NP_828862 P82663 0.0533080662437
NP_828862 Q96CW5 0.188330355062
NP_828862 Q96CW1 0.11291233164
NP_828862 Q96SN8 0.288590604027
NP_828862 Q8IWF2 0.153779253637
NP_828862 P67870 0.0630593644798
NP_828862 Q2M389 0.227677551953
NP_828862 Q99519 0.106228289846
NP_828862 A0A663DJA2 0.0140809865022
NP_828862 Q9NYU1 0.262166172107
NP_828862 O75506 0.0246677740864
NP_828862 Q8TEQ8 0.206619168007
NP_828862 P09884 0.257187546551
NP_828862 Q66GS9 0.221077533578
NP_828862 Q4G0J3 0.138450502152
NP_828862 Q96CN9 0.167281576262
NP_828862 Q15818 0.112132946112
NP_828862 Q8NEJ9 0.0841273719358
NP_828862 Q8WUY8 0.0594083812654
NP_828862 Q99959 0.186765278318
NP_828862 Q9NXA8 0.0848948997882
NP_828862 P48556 0.0910345947702
NP_828862 O75592 0.175497113534
NP_828862 Q9H488 0.102979274611
NP_828862 Q86VR2 0.114802896219
NP_828862 Q6NXT6 0.134945335568
NP_828862 Q8IUD2 0.2125382263
NP_828862 Q7Z4H8 0.124047790875
NP_828862 P0DTD1-PRO_0000449632 0.0946385052803
NP_828862 P0DTD1-PRO_0000449631 0.132095108478
NP_828862 P0DTD1-PRO_0000449630 0.145881416634
NP_828862 Q8N4C6 0.283555555556
NP_828862 O43292 0.145411203814
NP_828862 Q04724 0.169310507303
NP_828862 Q8N6S5 0.0657095980312
NP_828862 Q6UUV7 0.142811730112
NP_828862 Q04726 0.169048366834
NP_828862 Q14789 0.226639691352
NP_828862 P61916 0.0464713165497
NP_828862 Q96N16 0.144956314535
NP_828862 P52306 0.14422082571
NP_828862 Q9Y680 0.0645823075661
NP_828862 O95684 0.10757906657
NP_828862 P15151 0.111299571925
NP_828862 Q9C0B5 0.161684675448
NP_828862 Q8TAD8 0.0979773462783
NP_828862 P07203 0.059423029506
NP_828862 Q15370 0.0370799536501
NP_828862 P49454 0.232748992376
NP_828862 O43818 0.120266902484
NP_828862 Q9P0L2 0.173367818795
NP_828862 Q9BQS8 0.254723999405
NP_828862 Q8TEM1 0.284383799004
NP_828862 P61006 0.0621148631994
NP_828862 Q9H773 0.0527443547058
NP_828862 P21964 0.0760931753167
NP_828862 Q00765 0.0579280836008
NP_828862 Q96HW7 0.197648332947
NP_828862 Q4V328 0.182272549785
NP_828862 Q8WVC6 0.0651906519065
NP_828862 P63218 0.0225232712766
NP_828862 O00116 0.155759784503
NP_828862 Q14181 0.145836650215
NP_828862 P35555 0.215068301553
NP_828862 P35556 0.211935765886
NP_828862 P62072 0.0288700846192
NP_828862 P35658 0.277853818779
NP_828862 Q9BSJ2 0.195243276854
NP_828862 Q99988 0.0843383311604
NP_828862 Q3KQU3 0.166497461929
NP_828862 Q08378 0.255608379141
NP_828862 Q9H3K2 0.0902591599643
NP_828862 Q9H7Z7 0.0976420063204
NP_828862 Q9H173 0.114849094567
NP_828862 O94973 0.196930946292
NP_828862 Q5T6F2 0.215011847436
NP_828862 P05026 0.0844542267873
NP_828862 P05556 0.179909105156
NP_828862 P55085 0.103470592994
NP_828862 Q8NEW0 0.0965153970827
NP_828862 Q70EL1 0.271101992966
NP_828862 Q9BQQ3 0.115124153499
NP_828862 Q8NCA5 0.120733856754
NP_828862 P37198 0.128463879545
NP_828862 EBI-25475912 0.0212128774644
NP_828862 Q9GZU3 0.119380218369
NP_828862 P0DTD2 0.0308432136639
NP_828862 P0DTD3 0.0255877710393
NP_828862 Q8TD10 0.11212316621
NP_828862 Q8TD19 0.198022096886
NP_828862 Q969X5 0.0828300962951
NP_828862 O14578 0.284757118928
NP_828862 Q9Y3A6 0.0670876732551
NP_828862 Q9UJC3 0.166640403404
NP_828862 Q96IV0 0.153827864955
NP_828862 Q9BVL2 0.140651118363
NP_828862 P82675 0.106583830886
NP_828862 P09601 0.0792523669605
NP_828862 Q96MM7 0.143925531069
NP_828862 P78406 0.0981998053844
NP_828862 Q8IZ52 0.167674071748
NP_828862 Q9NQC3 0.230009121313
NP_828862 Q8IWA5 0.159826361484
NP_828862 Q9HD40 0.12434817489
NP_828862 Q08431 0.102663751923
NP_828862 P25440 0.168194281238
NP_828862 Q9Y276 0.107970604862
NP_828862 Q5JRX3 0.206984078148
NP_828862 Q9Y375 0.08860141567
NP_828862 Q5VT66 0.0903178603366
NP_828862 Q12770 0.232424677188
NP_828862 P13861 0.10818240621
NP_828862 Q10713 0.126351189046
NP_828862 O76094 0.15195884448
NP_828862 Q9UJZ1 0.0931818181818
NP_828862 Q9UL15 0.114092337443
NP_828862 Q9BRN9 0.0721480632217
NP_828862 P38606 0.148080438757
NP_828862 P58166 0.0945265551405
NP_828862 O95391 0.138007968127
NP_828862 P28300 0.106857281318
NP_828862 Q5JTV8 0.139555272177
NP_828862 Q96DZ1 0.121957098096
NP_828862 P00387 0.0825112107623
NP_828862 Q9BS26 0.104607922393
NP_828862 Q92552 0.105428986912
NP_828862 Q5BJF2 0.0542009884679
NP_828862 Q7Z7A1 0.269022764432
NP_828862 P50897 0.0867970660147
NP_828862 Q7KZI7 0.171973023839
NP_828862 Q9NZJ7 0.100461426374
NP_828862 Q8N766 0.201975765995
NP_828862 Q9NW13 0.165526998349
NP_828862 P0DTD1-PRO_0000449628 0.0469305130959
NP_828862 P0DTD1-PRO_0000449629 0.197115384615
NP_828862 P0DTD1-PRO_0000449624 0.0811163701648
NP_828862 P0DTD1-PRO_0000449625 0.0283058022744
NP_828862 P0DTD1-PRO_0000449626 0.0573918763361
NP_828862 P0DTD1-PRO_0000449627 0.0371781071458
NP_828862 P0DTD1-PRO_0000449620 0.155134105698
NP_828862 P0DTD1-PRO_0000449622 0.128048780488
NP_828862 P0DTD1-PRO_0000449623 0.0872045639772
NP_828862 Q08379 0.199213327163
NP_828862 Q9NXK8 0.0872253864931
NP_828862 Q96IZ5 0.106649430395
NP_828862 P11310 0.107064997981
NP_828862 Q9BQT8 0.0810568376417
NP_828862 Q9UH99 0.157637410299
NP_828862 O95573 0.16256701356
NP_828862 O14975 0.147488874762
NP_828862 O14874 0.10520361991
NP_828862 Q99567 0.164738292011
NP_828862 Q96S66 0.1352776668
NP_828862 P61011 0.122313121591
NP_828862 P17612 0.0940316686967
NP_828862 Q96ER3 0.120598166908
NP_828862 O00469 0.166601055035
NP_828862 Q13310 0.148953045685
NP_828862 Q5VU43 0.274730075516
NP_828862 P62820 0.0632755361985
NP_828862 Q9Y4L1 0.201265139242
NP_828862 Q96B26 0.0779411764706
NP_828862 Q9C0D3 0.169892980799
NP_828862 P19784 0.0956634724704
NP_828862 P29122 0.196474135931
NP_828862 Q9H845 0.146523639253
NP_828862 Q92615 0.162415367659
NP_828862 O00124 0.0767533104463
NP_828862 O14656 0.0940143135979
NP_828862 P61106 0.0626488217423
NP_828862 Q99996 0.201653088666
NP_828862 Q86UT6 0.200247314321
NP_828862 Q13546 0.154570637119
NP_828862 Q13283 0.11319388576
NP_828862 P61586 0.0566751665707
NP_828862 O75964 0.0334797381288
NP_828862 Q8N0X7 0.159065716548
NP_828862 Q9H6F5 0.0904738721194
NP_828862 Q9UHD2 0.163318364453
NP_828862 O43633 0.0640899392746
NP_828862 Q96AY3 0.13868962219
NP_828862 Q7Z5G4 0.0421452772498
NP_828862 Q5T1M5 0.224228172647
NP_828862 Q9UBX5 0.117950370609
NP_828862 P61962 0.0922314318219
NP_828862 Q96D53 0.131355932203
NP_828862 P51149 0.0603894503328
NP_828862 P51148 0.0615763546798
NP_828862 Q9UKA9 0.131332533013
NP_828862 P0DTD1-PRO_0000449619 0.0550065876153
NP_828862 Q8IV08 0.124056528023
NP_828862 O95260 0.12618170165
NP_828862 Q9P2E5 0.170540201005
NP_828862 O96028 0.243079000675
NP_828862 Q2PZI1 0.152939314819
NP_828862 P11940 0.147619047619
NP_828862 Q9BW92 0.162198391421
NP_828862 O75347 0.0345427435388
NP_828862 Q99720 0.0658898826619
NP_828862 Q9NXH9 0.151865642082
NP_828862 Q14157 0.211861160064
NP_828862 Q9H2H8 0.0511340206186
NP_828862 Q6PKG0 0.212787136294
NP_828862 Q9Y5J9 0.0276417365319
NP_828862 Q6UW63 0.128349109578
NP_828862 Q9UDR5 0.196043444531
NP_828862 Q9Y5J6 0.033231126212
NP_828862 Q9Y5J7 0.029453248154
NP_828862 Q9NY61 0.13022995848
NP_828862 Q6Y7W6 0.228228907487
NP_828862 Q13443 0.17804897129
NP_828862 A7MCY6 0.140233722871
NP_828862 Q5VUA4 0.261460737229
NP_828862 Q96S52 0.133157600447
NP_828862 Q9UBU6 0.10543750505
NP_828862 Q9BQE4 0.055459557311
NP_828862 Q9Y6M9 0.053446430042
NP_828862 O95613 0.215229989134
NP_828862 P61026 0.0602597829661
NP_828862 Q86VM9 0.189130603081
NP_828862 Q92820 0.0891548607719
NP_828862 Q86YT6 0.203932151118
NP_828862 Q92769 0.122149052361
NP_828862 O43823 0.152417825537
NP_828862 Q7Z3B4 0.125491139444
NP_828862 Q8N183 0.0531608011209
NP_828862 Q5VT06 0.230261584812
NP_828862 O14745 0.0960882973543
NP_828862 Q7L2J0 0.151031375958
NP_828862 P13984 0.0698436092688
NP_828862 P62330 0.0528050086498
NP_828862 P13804 0.0888021468651
NP_828862 Q9HAV7 0.0636236762171
NP_828862 P12109 0.201585591133
NP_828862 Q15904 0.116937429628
NP_828862 Q9H270 0.195118171251
NP_828862 O60885 0.229551253189
NP_828862 Q96I59 0.120488706696
NP_828862 Q9NVH1 0.133753892837
NP_828862 Q9BV19 0.0591137055003
NP_828862 P26358 0.269293078056
NP_828862 Q8IWR0 0.199458832625
NP_828862 Q12907 0.0953733766234
NP_828862 Q7Z4Q2 0.158415058526
NP_828862 Q9BSC4 0.154046791021
NP_828862 P27105 0.0797420829252
NP_828862 Q7LGA3 0.0953733766234
NP_828862 Q4KMQ2 0.193490756564
NP_828862 Q76N32 0.164688310667
NP_828862 Q9BVK2 0.127622097678
NP_828862 Q2TAA5 0.124277456647
NP_828862 Q92995 0.188976377953
NP_828862 Q15056 0.070586308549
NP_828862 Q8NBX0 0.112563543936
NP_828862 Q99470 0.0632443531828
NP_828862 Q9BU02 0.0657700508447
NP_828862 Q8NBJ5 0.146114730653
NP_828862 Q9ULT8 0.252722348129
NP_828862 Q6PML9 0.13581232046
NP_828862 P31323 0.110079147149
NP_828862 Q9NU22 0.153419492336
NP_828862 P0DTC1-PRO_0000449645 0.00500960173666
NP_828862 Q13438 0.147969281925
NP_828862 Q5EBL8 0.0446133509584
NP_828862 Q9Y312 0.102040816327
NP_828862 Q9Y2I6 0.243293870823
NP_828862 P52948 0.278136564836
NP_828862 Q92900 0.220652256931
NP_828862 Q8IWR1 0.106088784669
NP_828862 Q96HR9 0.0620123203285
NP_828862 Q96A26 0.046129724377
NP_828862 Q9H2P9 0.0800881704629
Q92560 Q96JC1 0.263006702841
Q92560 Q9BSF4 0.151184734745
Q92560 Q9NQT5 0.159280936455
Q92560 Q9NQT4 0.144603709949
Q92560 P33527 0.195025661271
Q92560 A3KN83 0.209653092006
Q92560 Q8N3C7 0.288262370541
Q92560 Q9HAU0 0.243109724389
Q92560 P61970 0.0882226056946
Q92560 P16435 0.285769379098
Q92560 Q9NZL9 0.193681602313
Q92560 Q8WTV0 0.245998814464
Q92560 Q13724 0.259277585354
Q92560 Q6ZRP7 0.278087190321
Q92560 Q8N8E3 0.262844036697
Q92560 Q9BZQ6 0.261503067485
Q92560 Q9Y3U8 0.0773732119636
Q92560 O94826 0.264999022865
Q92560 Q5JSZ5 0.147677028774
Q92560 Q13206 0.268921359383
Q92560 Q6UX04 0.241718530416
Q92560 Q7Z2K6 0.243049047173
Q92560 P55789 0.127492575308
Q92560 P11233 0.130858960764
Q92560 Q9Y673 0.177736395613
Q92560 Q9NP72 0.126617179215
Q92560 Q86YB8 0.228094855305
Q92560 P62873 0.182924314292
Q92560 P62877 0.0734243014945
Q92560 O00566 0.278420038536
Q92560 Q9H8W4 0.144388398487
Q92560 Q96F45 0.263627546072
Q92560 Q96F46 0.2616
Q92560 O76024 0.249920356802
Q92560 Q15369 0.082666089591
Q92560 Q9UHI8 0.245774849613
Q92560 O60573 0.14535128313
Q92560 P14735 0.2440834617
Q92560 Q9H7F0 0.2147731354
Q92560 P35241 0.267674783975
Q92560 P0C7P0 0.0864969801553
Q92560 O75439 0.236494597839
Q92560 Q2T9J0 0.252807881773
Q92560 O75534 0.286817623311
Q92560 P61019 0.13281084516
Q92560 P49643 0.242327620566
Q92560 P49642 0.219720024346
Q92560 Q8IWJ2 0.181024068395
Q92560 Q9HCE1 0.249537102977
Q92560 P06280 0.213649250709
Q92560 Q9Y6E2 0.217126623377
Q92560 Q08117 0.135146621334
Q92560 P12268 0.24905434999
Q92560 Q9NR30 0.278508376869
Q92560 Q96K12 0.241242038217
Q92560 Q9BQ95 0.22955465587
Q92560 Q99081 0.289154305529
Q92560 O95070 0.167638483965
Q92560 Q96DA6 0.0854054054054
Q92560 Q8N0Z8 0.178096425603
Q92560 O43169 0.103455677184
Q92560 O00203 0.247203274216
Q92560 Q7L8L6 0.274273176083
Q92560 P38435 0.273040014485
Q92560 Q9H4P4 0.181931205968
Q92560 P0DTC5 0.137180300148
Q92560 Q9UN86 0.243838910038
Q92560 P00750 0.249457700651
Q92560 P27448 0.29154247392
Q92560 Q9NV92 0.182249742002
Q92560 P09132 0.101225016119
Q92560 O76061 0.174184161297
Q92560 Q9ULX6 0.260329776916
Q92560 P0DTC7 0.0846652267819
Q92560 P0DTC6 0.0481400437637
Q92560 Q9H4F8 0.224762290107
Q92560 P0DTC4 0.0571553228621
Q92560 P0DTC3 0.161998327759
Q92560 P0DTC2 0.210393772894
Q92560 Q13617 0.285847997005
Q92560 Q9Y399 0.167950052029
Q92560 P0DTC8 0.0872570194384
Q92560 Q9BV73 0.139414802065
Q92560 P0DTC9 0.221387987013
Q92560 Q13868 0.169929196168
Q92560 Q6NXT4 0.227766599598
Q92560 P82663 0.118539085861
Q92560 Q96CW5 0.260505529226
Q92560 Q96CW1 0.221682847896
Q92560 Q96SN8 0.172150652334
Q92560 Q8IWF2 0.270171384556
Q92560 P67870 0.133573243014
Q92560 Q2M389 0.225307866298
Q92560 Q99519 0.215475223396
Q92560 A0A663DJA2 0.0329887838135
Q92560 Q9NYU1 0.19695622097
Q92560 O75506 0.0610687022901
Q92560 Q8TEQ8 0.232133333333
Q92560 P09884 0.202295115264
Q92560 Q66GS9 0.239516985138
Q92560 Q4G0J3 0.269495187586
Q92560 Q96CN9 0.303019008572
Q92560 Q15818 0.229912973082
Q92560 Q8NEJ9 0.190713101161
Q92560 Q8WUY8 0.129162248144
Q92560 Q99959 0.265140444877
Q92560 Q9NXA8 0.179290309193
Q92560 P48556 0.182753653015
Q92560 O75592 0.0839697202121
Q92560 Q9H488 0.209311823565
Q92560 Q86VR2 0.232964824121
Q92560 Q6NXT6 0.253349093775
Q92560 Q8IUD2 0.242247799594
Q92560 Q7Z4H8 0.242025518341
Q92560 P0DTD1-PRO_0000449632 0.188465499485
Q92560 P0DTD1-PRO_0000449631 0.237092930898
Q92560 P0DTD1-PRO_0000449630 0.260078277886
Q92560 Q8N4C6 0.157534246575
Q92560 O43292 0.258674463938
Q92560 Q04724 0.276390870185
Q92560 Q8N6S5 0.140865892291
Q92560 Q6UUV7 0.273790951638
Q92560 Q04726 0.279165180164
Q92560 Q14789 0.112407158168
Q92560 P61916 0.101502145923
Q92560 Q96N16 0.27711781889
Q92560 P52306 0.26602814699
Q92560 Q9Y680 0.142887338829
Q92560 O95684 0.218418907905
Q92560 P15151 0.215996751929
Q92560 Q9C0B5 0.289624808576
Q92560 Q8TAD8 0.211416921509
Q92560 P07203 0.129032258065
Q92560 Q15370 0.0905554354874
Q92560 P49454 0.115567010309
Q92560 O43818 0.228130016051
Q92560 Q9P0L2 0.289813994686
Q92560 Q9BQS8 0.199050665566
Q92560 Q8TEM1 0.173421763694
Q92560 P61006 0.135708227311
Q92560 Q9H773 0.113272066681
Q92560 P21964 0.163179916318
Q92560 Q00765 0.118986802895
Q92560 Q96HW7 0.260383627851
Q92560 Q4V328 0.280824310164
Q92560 Q8WVC6 0.144514767932
Q92560 P63218 0.0552763819095
Q92560 O00116 0.271917940778
Q92560 Q14181 0.273741922851
Q92560 P35555 0.110140205371
Q92560 P35556 0.107448880234
Q92560 P62072 0.0665362035225
Q92560 P35658 0.156196437887
Q92560 Q9BSJ2 0.264075495841
Q92560 Q99988 0.179157151754
Q92560 Q3KQU3 0.276707234618
Q92560 Q08378 0.201388888889
Q92560 Q9H3K2 0.18252987227
Q92560 Q9H7Z7 0.205280392959
Q92560 Q9H173 0.230985915493
Q92560 O94973 0.265625
Q92560 Q5T6F2 0.235317149569
Q92560 P05026 0.178304239401
Q92560 P05556 0.258310719132
Q92560 P55085 0.199347737464
Q92560 Q8NEW0 0.200818833163
Q92560 Q70EL1 0.184413986997
Q92560 Q9BQQ3 0.233986663973
Q92560 Q8NCA5 0.24109807042
Q92560 P37198 0.247664480223
Q92560 EBI-25475912 0.0466491458607
Q92560 Q9GZU3 0.222555488902
Q92560 P0DTD2 0.0766391663048
Q92560 P0DTD3 0.0582714971628
Q92560 Q8TD10 0.219349626338
Q92560 Q8TD19 0.253333333333
Q92560 Q969X5 0.168576786831
Q92560 O14578 0.159421393224
Q92560 Q9Y3A6 0.144786829886
Q92560 Q9UJC3 0.287187320985
Q92560 Q96IV0 0.264381173736
Q92560 Q9BVL2 0.258809710258
Q92560 P82675 0.216035634744
Q92560 P09601 0.173024807171
Q92560 Q96MM7 0.2631990614
Q92560 P78406 0.199507894197
Q92560 Q8IZ52 0.273622047244
Q92560 Q9NQC3 0.240115839839
Q92560 Q8IWA5 0.261553211889
Q92560 Q9HD40 0.24630738523
Q92560 Q08431 0.204452614379
Q92560 P25440 0.281590989088
Q92560 Q9Y276 0.230113636364
Q92560 Q5JRX3 0.243858926856
Q92560 Q9Y375 0.182382133995
Q92560 Q5VT66 0.186132893108
Q92560 Q12770 0.219701288337
Q92560 P13861 0.213515163851
Q92560 Q10713 0.24711958681
Q92560 O76094 0.285135135135
Q92560 Q9UJZ1 0.198355601233
Q92560 Q9UL15 0.235673930589
Q92560 Q9BRN9 0.143397813288
Q92560 P38606 0.266289504487
Q92560 P58166 0.194690265487
Q92560 O95391 0.272620215898
Q92560 P28300 0.219244823386
Q92560 Q5JTV8 0.261979575805
Q92560 Q96DZ1 0.241185897436
Q92560 P00387 0.174428274428
Q92560 Q9BS26 0.21505595117
Q92560 Q92552 0.220394068657
Q92560 Q5BJF2 0.117609391676
Q92560 Q7Z7A1 0.146440954518
Q92560 P50897 0.172793354102
Q92560 Q7KZI7 0.288654259127
Q92560 Q9NZJ7 0.203144140465
Q92560 Q8N766 0.249489051095
Q92560 Q9NW13 0.289268473821
Q92560 P0DTD1-PRO_0000449628 0.0968158347676
Q92560 P0DTD1-PRO_0000449629 0.251570445707
Q92560 P0DTD1-PRO_0000449624 0.156699312357
Q92560 P0DTD1-PRO_0000449625 0.0657665505226
Q92560 P0DTD1-PRO_0000449626 0.120671340557
Q92560 P0DTD1-PRO_0000449627 0.0804846386846
Q92560 P0DTD1-PRO_0000449620 0.272585972411
Q92560 P0DTD1-PRO_0000449622 0.226392493512
Q92560 P0DTD1-PRO_0000449623 0.175908618899
Q92560 Q08379 0.260805428529
Q92560 Q9NXK8 0.185935884178
Q92560 Q96IZ5 0.215969118245
Q92560 P11310 0.213793103448
Q92560 Q9BQT8 0.17387687188
Q92560 Q9UH99 0.283964791427
Q92560 O95573 0.295276343469
Q92560 O14975 0.258724897641
Q92560 O14874 0.213777687462
Q92560 Q99567 0.277953488372
Q92560 Q96S66 0.248418972332
Q92560 P61011 0.241372431678
Q92560 P17612 0.191358024691
Q92560 Q96ER3 0.229781256271
Q92560 O00469 0.26901975128
Q92560 Q13310 0.282359790413
Q92560 Q5VU43 0.150033715442
Q92560 P62820 0.131310988545
Q92560 Q9Y4L1 0.258633357825
Q92560 Q96B26 0.168861024033
Q92560 Q9C0D3 0.288371219237
Q92560 P19784 0.187692940934
Q92560 P29122 0.240441801189
Q92560 Q9H845 0.265692007797
Q92560 Q92615 0.294172932331
Q92560 O00124 0.165097300691
Q92560 O14656 0.188597397232
Q92560 P61106 0.139712108383
Q92560 Q99996 0.0979122566721
Q92560 Q86UT6 0.247966878604
Q92560 Q13546 0.28667953668
Q92560 Q13283 0.236381909548
Q92560 P61586 0.127392598894
Q92560 O75964 0.0735039028621
Q92560 Q8N0X7 0.288309178744
Q92560 Q9H6F5 0.209693982337
Q92560 Q9UHD2 0.283219438117
Q92560 O43633 0.145001056859
Q92560 Q96AY3 0.269102337458
Q92560 Q7Z5G4 0.0966422729229
Q92560 Q5T1M5 0.222987092809
Q92560 Q9UBX5 0.216663304418
Q92560 P61962 0.1869717584
Q92560 Q96D53 0.247179893133
Q92560 P51149 0.127226463104
Q92560 P51148 0.132698412698
Q92560 Q9UKA9 0.25376984127
Q92560 P0DTD1-PRO_0000449619 0.123693751333
Q92560 Q8IV08 0.230646129226
Q92560 O95260 0.249254028247
Q92560 Q9P2E5 0.273513513514
Q92560 O96028 0.200969543682
Q92560 Q2PZI1 0.258294753086
Q92560 P11940 0.275607385811
Q92560 Q9BW92 0.290826037305
Q92560 O75347 0.0799220272904
Q92560 Q99720 0.129966187658
Q92560 Q9NXH9 0.275154798762
Q92560 Q14157 0.243840385645
Q92560 Q9H2H8 0.111777301927
Q92560 Q6PKG0 0.233527508091
Q92560 Q9Y5J9 0.0627177700348
Q92560 Q6UW63 0.240071841948
Q92560 Q9UDR5 0.262401483542
Q92560 Q9Y5J6 0.077406764961
Q92560 Q9Y5J7 0.0665506742062
Q92560 Q9NY61 0.256460840402
Q92560 Q6Y7W6 0.208537279454
Q92560 Q13443 0.254473161034
Q92560 A7MCY6 0.27380952381
Q92560 Q5VUA4 0.149865229111
Q92560 Q96S52 0.256911532385
Q92560 Q9UBU6 0.213531084925
Q92560 Q9BQE4 0.130693912303
Q92560 Q9Y6M9 0.115187713311
Q92560 O95613 0.111701363963
Q92560 P61026 0.130600976853
Q92560 Q86VM9 0.25921486365
Q92560 Q92820 0.179200331469
Q92560 Q86YT6 0.244050133784
Q92560 Q92769 0.241745047028
Q92560 O43823 0.271101711209
Q92560 Q7Z3B4 0.241028708134
Q92560 Q8N183 0.119281744335
Q92560 Q5VT06 0.119383304595
Q92560 O14745 0.201356071502
Q92560 Q7L2J0 0.278761061947
Q92560 P13984 0.155317360235
Q92560 P62330 0.112724167378
Q92560 P13804 0.187525815779
Q92560 Q9HAV7 0.137325433771
Q92560 P12109 0.238992845349
Q92560 Q15904 0.226350672826
Q92560 Q9H270 0.260339900737
Q92560 O60885 0.20482699701
Q92560 Q96I59 0.230244685118
Q92560 Q9NVH1 0.253551696922
Q92560 Q9BV19 0.130203908241
Q92560 P26358 0.181834795322
Q92560 Q8IWR0 0.248193119399
Q92560 Q12907 0.195683453237
Q92560 Q7Z4Q2 0.282328001542
Q92560 Q9BSC4 0.294208197037
Q92560 P27105 0.165728580363
Q92560 Q7LGA3 0.199177800617
Q92560 Q4KMQ2 0.253731343284
Q92560 Q76N32 0.28916103089
Q92560 Q9BVK2 0.234160873883
Q92560 Q2TAA5 0.231553689262
Q92560 Q92995 0.265428109855
Q92560 Q15056 0.156611309649
Q92560 Q8NBX0 0.2189145403
Q92560 Q99470 0.135381355932
Q92560 Q9BU02 0.146655412534
Q92560 Q8NBJ5 0.26583511986
Q92560 Q9ULT8 0.134394602912
Q92560 Q6PML9 0.259011227103
Q92560 P31323 0.217373655368
Q92560 Q9NU22 0.0724171044456
Q92560 P0DTC1-PRO_0000449645 0.0117204776648
Q92560 Q13438 0.288639876352
Q92560 Q5EBL8 0.0991611099161
Q92560 Q9Y312 0.201716738197
Q92560 Q9Y2I6 0.215617842731
Q92560 P52948 0.170274529319
Q92560 Q92900 0.227984595635
Q92560 Q8IWR1 0.208876221498
Q92560 Q96HR9 0.129025423729
Q92560 Q96A26 0.105940381729
Q92560 Q9H2P9 0.166040884439
O14920 Q96JC1 0.273478468139
O14920 Q9BSF4 0.150624244865
O14920 Q9NQT5 0.157799638627
O14920 Q9NQT4 0.140659785469
O14920 P33527 0.200019686977
O14920 A3KN83 0.210119239446
O14920 Q8N3C7 0.277767510627
O14920 Q9HAU0 0.246793626117
O14920 P61970 0.0939375129319
O14920 P16435 0.275868474828
O14920 Q9NZL9 0.180357142857
O14920 Q8WTV0 0.244769874477
O14920 Q13724 0.268637110016
O14920 Q6ZRP7 0.272945965951
O14920 Q8N8E3 0.28810720268
O14920 Q9BZQ6 0.272796700779
O14920 Q9Y3U8 0.0766992309291
O14920 O94826 0.267783214151
O14920 Q5JSZ5 0.147134709397
O14920 Q13206 0.283752860412
O14920 Q6UX04 0.238895326381
O14920 Q7Z2K6 0.257738372997
O14920 P55789 0.129912441458
O14920 P11233 0.130903908795
O14920 Q9Y673 0.175745526839
O14920 Q9NP72 0.128868078176
O14920 Q86YB8 0.224241252658
O14920 P62873 0.184106222751
O14920 P62877 0.0785209804736
O14920 O00566 0.279190644143
O14920 Q9H8W4 0.146720484359
O14920 Q96F45 0.246449925262
O14920 Q96F46 0.270352079019
O14920 O76024 0.259318001586
O14920 Q15369 0.0780406807804
O14920 Q9UHI8 0.245541446711
O14920 O60573 0.143203393254
O14920 P14735 0.251534598214
O14920 Q9H7F0 0.23138424821
O14920 P35241 0.267914539611
O14920 P0C7P0 0.0902131181461
O14920 O75439 0.232338787295
O14920 Q2T9J0 0.245827010622
O14920 O75534 0.293326345213
O14920 P61019 0.128710858072
O14920 P49643 0.249089165868
O14920 P49642 0.220639875146
O14920 Q8IWJ2 0.200778642937
O14920 Q9HCE1 0.249716231555
O14920 P06280 0.219474196689
O14920 Q9Y6E2 0.221463414634
O14920 Q08117 0.124821537834
O14920 P12268 0.239655172414
O14920 Q9NR30 0.285586231624
O14920 Q96K12 0.241141543766
O14920 Q9BQ95 0.225228732723
O14920 Q99081 0.27431328879
O14920 O95070 0.165433086617
O14920 Q96DA6 0.0788054749067
O14920 Q8N0Z8 0.171291674985
O14920 O43169 0.101112026359
O14920 O00203 0.253228218024
O14920 Q7L8L6 0.30076419214
O14920 P38435 0.283783783784
O14920 Q9H4P4 0.176786780808
O14920 P0DTC5 0.135146103896
O14920 Q9UN86 0.227447956823
O14920 P00750 0.243545937737
O14920 P27448 0.333943945778
O14920 Q9NV92 0.176120587069
O14920 P09132 0.099793814433
O14920 O76061 0.169728434505
O14920 Q9ULX6 0.277279521674
O14920 P0DTC7 0.0849388854361
O14920 P0DTC6 0.0484581497797
O14920 Q9H4F8 0.220622568093
O14920 P0DTC4 0.0548002509935
O14920 P0DTC3 0.153583617747
O14920 P0DTC2 0.22252653201
O14920 Q13617 0.293157218859
O14920 Q9Y399 0.162534986006
O14920 P0DTC8 0.0834887093433
O14920 Q9BV73 0.154232472081
O14920 P0DTC9 0.210536585366
O14920 Q13868 0.173434686937
O14920 Q6NXT4 0.216566673118
O14920 P82663 0.114572658332
O14920 Q96CW5 0.268994808872
O14920 Q96CW1 0.224080918109
O14920 Q96SN8 0.17799246766
O14920 Q8IWF2 0.280890538033
O14920 P67870 0.134728713676
O14920 Q2M389 0.235942391985
O14920 Q99519 0.202108963093
O14920 A0A663DJA2 0.0324620573356
O14920 Q9NYU1 0.205598265326
O14920 O75506 0.0606440819741
O14920 Q8TEQ8 0.233559186927
O14920 P09884 0.203564917966
O14920 Q66GS9 0.257834192781
O14920 Q4G0J3 0.261157337368
O14920 Q96CN9 0.297390987046
O14920 Q15818 0.213896457766
O14920 Q8NEJ9 0.17805218084
O14920 Q8WUY8 0.128053745928
O14920 Q99959 0.280633688975
O14920 Q9NXA8 0.168859649123
O14920 P48556 0.190268987342
O14920 O75592 0.0861931098821
O14920 Q9H488 0.205339615234
O14920 Q86VR2 0.227958236659
O14920 Q6NXT6 0.254124786649
O14920 Q8IUD2 0.261467889908
O14920 Q7Z4H8 0.240360636869
O14920 P0DTD1-PRO_0000449632 0.183887569279
O14920 P0DTD1-PRO_0000449631 0.233518058475
O14920 P0DTD1-PRO_0000449630 0.261164499717
O14920 Q8N4C6 0.16710008173
O14920 O43292 0.253989112071
O14920 Q04724 0.26992014197
O14920 Q8N6S5 0.135847526358
O14920 Q6UUV7 0.269483568075
O14920 Q04726 0.265932895438
O14920 Q14789 0.120469932298
O14920 P61916 0.0998558781141
O14920 Q96N16 0.277006751688
O14920 P52306 0.272162619989
O14920 Q9Y680 0.136160714286
O14920 O95684 0.211753183154
O14920 P15151 0.209057193051
O14920 Q9C0B5 0.273381294964
O14920 Q8TAD8 0.199529596237
O14920 P07203 0.129354247301
O14920 Q15370 0.0835406301824
O14920 P49454 0.125083646471
O14920 O43818 0.225632117352
O14920 Q9P0L2 0.324576868829
O14920 Q9BQS8 0.209405227413
O14920 Q8TEM1 0.172140522876
O14920 P61006 0.125992265418
O14920 Q9H773 0.115463494668
O14920 P21964 0.15873015873
O14920 Q00765 0.120326864147
O14920 Q96HW7 0.26714801444
O14920 Q4V328 0.302972362246
O14920 Q8WVC6 0.142191614341
O14920 P63218 0.0536237955593
O14920 O00116 0.267337807606
O14920 Q14181 0.256221719457
O14920 P35555 0.111472661835
O14920 P35556 0.110225117907
O14920 P62072 0.0704753961635
O14920 P35658 0.152536070207
O14920 Q9BSJ2 0.273451186495
O14920 Q99988 0.168328679697
O14920 Q3KQU3 0.278310617533
O14920 Q08378 0.215503875969
O14920 Q9H3K2 0.171649178381
O14920 Q9H7Z7 0.199685225261
O14920 Q9H173 0.226824075866
O14920 O94973 0.268217531967
O14920 Q5T6F2 0.23071920926
O14920 P05026 0.167897783989
O14920 P05556 0.271484045247
O14920 P55085 0.197334901039
O14920 Q8NEW0 0.193821330185
O14920 Q70EL1 0.184240511877
O14920 Q9BQQ3 0.214535561601
O14920 Q8NCA5 0.222817764165
O14920 P37198 0.235462892119
O14920 EBI-25475912 0.0480789418434
O14920 Q9GZU3 0.223932281647
O14920 P0DTD2 0.07203830939
O14920 P0DTD3 0.0560786775476
O14920 Q8TD10 0.238150738151
O14920 Q8TD19 0.284105673452
O14920 Q969X5 0.163931144916
O14920 O14578 0.174441574229
O14920 Q9Y3A6 0.147720364742
O14920 Q9UJC3 0.298859035701
O14920 Q96IV0 0.275559701493
O14920 Q9BVL2 0.251460885957
O14920 P82675 0.214758566978
O14920 P09601 0.162995594714
O14920 Q96MM7 0.261720956505
O14920 P78406 0.190973590855
O14920 Q8IZ52 0.284060552093
O14920 Q9NQC3 0.234408332288
O14920 Q8IWA5 0.260532150776
O14920 Q9HD40 0.243326291531
O14920 Q08431 0.201256626743
O14920 P25440 0.276931161324
O14920 Q9Y276 0.212487804878
O14920 Q5JRX3 0.253076292043
O14920 Q9Y375 0.176038148222
O14920 Q5VT66 0.183620860599
O14920 Q12770 0.218004091839
O14920 P13861 0.209001956947
O14920 Q10713 0.241254062321
O14920 O76094 0.287892877069
O14920 Q9UJZ1 0.19438956934
O14920 Q9UL15 0.232679992238
O14920 Q9BRN9 0.140117100747
O14920 P38606 0.269960548563
O14920 P58166 0.188884493671
O14920 O95391 0.257180650038
O14920 P28300 0.20808120242
O14920 Q5JTV8 0.262242389866
O14920 Q96DZ1 0.227596839468
O14920 P00387 0.172758138606
O14920 Q9BS26 0.209507042254
O14920 Q92552 0.222265625
O14920 Q5BJF2 0.114911921344
O14920 Q7Z7A1 0.153840933768
O14920 P50897 0.177773343974
O14920 Q7KZI7 0.323775601069
O14920 Q9NZJ7 0.199018645731
O14920 Q8N766 0.266395230478
O14920 Q9NW13 0.288014638609
O14920 P0DTD1-PRO_0000449628 0.0937048503612
O14920 P0DTD1-PRO_0000449629 0.259347534634
O14920 P0DTD1-PRO_0000449624 0.158526821457
O14920 P0DTD1-PRO_0000449625 0.061390686991
O14920 P0DTD1-PRO_0000449626 0.119698205546
O14920 P0DTD1-PRO_0000449627 0.0821747250467
O14920 P0DTD1-PRO_0000449620 0.268151197605
O14920 P0DTD1-PRO_0000449622 0.224164425663
O14920 P0DTD1-PRO_0000449623 0.165003990423
O14920 Q08379 0.273435204232
O14920 Q9NXK8 0.186009538951
O14920 Q96IZ5 0.209806602852
O14920 P11310 0.207333723425
O14920 Q9BQT8 0.173226773227
O14920 Q9UH99 0.289138853033
O14920 O95573 0.282344268338
O14920 O14975 0.26229815997
O14920 O14874 0.20633059789
O14920 Q99567 0.295391958876
O14920 Q96S66 0.248050218756
O14920 P61011 0.236852207294
O14920 P17612 0.211785643662
O14920 Q96ER3 0.234749034749
O14920 O00469 0.284440400364
O14920 Q13310 0.266542056075
O14920 Q5VU43 0.154001480783
O14920 P62820 0.129708816942
O14920 Q9Y4L1 0.260977751756
O14920 Q96B26 0.160778803693
O14920 Q9C0D3 0.293211009174
O14920 P19784 0.197191455696
O14920 P29122 0.241500916914
O14920 Q9H845 0.271071897879
O14920 Q92615 0.284717119765
O14920 O00124 0.159163987138
O14920 O14656 0.184597062326
O14920 P61106 0.13289981711
O14920 Q99996 0.103731343284
O14920 Q86UT6 0.259646539028
O14920 Q13546 0.298679561094
O14920 Q13283 0.226411446249
O14920 P61586 0.120840987957
O14920 O75964 0.0715325431483
O14920 Q8N0X7 0.276061057334
O14920 Q9H6F5 0.198381365969
O14920 Q9UHD2 0.359337626495
O14920 O43633 0.143668831169
O14920 Q96AY3 0.252080181543
O14920 Q7Z5G4 0.0929176130498
O14920 Q5T1M5 0.234133790738
O14920 Q9UBX5 0.21187427241
O14920 P61962 0.183042789223
O14920 Q96D53 0.248761904762
O14920 P51149 0.131487889273
O14920 P51148 0.136936204795
O14920 Q9UKA9 0.244987588314
O14920 P0DTD1-PRO_0000449619 0.115841178878
O14920 Q8IV08 0.232871439569
O14920 O95260 0.240620214395
O14920 Q9P2E5 0.287609826071
O14920 O96028 0.204812946616
O14920 Q2PZI1 0.269652480951
O14920 P11940 0.261325346312
O14920 Q9BW92 0.284845132743
O14920 O75347 0.081221437474
O14920 Q99720 0.133089876243
O14920 Q9NXH9 0.266915191053
O14920 Q14157 0.235623749166
O14920 Q9H2H8 0.108280254777
O14920 Q6PKG0 0.228973168215
O14920 Q9Y5J9 0.0620171225726
O14920 Q6UW63 0.230222734255
O14920 Q9UDR5 0.26269621422
O14920 Q9Y5J6 0.0767311291329
O14920 Q9Y5J7 0.0694473409802
O14920 Q9NY61 0.250664641094
O14920 Q6Y7W6 0.219359963686
O14920 Q13443 0.262741217219
O14920 A7MCY6 0.256342792708
O14920 Q5VUA4 0.149054953925
O14920 Q96S52 0.249002090857
O14920 Q9UBU6 0.201211174057
O14920 Q9BQE4 0.12379979571
O14920 Q9Y6M9 0.123848515865
O14920 O95613 0.11547653188
O14920 P61026 0.124949041989
O14920 Q86VM9 0.249067303388
O14920 Q92820 0.173367834395
O14920 Q86YT6 0.251543209877
O14920 Q92769 0.236619175972
O14920 O43823 0.281030011115
O14920 Q7Z3B4 0.249760214847
O14920 Q8N183 0.121230769231
O14920 Q5VT06 0.1213471765
O14920 O14745 0.196879936809
O14920 Q7L2J0 0.265801668211
O14920 P13984 0.154187689203
O14920 P62330 0.115140340094
O14920 P13804 0.175034729113
O14920 Q9HAV7 0.137517773715
O14920 P12109 0.228101439342
O14920 Q15904 0.228168469861
O14920 Q9H270 0.26378070701
O14920 O60885 0.19848791396
O14920 Q96I59 0.229017943276
O14920 Q9NVH1 0.253751187085
O14920 Q9BV19 0.127013251784
O14920 P26358 0.185215568316
O14920 Q8IWR0 0.24996400288
O14920 Q12907 0.195574871592
O14920 Q7Z4Q2 0.290939472707
O14920 Q9BSC4 0.290322580645
O14920 P27105 0.16339607529
O14920 Q7LGA3 0.195574871592
O14920 Q4KMQ2 0.253447747472
O14920 Q76N32 0.284830847581
O14920 Q9BVK2 0.235282874618
O14920 Q2TAA5 0.229126587149
O14920 Q92995 0.267170661091
O14920 Q15056 0.144731530077
O14920 Q8NBX0 0.220837390458
O14920 Q99470 0.134228187919
O14920 Q9BU02 0.144651539708
O14920 Q8NBJ5 0.26295045045
O14920 Q9ULT8 0.136129985229
O14920 Q6PML9 0.252938945772
O14920 P31323 0.21174863388
O14920 Q9NU22 0.0761719301216
O14920 P0DTC1-PRO_0000449645 0.0112311930494
O14920 Q13438 0.276381909548
O14920 Q5EBL8 0.0955427156418
O14920 Q9Y312 0.202750491159
O14920 Q9Y2I6 0.220639408438
O14920 P52948 0.172293942403
O14920 Q92900 0.237942944864
O14920 Q8IWR1 0.217067919358
O14920 Q96HR9 0.130567419158
O14920 Q96A26 0.107201646091
O14920 Q9H2P9 0.169505109197
P00403 Q96JC1 0.123872310895
P00403 Q9BSF4 0.250537634409
P00403 Q9NQT5 0.252724442138
P00403 Q9NQT4 0.285542168675
P00403 P33527 0.0839044652129
P00403 A3KN83 0.0853075170843
P00403 Q8N3C7 0.141304347826
P00403 Q9HAU0 0.0973574408901
P00403 P61970 0.214193548387
P00403 P16435 0.157399103139
P00403 Q9NZL9 0.230637569534
P00403 Q8WTV0 0.171451569627
P00403 Q13724 0.126775759755
P00403 Q6ZRP7 0.142211703959
P00403 Q8N8E3 0.102186154356
P00403 Q9BZQ6 0.118810235959
P00403 Q9Y3U8 0.163612565445
P00403 O94826 0.155834378921
P00403 Q5JSZ5 0.0562011409254
P00403 Q13206 0.122204329934
P00403 Q6UX04 0.172600127146
P00403 Q7Z2K6 0.117288135593
P00403 P55789 0.236486486486
P00403 P11233 0.249846531614
P00403 Q9Y673 0.240285841894
P00403 Q9NP72 0.253529772867
P00403 Q86YB8 0.183494842138
P00403 P62873 0.225887265136
P00403 P62877 0.184846505552
P00403 O00566 0.138285714286
P00403 Q9H8W4 0.244774477448
P00403 Q96F45 0.134073046694
P00403 Q96F46 0.12282533055
P00403 O76024 0.123268698061
P00403 Q15369 0.186319218241
P00403 Q9UHI8 0.111419753086
P00403 O60573 0.235587583149
P00403 P14735 0.110408194005
P00403 Q9H7F0 0.0962934658005
P00403 P35241 0.155456686731
P00403 P0C7P0 0.196774193548
P00403 O75439 0.189950980392
P00403 Q2T9J0 0.167062549485
P00403 O75534 0.12781520693
P00403 P61019 0.25993883792
P00403 P49643 0.179126355907
P00403 P49642 0.193459552496
P00403 Q8IWJ2 0.0697923774247
P00403 Q9HCE1 0.109065807639
P00403 P06280 0.196091421
P00403 Q9Y6E2 0.201075268817
P00403 Q08117 0.249382716049
P00403 P12268 0.183328389202
P00403 Q9NR30 0.12715389186
P00403 Q96K12 0.184820393975
P00403 Q9BQ95 0.193124368049
P00403 Q99081 0.134318334453
P00403 O95070 0.242468415938
P00403 Q96DA6 0.190383365822
P00403 Q8N0Z8 0.240969581749
P00403 O43169 0.228862047044
P00403 O00203 0.107352079672
P00403 Q7L8L6 0.143950070465
P00403 P38435 0.138816968731
P00403 Q9H4P4 0.237734165923
P00403 P0DTC5 0.288753799392
P00403 Q9UN86 0.17154174284
P00403 P00750 0.154647028949
P00403 P27448 0.134812988081
P00403 Q9NV92 0.211940298507
P00403 P09132 0.229100191449
P00403 O76061 0.219602404068
P00403 Q9ULX6 0.131688191882
P00403 P0DTC7 0.215025906736
P00403 P0DTC6 0.133423180593
P00403 Q9H4F8 0.180317040951
P00403 P0DTC4 0.151535380507
P00403 P0DTC3 0.2681196148
P00403 P0DTC2 0.0916929803255
P00403 Q13617 0.138223140496
P00403 Q9Y399 0.247373447947
P00403 P0DTC8 0.203367875648
P00403 Q9BV73 0.0510818953711
P00403 P0DTC9 0.180575035063
P00403 Q13868 0.259534422982
P00403 Q6NXT4 0.206662354463
P00403 P82663 0.246240601504
P00403 Q96CW5 0.123369938229
P00403 Q96CW1 0.210435976656
P00403 Q96SN8 0.0640136927685
P00403 Q8IWF2 0.143328204001
P00403 P67870 0.278388278388
P00403 Q2M389 0.102199570815
P00403 Q99519 0.203761755486
P00403 A0A663DJA2 0.0841889117043
P00403 Q9NYU1 0.0812103566601
P00403 O75506 0.151434289526
P00403 Q8TEQ8 0.104601314661
P00403 P09884 0.0815409309791
P00403 Q66GS9 0.0980949673017
P00403 Q4G0J3 0.157713680868
P00403 Q96CN9 0.131784539474
P00403 Q15818 0.196172248804
P00403 Q8NEJ9 0.24082784572
P00403 Q8WUY8 0.265807243708
P00403 Q99959 0.116316068588
P00403 Q9NXA8 0.224591651543
P00403 P48556 0.230930427494
P00403 O75592 0.0314736306597
P00403 Q9H488 0.211241734019
P00403 Q86VR2 0.187759005419
P00403 Q6NXT6 0.175997856952
P00403 Q8IUD2 0.0955978497748
P00403 Q7Z4H8 0.181605839416
P00403 P0DTD1-PRO_0000449632 0.219512195122
P00403 P0DTD1-PRO_0000449631 0.170259208731
P00403 P0DTD1-PRO_0000449630 0.159880834161
P00403 Q8N4C6 0.0572312451663
P00403 O43292 0.157959891062
P00403 Q04724 0.124363493929
P00403 Q8N6S5 0.256148770246
P00403 Q6UUV7 0.154239766082
P00403 Q04726 0.126959247649
P00403 Q14789 0.040799631883
P00403 P61916 0.233163913596
P00403 Q96N16 0.14896829391
P00403 P52306 0.160955347871
P00403 Q9Y680 0.256363636364
P00403 O95684 0.215180265655
P00403 P15151 0.208318769661
P00403 Q9C0B5 0.140946720442
P00403 Q8TAD8 0.173323561744
P00403 P07203 0.274292742927
P00403 Q15370 0.20506164828
P00403 P49454 0.041274208911
P00403 O43818 0.184998424204
P00403 Q9P0L2 0.131246354268
P00403 Q9BQS8 0.081075198607
P00403 Q8TEM1 0.072068994962
P00403 P61006 0.265644171779
P00403 Q9H773 0.236032642812
P00403 P21964 0.271694214876
P00403 Q00765 0.251861042184
P00403 Q96HW7 0.119300539304
P00403 Q4V328 0.119640122511
P00403 Q8WVC6 0.275090689238
P00403 P63218 0.140174379611
P00403 O00116 0.151556776557
P00403 Q14181 0.163775510204
P00403 P35555 0.0410549762074
P00403 P35556 0.0403732907476
P00403 P62072 0.156642432254
P00403 P35658 0.0613145467214
P00403 Q9BSJ2 0.123826086957
P00403 Q99988 0.240406842349
P00403 Q3KQU3 0.107499076468
P00403 Q08378 0.0766455280997
P00403 Q9H3K2 0.229557069847
P00403 Q9H7Z7 0.213953488372
P00403 Q9H173 0.195961602119
P00403 O94973 0.120932572962
P00403 Q5T6F2 0.0988826815642
P00403 P05026 0.230169646951
P00403 P05556 0.122914349277
P00403 P55085 0.219383921863
P00403 Q8NEW0 0.205769230769
P00403 Q70EL1 0.0730698529412
P00403 Q9BQQ3 0.192988313856
P00403 Q8NCA5 0.158426966292
P00403 P37198 0.16250367323
P00403 EBI-25475912 0.119594594595
P00403 Q9GZU3 0.181356438602
P00403 P0DTD2 0.175
P00403 P0DTD3 0.131684491979
P00403 Q8TD10 0.19704264099
P00403 Q8TD19 0.114723351047
P00403 Q969X5 0.254580520733
P00403 O14578 0.0607931607694
P00403 Q9Y3A6 0.276634382567
P00403 Q9UJC3 0.128879310345
P00403 Q96IV0 0.154962007829
P00403 Q9BVL2 0.153886010363
P00403 P82675 0.199455411845
P00403 P09601 0.253246753247
P00403 Q96MM7 0.151589844713
P00403 P78406 0.210928544135
P00403 Q8IZ52 0.134486826583
P00403 Q9NQC3 0.0926075268817
P00403 Q8IWA5 0.142918179876
P00403 Q9HD40 0.182941531043
P00403 Q08431 0.210603290676
P00403 P25440 0.12471042471
P00403 Q9Y276 0.220624342336
P00403 Q5JRX3 0.108474576271
P00403 Q9Y375 0.230434782609
P00403 Q5VT66 0.244548952544
P00403 Q12770 0.0932398113436
P00403 P13861 0.209772226304
P00403 Q10713 0.181165661786
P00403 O76094 0.142725598527
P00403 Q9UJZ1 0.224594363792
P00403 Q9UL15 0.200338409475
P00403 Q9BRN9 0.268398268398
P00403 P38606 0.154912150458
P00403 P58166 0.217829770069
P00403 O95391 0.15101010101
P00403 P28300 0.195879770348
P00403 Q5JTV8 0.161087866109
P00403 Q96DZ1 0.177971188475
P00403 P00387 0.244993013507
P00403 Q9BS26 0.210733452594
P00403 Q92552 0.211531531532
P00403 Q5BJF2 0.260162601626
P00403 Q7Z7A1 0.0530724290843
P00403 P50897 0.236539346526
P00403 Q7KZI7 0.131144317735
P00403 Q9NZJ7 0.212645841174
P00403 Q8N766 0.111373660996
P00403 Q9NW13 0.127559377559
P00403 P0DTD1-PRO_0000449628 0.215108834827
P00403 P0DTD1-PRO_0000449629 0.114165588616
P00403 P0DTD1-PRO_0000449624 0.2587890625
P00403 P0DTD1-PRO_0000449625 0.146082337317
P00403 P0DTD1-PRO_0000449626 0.251079580506
P00403 P0DTD1-PRO_0000449627 0.190755208333
P00403 P0DTD1-PRO_0000449620 0.154609929078
P00403 P0DTD1-PRO_0000449622 0.178507992895
P00403 P0DTD1-PRO_0000449623 0.230944774076
P00403 Q08379 0.104986458499
P00403 Q9NXK8 0.248126928162
P00403 Q96IZ5 0.203823953824
P00403 P11310 0.197059852993
P00403 Q9BQT8 0.262200956938
P00403 Q9UH99 0.13931955211
P00403 O95573 0.143008250476
P00403 O14975 0.161259079903
P00403 O14874 0.207439198856
P00403 Q99567 0.140570490458
P00403 Q96S66 0.164573871226
P00403 P61011 0.185588858613
P00403 P17612 0.229508196721
P00403 Q96ER3 0.195206559445
P00403 O00469 0.135521546516
P00403 Q13310 0.151015531661
P00403 Q5VU43 0.055067001675
P00403 P62820 0.269041769042
P00403 Q9Y4L1 0.109471680152
P00403 Q96B26 0.252696456086
P00403 Q9C0D3 0.139805019705
P00403 P19784 0.212887438825
P00403 P29122 0.108993902439
P00403 Q9H845 0.152504360827
P00403 Q92615 0.135325861353
P00403 O00124 0.275624004249
P00403 O14656 0.230303030303
P00403 P61106 0.258241758242
P00403 Q99996 0.0352252977831
P00403 Q86UT6 0.113719853059
P00403 Q13546 0.146801346801
P00403 Q13283 0.178661616162
P00403 P61586 0.271658415842
P00403 O75964 0.188073394495
P00403 Q8N0X7 0.144556267155
P00403 Q9H6F5 0.182478805006
P00403 Q9UHD2 0.142047838859
P00403 O43633 0.257142857143
P00403 Q96AY3 0.160691584033
P00403 Q7Z5G4 0.212820512821
P00403 Q5T1M5 0.091576051356
P00403 Q9UBX5 0.178260869565
P00403 P61962 0.225214198286
P00403 Q96D53 0.161219445207
P00403 P51149 0.263190184049
P00403 P51148 0.267846247712
P00403 Q9UKA9 0.181081862887
P00403 P0DTD1-PRO_0000449619 0.237679351216
P00403 Q8IV08 0.192861427714
P00403 O95260 0.169912503528
P00403 Q9P2E5 0.132329635499
P00403 O96028 0.0801157227106
P00403 Q2PZI1 0.150402864816
P00403 P11940 0.153623886347
P00403 Q9BW92 0.13930976431
P00403 O75347 0.178314826911
P00403 Q99720 0.279661016949
P00403 Q9NXH9 0.14918146184
P00403 Q14157 0.0964685615848
P00403 Q9H2H8 0.230429292929
P00403 Q6PKG0 0.0945590474872
P00403 Q9Y5J9 0.153386454183
P00403 Q6UW63 0.176264250219
P00403 Q9UDR5 0.12196347797
P00403 Q9Y5J6 0.188073394495
P00403 Q9Y5J7 0.167989417989
P00403 Q9NY61 0.156926406926
P00403 Q6Y7W6 0.0849933598938
P00403 Q13443 0.11998554391
P00403 A7MCY6 0.144420131291
P00403 Q5VUA4 0.0560050216209
P00403 Q96S52 0.185627081021
P00403 Q9UBU6 0.194109297374
P00403 Q9BQE4 0.255583126551
P00403 Q9Y6M9 0.240324594257
P00403 O95613 0.039670475163
P00403 P61026 0.260012322859
P00403 Q86VM9 0.100291639663
P00403 Q92820 0.237053571429
P00403 Q86YT6 0.108804364298
P00403 Q92769 0.179785330948
P00403 O43823 0.124837732583
P00403 Q7Z3B4 0.179617453676
P00403 Q8N183 0.236809045226
P00403 Q5VT06 0.0426727726894
P00403 O14745 0.216748768473
P00403 Q7L2J0 0.135884755966
P00403 P13984 0.259029345372
P00403 P62330 0.249687108886
P00403 P13804 0.246753246753
P00403 Q9HAV7 0.268902439024
P00403 P12109 0.0993201300621
P00403 Q15904 0.202491216864
P00403 Q9H270 0.114852773711
P00403 O60885 0.0793274655834
P00403 Q96I59 0.182611405422
P00403 Q9NVH1 0.168809849521
P00403 Q9BV19 0.255856966708
P00403 P26358 0.0736448956139
P00403 Q8IWR0 0.112842892768
P00403 Q12907 0.215855572998
P00403 Q7Z4Q2 0.154958677686
P00403 Q9BSC4 0.143143365984
P00403 P27105 0.266395526182
P00403 Q7LGA3 0.224646464646
P00403 Q4KMQ2 0.121894280474
P00403 Q76N32 0.131012276112
P00403 Q9BVK2 0.178128523112
P00403 Q2TAA5 0.18537466145
P00403 Q92995 0.123769338959
P00403 Q15056 0.242659279778
P00403 Q8NBX0 0.2079002079
P00403 Q99470 0.276621787026
P00403 Q9BU02 0.266546329723
P00403 Q8NBJ5 0.15681544029
P00403 Q9ULT8 0.0522078555745
P00403 Q6PML9 0.17428725121
P00403 P31323 0.203052893149
P00403 Q9NU22 0.0270456108182
P00403 P0DTC1-PRO_0000449645 0.0389972144847
P00403 Q13438 0.137633431751
P00403 Q5EBL8 0.224568138196
P00403 Q9Y312 0.216400911162
P00403 Q9Y2I6 0.0835352486443
P00403 P52948 0.0666378191259
P00403 Q92900 0.102360043908
P00403 Q8IWR1 0.208588957055
P00403 Q96HR9 0.285801713586
P00403 Q96A26 0.223842739379
P00403 Q9H2P9 0.273003033367
P10415 Q96JC1 0.125173130194
P10415 Q9BSF4 0.28311965812
P10415 Q9NQT5 0.285714285714
P10415 Q9NQT4 0.26764539808
P10415 P33527 0.0828666251815
P10415 A3KN83 0.0912192902639
P10415 Q8N3C7 0.145490026019
P10415 Q9HAU0 0.103860038878
P10415 P61970 0.188815393867
P10415 P16435 0.153846153846
P10415 Q9NZL9 0.248616432524
P10415 Q8WTV0 0.172506017652
P10415 Q13724 0.134218553741
P10415 Q6ZRP7 0.150214592275
P10415 Q8N8E3 0.119504132231
P10415 Q9BZQ6 0.119237147595
P10415 Q9Y3U8 0.168190127971
P10415 O94826 0.16112084063
P10415 Q5JSZ5 0.0606572373513
P10415 Q13206 0.123549366185
P10415 Q6UX04 0.184927169094
P10415 Q7Z2K6 0.128213802436
P10415 P55789 0.264790350373
P10415 P11233 0.257175660161
P10415 Q9Y673 0.244335850733
P10415 Q9NP72 0.265212399541
P10415 Q86YB8 0.192151977577
P10415 P62873 0.229331117574
P10415 P62877 0.174574209246
P10415 O00566 0.143378162754
P10415 Q9H8W4 0.247540983607
P10415 Q96F45 0.156523743661
P10415 Q96F46 0.123784722222
P10415 O76024 0.129405666897
P10415 Q15369 0.179611650485
P10415 Q9UHI8 0.115680837954
P10415 O60573 0.26486784141
P10415 P14735 0.111111111111
P10415 Q9H7F0 0.0989444232481
P10415 P35241 0.152882859379
P10415 P0C7P0 0.197233914612
P10415 O75439 0.196275946276
P10415 Q2T9J0 0.179952644041
P10415 O75534 0.13904359516
P10415 P61019 0.252860411899
P10415 P49643 0.183172655565
P10415 P49642 0.202605416524
P10415 Q8IWJ2 0.0705870898647
P10415 Q9HCE1 0.116521206553
P10415 P06280 0.206862421643
P10415 Q9Y6E2 0.210920770878
P10415 Q08117 0.231967686093
P10415 P12268 0.190363582619
P10415 Q9NR30 0.138707765264
P10415 Q96K12 0.183025404157
P10415 Q9BQ95 0.218529707956
P10415 Q99081 0.161196695691
P10415 O95070 0.271980676329
P10415 Q96DA6 0.184624697337
P10415 Q8N0Z8 0.276937618147
P10415 O43169 0.214709371293
P10415 O00203 0.102339181287
P10415 Q7L8L6 0.141795541273
P10415 P38435 0.136896483211
P10415 Q9H4P4 0.234693877551
P10415 P0DTC5 0.237770193402
P10415 Q9UN86 0.184578020644
P10415 P00750 0.164810126582
P10415 P27448 0.141451414514
P10415 Q9NV92 0.248621128553
P10415 P09132 0.227380952381
P10415 O76061 0.23816091954
P10415 Q9ULX6 0.151563937443
P10415 P0DTC7 0.199155099578
P10415 P0DTC6 0.106449592987
P10415 Q9H4F8 0.203618421053
P10415 P0DTC4 0.121663563004
P10415 P0DTC3 0.23677581864
P10415 P0DTC2 0.0965316517099
P10415 Q13617 0.136644682605
P10415 Q9Y399 0.252611585945
P10415 P0DTC8 0.190102595051
P10415 Q9BV73 0.0539819376026
P10415 P0DTC9 0.209846368715
P10415 Q13868 0.260955194485
P10415 Q6NXT4 0.19587628866
P10415 P82663 0.224107665301
P10415 Q96CW5 0.128424657534
P10415 Q96CW1 0.198974358974
P10415 Q96SN8 0.0684790972044
P10415 Q8IWF2 0.151063363298
P10415 P67870 0.259280411194
P10415 Q2M389 0.101633636851
P10415 Q99519 0.207075962539
P10415 A0A663DJA2 0.079415501906
P10415 Q9NYU1 0.0826669436079
P10415 O75506 0.143300248139
P10415 Q8TEQ8 0.110699001427
P10415 P09884 0.0874211820028
P10415 Q66GS9 0.102895259722
P10415 Q4G0J3 0.171722500659
P10415 Q96CN9 0.138228055783
P10415 Q15818 0.215452688904
P10415 Q8NEJ9 0.239943872778
P10415 Q8WUY8 0.265212399541
P10415 Q99959 0.136532016229
P10415 Q9NXA8 0.235108303249
P10415 P48556 0.236447039199
P10415 O75592 0.03264738787
P10415 Q9H488 0.232626188734
P10415 Q86VR2 0.192759606224
P10415 Q6NXT6 0.167690253672
P10415 Q8IUD2 0.100507614213
P10415 Q7Z4H8 0.183590340413
P10415 P0DTD1-PRO_0000449632 0.233891213389
P10415 P0DTD1-PRO_0000449631 0.17514277944
P10415 P0DTD1-PRO_0000449630 0.164356435644
P10415 Q8N4C6 0.0635141400093
P10415 O43292 0.169340903481
P10415 Q04724 0.147127784291
P10415 Q8N6S5 0.27639046538
P10415 Q6UUV7 0.165451895044
P10415 Q04726 0.145621579359
P10415 Q14789 0.0429717439068
P10415 P61916 0.21695317131
P10415 Q96N16 0.162819869543
P10415 P52306 0.166407867495
P10415 Q9Y680 0.249146757679
P10415 O95684 0.207404608991
P10415 P15151 0.20570831883
P10415 Q9C0B5 0.138471310608
P10415 Q8TAD8 0.215249908792
P10415 P07203 0.262794709603
P10415 Q15370 0.175937122128
P10415 P49454 0.0427815970386
P10415 O43818 0.211930926217
P10415 Q9P0L2 0.136178467507
P10415 Q9BQS8 0.0853168133898
P10415 Q8TEM1 0.0737012710057
P10415 P61006 0.248995983936
P10415 Q9H773 0.239155920281
P10415 P21964 0.25205338809
P10415 Q00765 0.235942028986
P10415 Q96HW7 0.119393247431
P10415 Q4V328 0.135790679908
P10415 Q8WVC6 0.279569892473
P10415 P63218 0.120947630923
P10415 O00116 0.1600456621
P10415 Q14181 0.173957273652
P10415 P35555 0.0434584640291
P10415 P35556 0.0429426433915
P10415 P62072 0.147601476015
P10415 P35658 0.0640420759533
P10415 Q9BSJ2 0.126865671642
P10415 Q99988 0.263908045977
P10415 Q3KQU3 0.124216734243
P10415 Q08378 0.0816772221009
P10415 Q9H3K2 0.247033898305
P10415 Q9H7Z7 0.229166666667
P10415 Q9H173 0.200131882624
P10415 O94973 0.123367927687
P10415 Q5T6F2 0.101505856107
P10415 P05026 0.246694026448
P10415 P05556 0.120791712912
P10415 P55085 0.198204936425
P10415 Q8NEW0 0.204058192956
P10415 Q70EL1 0.0751009915534
P10415 Q9BQQ3 0.196873960758
P10415 Q8NCA5 0.162374020157
P10415 P37198 0.191800878477
P10415 EBI-25475912 0.112994350282
P10415 Q9GZU3 0.192616850253
P10415 P0DTD2 0.165339865279
P10415 P0DTD3 0.141702921069
P10415 Q8TD10 0.197602739726
P10415 Q8TD19 0.114508580343
P10415 Q969X5 0.24736337488
P10415 O14578 0.0640569395018
P10415 Q9Y3A6 0.265722379603
P10415 Q9UJC3 0.138220120378
P10415 Q96IV0 0.158208955224
P10415 Q9BVL2 0.173811983471
P10415 P82675 0.197966101695
P10415 P09601 0.265640516385
P10415 Q96MM7 0.159498648317
P10415 P78406 0.222518067706
P10415 Q8IZ52 0.145743428796
P10415 Q9NQC3 0.104133118626
P10415 Q8IWA5 0.146388237801
P10415 Q9HD40 0.19039039039
P10415 Q08431 0.20203858755
P10415 P25440 0.13906009245
P10415 Q9Y276 0.208871812784
P10415 Q5JRX3 0.11122554068
P10415 Q9Y375 0.234429065744
P10415 Q5VT66 0.238621863037
P10415 Q12770 0.0972104818259
P10415 P13861 0.227871250914
P10415 Q10713 0.182546494993
P10415 O76094 0.149219467401
P10415 Q9UJZ1 0.232795242141
P10415 Q9UL15 0.20728008089
P10415 Q9BRN9 0.277956989247
P10415 P38606 0.177152726376
P10415 P58166 0.228422320353
P10415 O95391 0.161883182276
P10415 P28300 0.207870837538
P10415 Q5JTV8 0.17361835245
P10415 Q96DZ1 0.185705741627
P10415 P00387 0.247799907365
P10415 Q9BS26 0.195226220164
P10415 Q92552 0.211338356656
P10415 Q5BJF2 0.231308411215
P10415 Q7Z7A1 0.0587945706449
P10415 P50897 0.256292906178
P10415 Q7KZI7 0.139466457434
P10415 Q9NZJ7 0.233046084676
P10415 Q8N766 0.11713836478
P10415 Q9NW13 0.140114379085
P10415 P0DTD1-PRO_0000449628 0.2
P10415 P0DTD1-PRO_0000449629 0.118463524855
P10415 P0DTD1-PRO_0000449624 0.247572815534
P10415 P0DTD1-PRO_0000449625 0.137739345275
P10415 P0DTD1-PRO_0000449626 0.253171856978
P10415 P0DTD1-PRO_0000449627 0.183141297756
P10415 P0DTD1-PRO_0000449620 0.159123055163
P10415 P0DTD1-PRO_0000449622 0.193215339233
P10415 P0DTD1-PRO_0000449623 0.243758511121
P10415 Q08379 0.111941485133
P10415 Q9NXK8 0.235423060061
P10415 Q96IZ5 0.206896551724
P10415 P11310 0.197978389683
P10415 Q9BQT8 0.247383444339
P10415 Q9UH99 0.151202749141
P10415 O95573 0.149398607301
P10415 O14975 0.160791887977
P10415 O14874 0.223290598291
P10415 Q99567 0.143500511771
P10415 Q96S66 0.161118508655
P10415 P61011 0.182805429864
P10415 P17612 0.226753670473
P10415 Q96ER3 0.17876217405
P10415 O00469 0.146243471274
P10415 Q13310 0.154157731713
P10415 Q5VU43 0.0570432357043
P10415 P62820 0.242389431361
P10415 Q9Y4L1 0.115756136184
P10415 Q96B26 0.264420622767
P10415 Q9C0D3 0.138423339541
P10415 P19784 0.219155844156
P10415 P29122 0.110772976263
P10415 Q9H845 0.161739130435
P10415 Q92615 0.143064182195
P10415 O00124 0.264907651715
P10415 O14656 0.230835486649
P10415 P61106 0.259851513421
P10415 Q99996 0.0375799686481
P10415 Q86UT6 0.120516499283
P10415 Q13546 0.154689948511
P10415 Q13283 0.187735849057
P10415 P61586 0.235974551764
P10415 O75964 0.170835875534
P10415 Q8N0X7 0.164917883212
P10415 Q9H6F5 0.226597026918
P10415 Q9UHD2 0.146086228548
P10415 O43633 0.248009101251
P10415 Q96AY3 0.167300380228
P10415 Q7Z5G4 0.202630005977
P10415 Q5T1M5 0.100588620013
P10415 Q9UBX5 0.193378712871
P10415 P61962 0.232643118149
P10415 Q96D53 0.187517109225
P10415 P51149 0.250143430866
P10415 P51148 0.248858447489
P10415 Q9UKA9 0.194004035745
P10415 P0DTD1-PRO_0000449619 0.23951048951
P10415 Q8IV08 0.19635385535
P10415 O95260 0.18452883263
P10415 Q9P2E5 0.140118577075
P10415 O96028 0.0891210134459
P10415 Q2PZI1 0.146651785714
P10415 P11940 0.151980792317
P10415 Q9BW92 0.147355163728
P10415 O75347 0.160583941606
P10415 Q99720 0.266060261512
P10415 Q9NXH9 0.15129914923
P10415 Q14157 0.105044425337
P10415 Q9H2H8 0.215085444903
P10415 Q6PKG0 0.106150656531
P10415 Q9Y5J9 0.15194564546
P10415 Q6UW63 0.182056510341
P10415 Q9UDR5 0.128239424845
P10415 Q9Y5J6 0.155582672361
P10415 Q9Y5J7 0.147076923077
P10415 Q9NY61 0.171790722762
P10415 Q6Y7W6 0.0927064496685
P10415 Q13443 0.118463757663
P10415 A7MCY6 0.15903030303
P10415 Q5VUA4 0.061393728223
P10415 Q96S52 0.181139380531
P10415 Q9UBU6 0.228621908127
P10415 Q9BQE4 0.234782608696
P10415 Q9Y6M9 0.228571428571
P10415 O95613 0.0424895858858
P10415 P61026 0.247695852535
P10415 Q86VM9 0.106241914618
P10415 Q92820 0.237122557726
P10415 Q86YT6 0.112690969596
P10415 Q92769 0.178550207962
P10415 O43823 0.150625809236
P10415 Q7Z3B4 0.184335914235
P10415 Q8N183 0.221700879765
P10415 Q5VT06 0.0458185978781
P10415 O14745 0.233660130719
P10415 Q7L2J0 0.155908213596
P10415 P13984 0.27731092437
P10415 P62330 0.230274693162
P10415 P13804 0.238307349666
P10415 Q9HAV7 0.265259555048
P10415 P12109 0.111832398938
P10415 Q15904 0.205217944639
P10415 Q9H270 0.118201006657
P10415 O60885 0.0891368041469
P10415 Q96I59 0.193107730518
P10415 Q9NVH1 0.17807472048
P10415 Q9BV19 0.276080691643
P10415 P26358 0.078343217907
P10415 Q8IWR0 0.117766023647
P10415 Q12907 0.234375
P10415 Q7Z4Q2 0.152243589744
P10415 Q9BSC4 0.146980461812
P10415 P27105 0.256189994947
P10415 Q7LGA3 0.219943707278
P10415 Q4KMQ2 0.119321018472
P10415 Q76N32 0.142742421201
P10415 Q9BVK2 0.177528089888
P10415 Q2TAA5 0.181409295352
P10415 Q92995 0.128245614035
P10415 Q15056 0.264171711613
P10415 Q8NBX0 0.212560386473
P10415 Q99470 0.261018889525
P10415 Q9BU02 0.275198187995
P10415 Q8NBJ5 0.16406062064
P10415 Q9ULT8 0.0543027791321
P10415 Q6PML9 0.169973190349
P10415 P31323 0.230823612584
P10415 Q9NU22 0.0281819223279
P10415 P0DTC1-PRO_0000449645 0.0303421562298
P10415 Q13438 0.151981879955
P10415 Q5EBL8 0.217183770883
P10415 Q9Y312 0.230914588057
P10415 Q9Y2I6 0.0875676921304
P10415 P52948 0.0726203855797
P10415 Q92900 0.104794520548
P10415 Q8IWR1 0.205533596838
P10415 Q96HR9 0.253577561534
P10415 Q96A26 0.210650887574
P10415 Q9H2P9 0.249246231156
P49703 Q96JC1 0.110840013942
P49703 Q9BSF4 0.242093784079
P49703 Q9NQT5 0.260389268806
P49703 Q9NQT4 0.292533659731
P49703 P33527 0.0712203248646
P49703 A3KN83 0.0799634452822
P49703 Q8N3C7 0.133362483603
P49703 Q9HAU0 0.0929648241206
P49703 P61970 0.241685144124
P49703 P16435 0.138249887235
P49703 Q9NZL9 0.22587624405
P49703 Q8WTV0 0.150499864901
P49703 Q13724 0.114724480578
P49703 Q6ZRP7 0.133924707919
P49703 Q8N8E3 0.105788423154
P49703 Q9BZQ6 0.108811748999
P49703 Q9Y3U8 0.223891810669
P49703 O94826 0.152311189694
P49703 Q5JSZ5 0.0519297255345
P49703 Q13206 0.117562466295
P49703 Q6UX04 0.186538461538
P49703 Q7Z2K6 0.106401089547
P49703 P55789 0.252396166134
P49703 P11233 0.374061433447
P49703 Q9Y673 0.24807953005
P49703 Q9NP72 0.349195710456
P49703 Q86YB8 0.1730223763
P49703 P62873 0.209793161672
P49703 P62877 0.197151424288
P49703 O00566 0.135893308807
P49703 Q9H8W4 0.251116071429
P49703 Q96F45 0.13
P49703 Q96F46 0.113946172667
P49703 O76024 0.106086956522
P49703 Q15369 0.199551569507
P49703 Q9UHI8 0.0996281375891
P49703 O60573 0.249718785152
P49703 P14735 0.100710721307
P49703 Q9H7F0 0.0851118210863
P49703 P35241 0.155467720685
P49703 P0C7P0 0.230598669623
P49703 O75439 0.16893143916
P49703 Q2T9J0 0.151740632474
P49703 O75534 0.122460824144
P49703 P61019 0.345776031434
P49703 P49643 0.165435745938
P49703 P49642 0.180270927405
P49703 Q8IWJ2 0.0666471220561
P49703 Q9HCE1 0.100569844448
P49703 P06280 0.174072836619
P49703 Q9Y6E2 0.208031837916
P49703 Q08117 0.301475755446
P49703 P12268 0.179073243647
P49703 Q9NR30 0.133187338244
P49703 Q96K12 0.157034442499
P49703 Q9BQ95 0.179530771846
P49703 Q99081 0.130601215942
P49703 O95070 0.227362204724
P49703 Q96DA6 0.248882265276
P49703 Q8N0Z8 0.238209817132
P49703 O43169 0.262354651163
P49703 O00203 0.0951190826228
P49703 Q7L8L6 0.128314106456
P49703 P38435 0.121321321321
P49703 Q9H4P4 0.222472924188
P49703 P0DTC5 0.26149968494
P49703 Q9UN86 0.174447174447
P49703 P00750 0.148517382413
P49703 P27448 0.129752066116
P49703 Q9NV92 0.202673566192
P49703 P09132 0.267883211679
P49703 O76061 0.221806270473
P49703 Q9ULX6 0.133410672854
P49703 P0DTC7 0.227171492205
P49703 P0DTC6 0.142968142968
P49703 Q9H4F8 0.183877415057
P49703 P0DTC4 0.149116064566
P49703 P0DTC3 0.224447868516
P49703 P0DTC2 0.0840643274854
P49703 Q13617 0.124636476942
P49703 Q9Y399 0.232108317215
P49703 P0DTC8 0.210096510765
P49703 Q9BV73 0.0489779119221
P49703 P0DTC9 0.190728945506
P49703 Q13868 0.245358755645
P49703 Q6NXT4 0.182974559687
P49703 P82663 0.288777698356
P49703 Q96CW5 0.110134436401
P49703 Q96CW1 0.181849670939
P49703 Q96SN8 0.0610687022901
P49703 Q8IWF2 0.133760778245
P49703 P67870 0.258566978193
P49703 Q2M389 0.0889636608345
P49703 Q99519 0.179613356766
P49703 A0A663DJA2 0.0965189873418
P49703 Q9NYU1 0.0719424460432
P49703 O75506 0.170506912442
P49703 Q8TEQ8 0.0935169248422
P49703 P09884 0.0733984333083
P49703 Q66GS9 0.0910388127854
P49703 Q4G0J3 0.151345590195
P49703 Q96CN9 0.128978916908
P49703 Q15818 0.185517241379
P49703 Q8NEJ9 0.260952380952
P49703 Q8WUY8 0.295746117488
P49703 Q99959 0.117208311135
P49703 Q9NXA8 0.234618916437
P49703 P48556 0.216949152542
P49703 O75592 0.0274958416783
P49703 Q9H488 0.195845697329
P49703 Q86VR2 0.176149148184
P49703 Q6NXT6 0.148367952522
P49703 Q8IUD2 0.0915852413592
P49703 Q7Z4H8 0.17005001471
P49703 P0DTD1-PRO_0000449632 0.216411564626
P49703 P0DTD1-PRO_0000449631 0.15773564166
P49703 P0DTD1-PRO_0000449630 0.139180409795
P49703 Q8N4C6 0.0562616243025
P49703 O43292 0.14801893845
P49703 Q04724 0.121062992126
P49703 Q8N6S5 0.238269347959
P49703 Q6UUV7 0.141000490436
P49703 Q04726 0.119929105947
P49703 Q14789 0.0374750422362
P49703 P61916 0.23892519971
P49703 Q96N16 0.146403242148
P49703 P52306 0.156560376372
P49703 Q9Y680 0.257389162562
P49703 O95684 0.191644308164
P49703 P15151 0.19188712522
P49703 Q9C0B5 0.127214514408
P49703 Q8TAD8 0.189419163892
P49703 P07203 0.273648648649
P49703 Q15370 0.216517857143
P49703 P49454 0.0389465875371
P49703 O43818 0.17540514776
P49703 Q9P0L2 0.12585499316
P49703 Q9BQS8 0.0755211175379
P49703 Q8TEM1 0.0607616602482
P49703 P61006 0.349730458221
P49703 Q9H773 0.27435530086
P49703 P21964 0.249738219895
P49703 Q00765 0.272791519435
P49703 Q96HW7 0.106187428196
P49703 Q4V328 0.119661408234
P49703 Q8WVC6 0.269919703521
P49703 P63218 0.145285935085
P49703 O00116 0.142100414556
P49703 Q14181 0.146379044684
P49703 P35555 0.0369525547445
P49703 P35556 0.0361283230062
P49703 P62072 0.184650455927
P49703 P35658 0.0522069661004
P49703 Q9BSJ2 0.114430468204
P49703 Q99988 0.243799719233
P49703 Q3KQU3 0.108945805494
P49703 Q08378 0.0732456140351
P49703 Q9H3K2 0.220068906115
P49703 Q9H7Z7 0.210258418168
P49703 Q9H173 0.189649415693
P49703 O94973 0.103436657682
P49703 Q5T6F2 0.0877488085226
P49703 P05026 0.222737819026
P49703 P05556 0.111214605067
P49703 P55085 0.1968892261
P49703 Q8NEW0 0.188422688423
P49703 Q70EL1 0.066519255574
P49703 Q9BQQ3 0.194678342876
P49703 Q8NCA5 0.153933220147
P49703 P37198 0.161089724608
P49703 EBI-25475912 0.131722525331
P49703 Q9GZU3 0.168021680217
P49703 P0DTD2 0.201058201058
P49703 P0DTD3 0.161662817552
P49703 Q8TD10 0.191880638446
P49703 Q8TD19 0.104362837414
P49703 Q969X5 0.23046875
P49703 O14578 0.0575870548108
P49703 Q9Y3A6 0.29030265596
P49703 Q9UJC3 0.130472475076
P49703 Q96IV0 0.138753764188
P49703 Q9BVL2 0.152842983829
P49703 P82675 0.185096153846
P49703 P09601 0.237348178138
P49703 Q96MM7 0.146613743488
P49703 P78406 0.220378232343
P49703 Q8IZ52 0.125691699605
P49703 Q9NQC3 0.0878068519018
P49703 Q8IWA5 0.131471535983
P49703 Q9HD40 0.172235722965
P49703 Q08431 0.180878552972
P49703 P25440 0.116802483508
P49703 Q9Y276 0.194690265487
P49703 Q5JRX3 0.096611924841
P49703 Q9Y375 0.209322779244
P49703 Q5VT66 0.225680933852
P49703 Q12770 0.0831008128109
P49703 P13861 0.196587537092
P49703 Q10713 0.167775527914
P49703 O76094 0.14543770264
P49703 Q9UJZ1 0.234455958549
P49703 Q9UL15 0.196654148173
P49703 Q9BRN9 0.233260153677
P49703 P38606 0.146201743462
P49703 P58166 0.19812474521
P49703 O95391 0.144636502288
P49703 P28300 0.172402044293
P49703 Q5JTV8 0.14981569247
P49703 Q96DZ1 0.164549304295
P49703 P00387 0.224422442244
P49703 Q9BS26 0.188154568436
P49703 Q92552 0.200436522372
P49703 Q5BJF2 0.271754636234
P49703 Q7Z7A1 0.0504900923771
P49703 P50897 0.228691197019
P49703 Q7KZI7 0.125296442688
P49703 Q9NZJ7 0.217027746104
P49703 Q8N766 0.10503005378
P49703 Q9NW13 0.126801152738
P49703 P0DTD1-PRO_0000449628 0.241025641026
P49703 P0DTD1-PRO_0000449629 0.0998700876908
P49703 P0DTD1-PRO_0000449624 0.231454005935
P49703 P0DTD1-PRO_0000449625 0.190985485103
P49703 P0DTD1-PRO_0000449626 0.280898876404
P49703 P0DTD1-PRO_0000449627 0.21359223301
P49703 P0DTD1-PRO_0000449620 0.138677450048
P49703 P0DTD1-PRO_0000449622 0.159009546539
P49703 P0DTD1-PRO_0000449623 0.218475750577
P49703 Q08379 0.104463285874
P49703 Q9NXK8 0.226928221132
P49703 Q96IZ5 0.199927166788
P49703 P11310 0.19533733663
P49703 Q9BQT8 0.230620155039
P49703 Q9UH99 0.133824166306
P49703 O95573 0.134439480961
P49703 O14975 0.144736842105
P49703 O14874 0.191696750903
P49703 Q99567 0.128739426449
P49703 Q96S66 0.149044928706
P49703 P61011 0.183399450717
P49703 P17612 0.212096106048
P49703 Q96ER3 0.174244833068
P49703 O00469 0.11963562753
P49703 Q13310 0.149074296706
P49703 Q5VU43 0.0514613340791
P49703 P62820 0.382791327913
P49703 Q9Y4L1 0.105783017365
P49703 Q96B26 0.271212909943
P49703 Q9C0D3 0.128884254432
P49703 P19784 0.203627370157
P49703 P29122 0.095806550352
P49703 Q9H845 0.148231753198
P49703 Q92615 0.128756260434
P49703 O00124 0.249326871298
P49703 O14656 0.232049036778
P49703 P61106 0.358064516129
P49703 Q99996 0.0333969870571
P49703 Q86UT6 0.108740978348
P49703 Q13546 0.136599683902
P49703 Q13283 0.179821769574
P49703 P61586 0.363572433193
P49703 O75964 0.20993227991
P49703 Q8N0X7 0.137827887713
P49703 Q9H6F5 0.197470420237
P49703 Q9UHD2 0.132700421941
P49703 O43633 0.290152015863
P49703 Q96AY3 0.147939595598
P49703 Q7Z5G4 0.266324284666
P49703 Q5T1M5 0.0854476140397
P49703 Q9UBX5 0.154978083907
P49703 P61962 0.218969072165
P49703 Q96D53 0.156846473029
P49703 P51149 0.355421686747
P49703 P51148 0.352826510721
P49703 Q9UKA9 0.166715243369
P49703 P0DTD1-PRO_0000449619 0.281650071124
P49703 Q8IV08 0.17261185006
P49703 O95260 0.155814614728
P49703 Q9P2E5 0.125248904819
P49703 O96028 0.0759959825912
P49703 Q2PZI1 0.132147681225
P49703 P11940 0.146595590017
P49703 Q9BW92 0.129919593737
P49703 O75347 0.228635682159
P49703 Q99720 0.250922509225
P49703 Q9NXH9 0.134539549988
P49703 Q14157 0.0904899135447
P49703 Q9H2H8 0.2494592646
P49703 Q6PKG0 0.0904543559817
P49703 Q9Y5J9 0.168831168831
P49703 Q6UW63 0.166126656848
P49703 Q9UDR5 0.103819619721
P49703 Q9Y5J6 0.206922498119
P49703 Q9Y5J7 0.186311787072
P49703 Q9NY61 0.161035422343
P49703 Q6Y7W6 0.0806588349279
P49703 Q13443 0.110566448802
P49703 A7MCY6 0.13677514069
P49703 Q5VUA4 0.0509362772499
P49703 Q96S52 0.171045276691
P49703 Q9UBU6 0.179441260745
P49703 Q9BQE4 0.279151943463
P49703 Q9Y6M9 0.271174377224
P49703 O95613 0.0375116610203
P49703 P61026 0.360082304527
P49703 Q86VM9 0.100390497885
P49703 Q92820 0.219060523939
P49703 Q86YT6 0.102997109387
P49703 Q92769 0.161959134615
P49703 O43823 0.128590078329
P49703 Q7Z3B4 0.172590361446
P49703 Q8N183 0.285304659498
P49703 Q5VT06 0.0399687337155
P49703 O14745 0.219087136929
P49703 Q7L2J0 0.124108108108
P49703 P13984 0.27147766323
P49703 P62330 0.51391862955
P49703 P13804 0.230176710467
P49703 Q9HAV7 0.282637075718
P49703 P12109 0.0971810089021
P49703 Q15904 0.174557165862
P49703 Q9H270 0.10586505473
P49703 O60885 0.0701674966048
P49703 Q96I59 0.178448005027
P49703 Q9NVH1 0.164232570956
P49703 Q9BV19 0.271672354949
P49703 P26358 0.0669162826421
P49703 Q8IWR0 0.100156494523
P49703 Q12907 0.197858842189
P49703 Q7Z4Q2 0.139722863741
P49703 Q9BSC4 0.135020152262
P49703 P27105 0.252447192169
P49703 Q7LGA3 0.206614944875
P49703 Q4KMQ2 0.104002679618
P49703 Q76N32 0.123609144244
P49703 Q9BVK2 0.16269165247
P49703 Q2TAA5 0.1728844404
P49703 Q92995 0.112327799364
P49703 Q15056 0.247892074199
P49703 Q8NBX0 0.196853146853
P49703 Q99470 0.26593689633
P49703 Q9BU02 0.273838630807
P49703 Q8NBJ5 0.14420975965
P49703 Q9ULT8 0.0455100794136
P49703 Q6PML9 0.15872156013
P49703 P31323 0.193479039771
P49703 Q9NU22 0.0240266070302
P49703 P0DTC1-PRO_0000449645 0.0419693301049
P49703 Q13438 0.135023989034
P49703 Q5EBL8 0.250366032211
P49703 Q9Y312 0.204754601227
P49703 Q9Y2I6 0.0825135979632
P49703 P52948 0.0599358140342
P49703 Q92900 0.0943266317819
P49703 Q8IWR1 0.193806921676
P49703 Q96HR9 0.2771560237
P49703 Q96A26 0.284057971014
P49703 Q9H2P9 0.242827868852
O95865 Q96JC1 0.144452078324
O95865 Q9BSF4 0.298617966436
O95865 Q9NQT5 0.288584027438
O95865 Q9NQT4 0.272863568216
O95865 P33527 0.0971304706854
O95865 A3KN83 0.104661688165
O95865 Q8N3C7 0.167883211679
O95865 Q9HAU0 0.120447019868
O95865 P61970 0.173798203909
O95865 P16435 0.177069499779
O95865 Q9NZL9 0.270981210856
O95865 Q8WTV0 0.207661822985
O95865 Q13724 0.157145399537
O95865 Q6ZRP7 0.178070548236
O95865 Q8N8E3 0.133694225722
O95865 Q9BZQ6 0.143021724819
O95865 Q9Y3U8 0.163548904329
O95865 O94826 0.199356913183
O95865 Q5JSZ5 0.0717542259942
O95865 Q13206 0.151584912343
O95865 Q6UX04 0.214731585518
O95865 Q7Z2K6 0.14568647197
O95865 P55789 0.245560629122
O95865 P11233 0.242900608519
O95865 Q9Y673 0.267740531128
O95865 Q9NP72 0.24645030426
O95865 Q86YB8 0.217684986184
O95865 P62873 0.250713412148
O95865 P62877 0.160085378869
O95865 O00566 0.173020527859
O95865 Q9H8W4 0.263027295285
O95865 Q96F45 0.185675182482
O95865 Q96F46 0.147261453669
O95865 O76024 0.145869043538
O95865 Q15369 0.170926517572
O95865 Q9UHI8 0.136739063934
O95865 O60573 0.246643460965
O95865 P14735 0.130506196805
O95865 Q9H7F0 0.11455304084
O95865 P35241 0.190255220418
O95865 P0C7P0 0.18647649234
O95865 O75439 0.218844069837
O95865 Q2T9J0 0.211853392254
O95865 O75534 0.157053112507
O95865 P61019 0.240647118301
O95865 P49643 0.214182761603
O95865 P49642 0.213972325346
O95865 Q8IWJ2 0.0846176214016
O95865 Q9HCE1 0.135928234757
O95865 P06280 0.236269093273
O95865 Q9Y6E2 0.231390449438
O95865 Q08117 0.236372898625
O95865 P12268 0.219889180519
O95865 Q9NR30 0.155081261014
O95865 Q96K12 0.210256410256
O95865 Q9BQ95 0.239338842975
O95865 Q99081 0.179005524862
O95865 O95070 0.276465028355
O95865 Q96DA6 0.173751328374
O95865 Q8N0Z8 0.278445883441
O95865 O43169 0.210334029228
O95865 O00203 0.125326749927
O95865 Q7L8L6 0.163980099502
O95865 P38435 0.155345540461
O95865 Q9H4P4 0.248260869565
O95865 P0DTC5 0.234406438632
O95865 Q9UN86 0.211077844311
O95865 P00750 0.188688688689
O95865 P27448 0.162266450041
O95865 Q9NV92 0.248439450687
O95865 P09132 0.196858638743
O95865 O76061 0.261593876632
O95865 Q9ULX6 0.173190714611
O95865 P0DTC7 0.178590355061
O95865 P0DTC6 0.103995621237
O95865 Q9H4F8 0.233635774465
O95865 P0DTC4 0.115697990223
O95865 P0DTC3 0.262126408623
O95865 P0DTC2 0.110829715388
O95865 Q13617 0.157615353205
O95865 Q9Y399 0.277416356877
O95865 P0DTC8 0.171701112878
O95865 Q9BV73 0.0643841222207
O95865 P0DTC9 0.242611683849
O95865 Q13868 0.290804044295
O95865 Q6NXT4 0.22380952381
O95865 P82663 0.219185146983
O95865 Q96CW5 0.15205572545
O95865 Q96CW1 0.224840121171
O95865 Q96SN8 0.0815805160521
O95865 Q8IWF2 0.178207076188
O95865 P67870 0.250883392226
O95865 Q2M389 0.113654511578
O95865 Q99519 0.236599522021
O95865 A0A663DJA2 0.0648558758315
O95865 Q9NYU1 0.0961240310078
O95865 O75506 0.121606948969
O95865 Q8TEQ8 0.123724489796
O95865 P09884 0.0967776241625
O95865 Q66GS9 0.118443316413
O95865 Q4G0J3 0.192077143602
O95865 Q96CN9 0.163348232426
O95865 Q15818 0.232573726542
O95865 Q8NEJ9 0.27380952381
O95865 Q8WUY8 0.258620689655
O95865 Q99959 0.15293088364
O95865 Q9NXA8 0.266578249337
O95865 P48556 0.265139116203
O95865 O75592 0.0381477845852
O95865 Q9H488 0.25
O95865 Q86VR2 0.222222222222
O95865 Q6NXT6 0.197045634397
O95865 Q8IUD2 0.120155597176
O95865 Q7Z4H8 0.221935113408
O95865 P0DTD1-PRO_0000449632 0.255336617406
O95865 P0DTD1-PRO_0000449631 0.209239860328
O95865 P0DTD1-PRO_0000449630 0.190651003426
O95865 Q8N4C6 0.0724514936865
O95865 O43292 0.195508908958
O95865 Q04724 0.154918667699
O95865 Q8N6S5 0.254518072289
O95865 Q6UUV7 0.19822200865
O95865 Q04726 0.15497869043
O95865 Q14789 0.0508742417291
O95865 P61916 0.194053208138
O95865 Q96N16 0.188244047619
O95865 P52306 0.200767263427
O95865 Q9Y680 0.244969818913
O95865 O95684 0.251392499072
O95865 P15151 0.226789996574
O95865 Q9C0B5 0.167330677291
O95865 Q8TAD8 0.226049515608
O95865 P07203 0.248349415947
O95865 Q15370 0.177813163482
O95865 P49454 0.0511183794049
O95865 O43818 0.235221293717
O95865 Q9P0L2 0.154008844453
O95865 Q9BQS8 0.0970044338704
O95865 Q8TEM1 0.0853938312516
O95865 P61006 0.244298023315
O95865 Q9H773 0.232438016529
O95865 P21964 0.293078055965
O95865 Q00765 0.234271099744
O95865 Q96HW7 0.141006961308
O95865 Q4V328 0.15164710337
O95865 Q8WVC6 0.277416124186
O95865 P63218 0.117230098146
O95865 O00116 0.180750112969
O95865 Q14181 0.208647561589
O95865 P35555 0.050625883303
O95865 P35556 0.0507563694268
O95865 P62072 0.134159482759
O95865 P35658 0.0746820809249
O95865 Q9BSJ2 0.143939393939
O95865 Q99988 0.278253039172
O95865 Q3KQU3 0.143274853801
O95865 Q08378 0.0976749239461
O95865 Q9H3K2 0.272236076475
O95865 Q9H7Z7 0.25966641395
O95865 Q9H173 0.230919129588
O95865 O94973 0.14584717608
O95865 Q5T6F2 0.121778886118
O95865 P05026 0.255024564538
O95865 P05556 0.145267791636
O95865 P55085 0.238970588235
O95865 Q8NEW0 0.240782543266
O95865 Q70EL1 0.0873102943865
O95865 Q9BQQ3 0.233868326236
O95865 Q8NCA5 0.187949143173
O95865 P37198 0.212366368102
O95865 EBI-25475912 0.0992868897422
O95865 Q9GZU3 0.209104258443
O95865 P0DTD2 0.15244229737
O95865 P0DTD3 0.120174007613
O95865 Q8TD10 0.22016183412
O95865 Q8TD19 0.13739157373
O95865 Q969X5 0.266885553471
O95865 O14578 0.0770624852258
O95865 Q9Y3A6 0.255137844612
O95865 Q9UJC3 0.166666666667
O95865 Q96IV0 0.172688025449
O95865 Q9BVL2 0.189127105666
O95865 P82675 0.232309746328
O95865 P09601 0.283980582524
O95865 Q96MM7 0.187849331713
O95865 P78406 0.23214953271
O95865 Q8IZ52 0.167573872473
O95865 Q9NQC3 0.117631368365
O95865 Q8IWA5 0.160793416333
O95865 Q9HD40 0.221860189573
O95865 Q08431 0.225563909774
O95865 P25440 0.162657502864
O95865 Q9Y276 0.243382605706
O95865 Q5JRX3 0.13283647523
O95865 Q9Y375 0.277777777778
O95865 Q5VT66 0.26741760534
O95865 Q12770 0.109523237661
O95865 P13861 0.242446043165
O95865 Q10713 0.215193448178
O95865 O76094 0.173330304407
O95865 Q9UJZ1 0.291666666667
O95865 Q9UL15 0.224692997013
O95865 Q9BRN9 0.260307998013
O95865 P38606 0.190778238595
O95865 P58166 0.261332282223
O95865 O95391 0.177451468392
O95865 P28300 0.220271613117
O95865 Q5JTV8 0.195517774343
O95865 Q96DZ1 0.211209439528
O95865 P00387 0.290702947846
O95865 Q9BS26 0.243603224676
O95865 Q92552 0.231556653724
O95865 Q5BJF2 0.228115345005
O95865 Q7Z7A1 0.0667367683141
O95865 P50897 0.2689376961
O95865 Q7KZI7 0.157270606532
O95865 Q9NZJ7 0.253038674033
O95865 Q8N766 0.137683421792
O95865 Q9NW13 0.157021448806
O95865 P0DTD1-PRO_0000449628 0.19842519685
O95865 P0DTD1-PRO_0000449629 0.135853892983
O95865 P0DTD1-PRO_0000449624 0.26685660019
O95865 P0DTD1-PRO_0000449625 0.131963223364
O95865 P0DTD1-PRO_0000449626 0.232688391039
O95865 P0DTD1-PRO_0000449627 0.167642362959
O95865 P0DTD1-PRO_0000449620 0.18260261194
O95865 P0DTD1-PRO_0000449622 0.201688009313
O95865 P0DTD1-PRO_0000449623 0.257447754558
O95865 Q08379 0.134964483031
O95865 Q9NXK8 0.275891706059
O95865 Q96IZ5 0.244169611307
O95865 P11310 0.247341337907
O95865 Q9BQT8 0.27374301676
O95865 Q9UH99 0.163122075712
O95865 O95573 0.166771159875
O95865 O14975 0.178366762178
O95865 O14874 0.241065171689
O95865 Q99567 0.166903265058
O95865 Q96S66 0.188897658511
O95865 P61011 0.213031835763
O95865 P17612 0.252201761409
O95865 Q96ER3 0.216165995664
O95865 O00469 0.15724522293
O95865 Q13310 0.184303558803
O95865 Q5VU43 0.0694425135548
O95865 P62820 0.245053272451
O95865 Q9Y4L1 0.135513284075
O95865 Q96B26 0.27375122429
O95865 Q9C0D3 0.165607706497
O95865 P19784 0.250199203187
O95865 P29122 0.132064067694
O95865 Q9H845 0.193072955048
O95865 Q92615 0.168375717801
O95865 O00124 0.277504911591
O95865 O14656 0.263513513514
O95865 P61106 0.247854618879
O95865 Q99996 0.0434690684596
O95865 Q86UT6 0.139104288653
O95865 Q13546 0.181697318857
O95865 Q13283 0.222876627402
O95865 P61586 0.237876467586
O95865 O75964 0.15088282504
O95865 Q8N0X7 0.178781038375
O95865 Q9H6F5 0.261143984221
O95865 Q9UHD2 0.164593698176
O95865 O43633 0.260060362173
O95865 Q96AY3 0.200451014783
O95865 Q7Z5G4 0.180241723594
O95865 Q5T1M5 0.112989208165
O95865 Q9UBX5 0.202562538133
O95865 P61962 0.253487445197
O95865 Q96D53 0.217356042174
O95865 P51149 0.256969082615
O95865 P51148 0.267911200807
O95865 Q9UKA9 0.223613086771
O95865 P0DTD1-PRO_0000449619 0.223021582734
O95865 Q8IV08 0.215801886792
O95865 O95260 0.20688697584
O95865 Q9P2E5 0.168429298864
O95865 O96028 0.101381978994
O95865 Q2PZI1 0.173442333186
O95865 P11940 0.185229161719
O95865 Q9BW92 0.174012474012
O95865 O75347 0.15848452508
O95865 Q99720 0.251382604324
O95865 Q9NXH9 0.180887372014
O95865 Q14157 0.123291571754
O95865 Q9H2H8 0.202906071614
O95865 Q6PKG0 0.121686581514
O95865 Q9Y5J9 0.130881557599
O95865 Q6UW63 0.210117849957
O95865 Q9UDR5 0.140866102539
O95865 Q9Y5J6 0.151952915998
O95865 Q9Y5J7 0.135849056604
O95865 Q9NY61 0.202184336708
O95865 Q6Y7W6 0.102865363865
O95865 Q13443 0.146995708155
O95865 A7MCY6 0.186765763606
O95865 Q5VUA4 0.0724506807447
O95865 Q96S52 0.209994538504
O95865 Q9UBU6 0.240264255911
O95865 Q9BQE4 0.226086956522
O95865 Q9Y6M9 0.218508997429
O95865 O95613 0.0526135641289
O95865 P61026 0.243641912513
O95865 Q86VM9 0.13595505618
O95865 Q92820 0.269364664926
O95865 Q86YT6 0.135947123329
O95865 Q92769 0.208968347011
O95865 O43823 0.17905982906
O95865 Q7Z3B4 0.210928319624
O95865 Q8N183 0.216020671835
O95865 Q5VT06 0.0526097333195
O95865 O14745 0.272654370489
O95865 Q7L2J0 0.176258228923
O95865 P13984 0.26699751861
O95865 P62330 0.224111282844
O95865 P13804 0.288956787429
O95865 Q9HAV7 0.259707513868
O95865 P12109 0.12368112544
O95865 Q15904 0.229225462527
O95865 Q9H270 0.134568896052
O95865 O60885 0.0965246636771
O95865 Q96I59 0.22620140802
O95865 Q9NVH1 0.205763533531
O95865 Q9BV19 0.256997455471
O95865 P26358 0.0892380952381
O95865 Q8IWR0 0.131448872413
O95865 Q12907 0.264006139678
O95865 Q7Z4Q2 0.181241504304
O95865 Q9BSC4 0.163296703297
O95865 P27105 0.281888997079
O95865 Q7LGA3 0.245163837347
O95865 Q4KMQ2 0.136581337737
O95865 Q76N32 0.169285856376
O95865 Q9BVK2 0.196339434276
O95865 Q2TAA5 0.215616681455
O95865 Q92995 0.148451096415
O95865 Q15056 0.275074478649
O95865 Q8NBX0 0.243546195652
O95865 Q99470 0.251390996459
O95865 Q9BU02 0.26002004008
O95865 Q8NBJ5 0.176778491554
O95865 Q9ULT8 0.0625987601799
O95865 Q6PML9 0.206038135593
O95865 P31323 0.245217391304
O95865 Q9NU22 0.0328356501344
O95865 P0DTC1-PRO_0000449645 0.0275435637999
O95865 Q13438 0.171262048868
O95865 Q5EBL8 0.190451206716
O95865 Q9Y312 0.255200594354
O95865 Q9Y2I6 0.106246418338
O95865 P52948 0.0834409713252
O95865 Q92900 0.124965967874
O95865 Q8IWR1 0.244962884411
O95865 Q96HR9 0.249367728882
O95865 Q96A26 0.217708333333
O95865 Q9H2P9 0.296440760605
O14498 Q96JC1 0.192120704107
O14498 Q9BSF4 0.208995603652
O14498 Q9NQT5 0.215679676985
O14498 Q9NQT4 0.204638472033
O14498 P33527 0.133862272404
O14498 A3KN83 0.140518873177
O14498 Q8N3C7 0.228077483858
O14498 Q9HAU0 0.164389121905
O14498 P61970 0.129603399433
O14498 P16435 0.226775370092
O14498 Q9NZL9 0.250082481029
O14498 Q8WTV0 0.255091649695
O14498 Q13724 0.194203401597
O14498 Q6ZRP7 0.225407300474
O14498 Q8N8E3 0.17534861356
O14498 Q9BZQ6 0.192796269497
O14498 Q9Y3U8 0.111349036403
O14498 O94826 0.23745819398
O14498 Q5JSZ5 0.0973611111111
O14498 Q13206 0.19274611399
O14498 Q6UX04 0.271287720347
O14498 Q7Z2K6 0.188985412228
O14498 P55789 0.181254307374
O14498 P11233 0.181880812952
O14498 Q9Y673 0.24230387289
O14498 Q9NP72 0.180502928006
O14498 Q86YB8 0.266470588235
O14498 P62873 0.254527494238
O14498 P62877 0.111942959002
O14498 O00566 0.216346153846
O14498 Q9H8W4 0.213849287169
[truncated: 1,117,314 more chars]
