# Supplementary material for: Alignment of virus-host protein-protein interaction networks by integer linear programming: SARS-CoV-2
Source: PLoS One. 2020 Dec 7;15(12):e0236304. doi: 10.1371/journal.pone.0236304 (PMC7721128; doi:10.1371/journal.pone.0236304)
Supplement: S4 File — (GZ) [file pone.0236304.s004.gz]

Archive with 1 entries (1 files):
- 2697049-694009.dat
