# Supplementary material for: Alignment of virus-host protein-protein interaction networks by integer linear programming: SARS-CoV-2
Source: PLoS One. 2020 Dec 7;15(12):e0236304. doi: 10.1371/journal.pone.0236304 (PMC7721128; doi:10.1371/journal.pone.0236304)
Supplement: S4 File — (GZ) [file pone.0236304.s004.gz › 2697049-694009.dat]

data;

set M :=
A0A663DJA2
A3KN83
A7MCY6
EBI-25475912
O00116
O00124
O00203
O00469
O00566
O14578
O14656
O14745
O14874
O14975
O43169
O43292
O43633
O43818
O43823
O60573
O60885
O75347
O75439
O75506
O75534
O75592
O75964
O76024
O76061
O76094
O94826
O94973
O95070
O95260
O95391
O95573
O95613
O95684
O96028
P00387
P00750
P05026
P05556
P06280
P07203
P09132
P09601
P09884
P0C7P0
P0DTC1-PRO_0000449645
P0DTC2
P0DTC3
P0DTC4
P0DTC5
P0DTC6
P0DTC7
P0DTC8
P0DTC9
P0DTD1-PRO_0000449619
P0DTD1-PRO_0000449620
P0DTD1-PRO_0000449622
P0DTD1-PRO_0000449623
P0DTD1-PRO_0000449624
P0DTD1-PRO_0000449625
P0DTD1-PRO_0000449626
P0DTD1-PRO_0000449627
P0DTD1-PRO_0000449628
P0DTD1-PRO_0000449629
P0DTD1-PRO_0000449630
P0DTD1-PRO_0000449631
P0DTD1-PRO_0000449632
P0DTD2
P0DTD3
P11233
P11310
P11940
P12109
P12268
P13804
P13861
P13984
P14735
P15151
P16435
P17612
P19784
P21964
P25440
P26358
P27105
P27448
P28300
P29122
P31323
P33527
P35241
P35555
P35556
P35658
P37198
P38435
P38606
P48556
P49454
P49642
P49643
P50897
P51148
P51149
P52306
P52948
P55085
P55789
P58166
P61006
P61011
P61019
P61026
P61106
P61586
P61916
P61962
P61970
P62072
P62330
P62820
P62873
P62877
P63218
P67870
P78406
P82663
P82675
Q00765
Q04724
Q04726
Q08117
Q08378
Q08379
Q08431
Q10713
Q12770
Q12907
Q13206
Q13283
Q13310
Q13438
Q13443
Q13546
Q13617
Q13724
Q13868
Q14157
Q14181
Q14789
Q15056
Q15369
Q15370
Q15818
Q15904
Q2M389
Q2PZI1
Q2T9J0
Q2TAA5
Q3KQU3
Q4G0J3
Q4KMQ2
Q4V328
Q5BJF2
Q5EBL8
Q5JRX3
Q5JSZ5
Q5JTV8
Q5T1M5
Q5T6F2
Q5VT06
Q5VT66
Q5VU43
Q5VUA4
Q66GS9
Q6NXT4
Q6NXT6
Q6PKG0
Q6PML9
Q6UUV7
Q6UW63
Q6UX04
Q6Y7W6
Q6ZRP7
Q70EL1
Q76N32
Q7KZI7
Q7L2J0
Q7L8L6
Q7LGA3
Q7Z2K6
Q7Z3B4
Q7Z4H8
Q7Z4Q2
Q7Z5G4
Q7Z7A1
Q86UT6
Q86VM9
Q86VR2
Q86YB8
Q86YT6
Q8IUD2
Q8IV08
Q8IWA5
Q8IWF2
Q8IWJ2
Q8IWR0
Q8IWR1
Q8IZ52
Q8N0X7
Q8N0Z8
Q8N183
Q8N3C7
Q8N4C6
Q8N6S5
Q8N766
Q8N8E3
Q8NBJ5
Q8NBX0
Q8NCA5
Q8NEJ9
Q8NEW0
Q8TAD8
Q8TD10
Q8TD19
Q8TEM1
Q8TEQ8
Q8WTV0
Q8WUY8
Q8WVC6
Q92552
Q92615
Q92769
Q92820
Q92900
Q92995
Q969X5
Q96A26
Q96AY3
Q96B26
Q96CN9
Q96CW1
Q96CW5
Q96D53
Q96DA6
Q96DZ1
Q96ER3
Q96F45
Q96F46
Q96HR9
Q96HW7
Q96I59
Q96IV0
Q96IZ5
Q96JC1
Q96K12
Q96MM7
Q96N16
Q96S52
Q96S66
Q96SN8
Q99081
Q99470
Q99519
Q99567
Q99720
Q99959
Q99988
Q99996
Q9BQ95
Q9BQE4
Q9BQQ3
Q9BQS8
Q9BQT8
Q9BRN9
Q9BS26
Q9BSC4
Q9BSF4
Q9BSJ2
Q9BU02
Q9BV19
Q9BV73
Q9BVK2
Q9BVL2
Q9BW92
Q9BZQ6
Q9C0B5
Q9C0D3
Q9GZU3
Q9H173
Q9H270
Q9H2H8
Q9H2P9
Q9H3K2
Q9H488
Q9H4F8
Q9H4P4
Q9H6F5
Q9H773
Q9H7F0
Q9H7Z7
Q9H845
Q9H8W4
Q9HAU0
Q9HAV7
Q9HCE1
Q9HD40
Q9NP72
Q9NQC3
Q9NQT4
Q9NQT5
Q9NR30
Q9NU22
Q9NV92
Q9NVH1
Q9NW13
Q9NXA8
Q9NXH9
Q9NXK8
Q9NY61
Q9NYU1
Q9NZJ7
Q9NZL9
Q9P0L2
Q9P2E5
Q9UBU6
Q9UBX5
Q9UDR5
Q9UH99
Q9UHD2
Q9UHI8
Q9UJC3
Q9UJZ1
Q9UKA9
Q9UL15
Q9ULT8
Q9ULX6
Q9UN86
Q9Y276
Q9Y2I6
Q9Y312
Q9Y375
Q9Y399
Q9Y3A6
Q9Y3U8
Q9Y4L1
Q9Y5J6
Q9Y5J7
Q9Y5J9
Q9Y673
Q9Y680
Q9Y6E2
Q9Y6M9
;

set N :=
A9UHW6
B0QYN7
B8ZZN6
NP_828860
NP_828861
NP_828862
NP_828863
NP_828864
NP_828865
NP_828866
NP_828867
NP_828868
NP_828869
NP_828870
NP_828871
NP_828872
NP_904322
O00303
O00560
O14498
O14920
O43447
O43765
O75348
O95295
O95299
O95865
O96017
P00403
P02768
P05155
P06733
P08708
P08865
P08949
P09630
P09651
P0C6X7-PRO_0000037311
P0C6X7-PRO_0000037319
P0C6X7-PRO_0000037320
P0C6X7-PRO_0000037322
P10415
P13591
P13796
P14618
P20231
P20290
P23025
P23588
P25685
P25787
P27448
P28340
P30876
P35354
P40337
P46379
P49069
P49703
P50583
P51948
P52292
P54274
P59594
P59595
P59596
P59632
P59633
P59634
P59635
P59636
P59637
P60866
P62258
P62487
P62879
P62937
P62942
P68104
P69849
P98161
Q01196
Q03135
Q07817
Q07820
Q0VD86
Q13009
Q13064
Q13287
Q13427
Q13561
Q13564
Q14653
Q15661
Q16548
Q53GL0
Q56VL3
Q5JRX3
Q5SQN1
Q5TBA9
Q5XPI4
Q6P587
Q7KZI7
Q7TFA0
Q7TFA1
Q7Z3Q1
Q7Z494
Q86VK4
Q8N488
Q8TD31
Q8TEB7
Q8TF42
Q8WXF8
Q92499
Q92560
Q92802
Q92843
Q92994
Q96GS6
Q99426
Q99471
Q99873
Q9BQB6
Q9BUV0
Q9BW92
Q9BYF1
Q9GZN8
Q9H000
Q9H4F8
Q9HCD5
Q9NY15
Q9P0M6
Q9UKA8
Q9UMX0
Q9UQN3
Q9Y2D1
Q9Y4W2
Q9Y6E2
;

param a :=
P0DTC4 Q8IWA5 0.35
P0DTC4 Q86VM9 0.35
P0DTC4 Q6UX04 0.35
P0DTC4 P25440 0.35
P0DTC5 Q9BSJ2 0.35
P0DTC5 Q9BQT8 0.35
P0DTC5 Q96HW7 0.35
P0DTC5 Q96HR9 0.35
P0DTC5 Q96ER3 0.35
P0DTC5 Q96D53 0.35
P0DTC5 Q96CW5 0.35
P0DTC5 Q8NEW0 0.35
P0DTC5 Q7L8L6 0.35
P0DTC5 Q6PML9 0.35
P0DTC5 Q5JRX3 0.35
P0DTC5 Q4KMQ2 0.35
P0DTC5 Q10713 0.35
P0DTC5 Q00765 0.35
P0DTC5 P48556 0.35
P0DTC5 P38606 0.35
P0DTC5 P38435 0.35
P0DTC5 P27105 0.35
P0DTC5 P13804 0.35
P0DTC5 P11310 0.35
P0DTC5 P05026 0.35
P0DTC5 O95070 0.35
P0DTC5 O75439 0.35
P0DTD1-PRO_0000449619 Q14181 0.35
P0DTD1-PRO_0000449619 P49643 0.35
P0DTD1-PRO_0000449619 P49642 0.35
P0DTD1-PRO_0000449619 P09884 0.35
P0DTD1-PRO_0000449619 Q99959 0.35
P0DTD1-PRO_0000449619 Q8NBJ5 0.35
P0DTD1-PRO_0000449628 Q9HAV7 0.35
P0DTD1-PRO_0000449628 Q96CW1 0.35
P0DTD1-PRO_0000449628 Q969X5 0.35
P0DTD1-PRO_0000449628 P55789 0.35
P0DTD1-PRO_0000449628 O94973 0.35
P0DTD1-PRO_0000449629 Q9HAU0 0.35
P0DTD1-PRO_0000449629 Q9H2H8 0.35
P0DTD1-PRO_0000449629 Q99081 0.35
P0DTD1-PRO_0000449629 Q96IZ5 0.35
P0DTD1-PRO_0000449629 Q92615 0.35
P0DTD1-PRO_0000449629 Q8IWR0 0.35
P0DTD1-PRO_0000449629 Q70EL1 0.35
P0DTD1-PRO_0000449629 Q6UUV7 0.35
P0DTD1-PRO_0000449629 Q5VUA4 0.35
P0DTD1-PRO_0000449629 Q5T6F2 0.35
P0DTD1-PRO_0000449629 Q5JSZ5 0.35
P0DTD1-PRO_0000449629 Q5EBL8 0.35
P0DTD1-PRO_0000449629 Q2T9J0 0.35
P0DTD1-PRO_0000449629 Q14157 0.35
P0DTD1-PRO_0000449629 Q13546 0.35
P0DTD1-PRO_0000449629 O95391 0.35
P0DTD1-PRO_0000449629 O75592 0.35
P0DTD1-PRO_0000449629 O43823 0.35
P0DTD1-PRO_0000449629 O14874 0.35
P0DTD1-PRO_0000449629 A3KN83 0.35
P0DTD1-PRO_0000449630 P17612 0.35
P0DTD1-PRO_0000449630 O14578 0.35
P0DTD1-PRO_0000449630 Q9Y2I6 0.35
P0DTD1-PRO_0000449630 Q9UJC3 0.35
P0DTD1-PRO_0000449630 Q9UHD2 0.35
P0DTD1-PRO_0000449630 Q9BV73 0.35
P0DTD1-PRO_0000449630 Q9BV19 0.35
P0DTD1-PRO_0000449630 Q9BQS8 0.35
P0DTD1-PRO_0000449630 Q9BQQ3 0.35
P0DTD1-PRO_0000449630 Q99996 0.35
P0DTD1-PRO_0000449630 Q96SN8 0.35
P0DTD1-PRO_0000449630 Q96N16 0.35
P0DTD1-PRO_0000449630 Q96CN9 0.35
P0DTD1-PRO_0000449630 Q92995 0.35
P0DTD1-PRO_0000449630 Q8TD10 0.35
P0DTD1-PRO_0000449630 Q8N8E3 0.35
P0DTD1-PRO_0000449630 Q8N4C6 0.35
P0DTD1-PRO_0000449630 Q8N3C7 0.35
P0DTD1-PRO_0000449630 Q8IWJ2 0.35
P0DTD1-PRO_0000449630 Q8IUD2 0.35
P0DTD1-PRO_0000449630 Q7Z7A1 0.35
P0DTD1-PRO_0000449630 Q76N32 0.35
P0DTD1-PRO_0000449630 Q66GS9 0.35
P0DTD1-PRO_0000449630 Q5VU43 0.35
P0DTD1-PRO_0000449630 Q5VT06 0.35
P0DTD1-PRO_0000449630 Q4V328 0.35
P0DTD1-PRO_0000449630 Q14789 0.35
P0DTD1-PRO_0000449630 Q08379 0.35
P0DTD1-PRO_0000449630 Q08378 0.35
P0DTD1-PRO_0000449630 Q08117 0.35
P0DTD1-PRO_0000449630 Q04726 0.35
P0DTD1-PRO_0000449630 Q04724 0.35
P0DTD1-PRO_0000449630 P49454 0.35
P0DTD1-PRO_0000449630 P35241 0.35
P0DTD1-PRO_0000449630 P31323 0.35
P0DTD1-PRO_0000449630 P13861 0.35
P0DTD1-PRO_0000449630 O95684 0.35
P0DTD1-PRO_0000449630 O95613 0.35
P0DTD1-PRO_0000449630 O75506 0.35
P0DTD1-PRO_0000449630 A7MCY6 0.35
P0DTD1-PRO_0000449631 Q9NXA8 0.35
P0DTD1-PRO_0000449631 P12268 0.35
P0DTD1-PRO_0000449631 P06280 0.35
P0DTD1-PRO_0000449623 P07203 0.35
P0DTD1-PRO_0000449623 Q9NXH9 0.35
P0DTD1-PRO_0000449624 Q9H7F0 0.35
P0DTD1-PRO_0000449624 Q99720 0.35
P0DTD1-PRO_0000449624 Q15904 0.35
P0DTD1-PRO_0000449624 O75964 0.35
P0DTD1-PRO_0000449625 Q8WVC6 0.35
P0DTD1-PRO_0000449625 Q9NP72 0.35
P0DTD1-PRO_0000449625 Q9H7Z7 0.35
P0DTD1-PRO_0000449625 Q9BQE4 0.35
P0DTD1-PRO_0000449625 Q96DA6 0.35
P0DTD1-PRO_0000449625 Q96A26 0.35
P0DTD1-PRO_0000449625 Q8WUY8 0.35
P0DTD1-PRO_0000449625 Q8WTV0 0.35
P0DTD1-PRO_0000449625 Q8NBX0 0.35
P0DTD1-PRO_0000449625 Q8N183 0.35
P0DTD1-PRO_0000449625 Q7LGA3 0.35
P0DTD1-PRO_0000449625 Q6ZRP7 0.35
P0DTD1-PRO_0000449625 Q5VT66 0.35
P0DTD1-PRO_0000449625 Q5JTV8 0.35
P0DTD1-PRO_0000449625 Q13724 0.35
P0DTD1-PRO_0000449625 Q12907 0.35
P0DTD1-PRO_0000449625 P63218 0.35
P0DTD1-PRO_0000449625 P62873 0.35
P0DTD1-PRO_0000449625 P62820 0.35
P0DTD1-PRO_0000449625 P61586 0.35
P0DTD1-PRO_0000449625 P61106 0.35
P0DTD1-PRO_0000449625 P61026 0.35
P0DTD1-PRO_0000449625 P61019 0.35
P0DTD1-PRO_0000449625 P61006 0.35
P0DTD1-PRO_0000449625 P51149 0.35
P0DTD1-PRO_0000449625 P51148 0.35
P0DTD1-PRO_0000449625 P21964 0.35
P0DTD1-PRO_0000449625 P11233 0.35
P0DTD1-PRO_0000449625 P00387 0.35
P0DTD1-PRO_0000449625 O95573 0.35
P0DTD1-PRO_0000449625 O43169 0.35
P0DTD1-PRO_0000449625 O00116 0.35
P0DTD1-PRO_0000449632 Q9H4P4 0.35
P0DTD1-PRO_0000449632 P62330 0.35
P0DTD1-PRO_0000449632 P61970 0.35
P0DTD1-PRO_0000449620 Q6Y7W6 0.35
P0DTD1-PRO_0000449620 Q5T1M5 0.35
P0DTD1-PRO_0000449620 Q2M389 0.35
P0DTD1-PRO_0000449620 P52306 0.35
P0DTD1-PRO_0000449620 P16435 0.35
P0DTD1-PRO_0000449620 O60573 0.35
P0DTD1-PRO_0000449620 O14975 0.35
P0DTD1-PRO_0000449622 Q9Y5J7 0.35
P0DTD1-PRO_0000449622 Q9Y5J6 0.35
P0DTD1-PRO_0000449622 Q9NVH1 0.35
P0DTD1-PRO_0000449622 Q9BSF4 0.35
P0DTD1-PRO_0000449622 Q8TEM1 0.35
P0DTD1-PRO_0000449622 Q2TAA5 0.35
P0DTD1-PRO_0000449622 P62072 0.35
P0DTD1-PRO_0000449622 P14735 0.35
P0DTC6 Q9NZJ7 0.35
P0DTC6 P78406 0.35
P0DTC6 P52948 0.35
P0DTC3 Q9Y673 0.35
P0DTC3 Q9UH99 0.35
P0DTC3 Q9H270 0.35
P0DTC3 Q96S66 0.35
P0DTC3 Q96JC1 0.35
P0DTC3 Q8N6S5 0.35
P0DTC3 Q8IWR1 0.35
P0DTC3 P09601 0.35
A0A663DJA2 Q9C0D3 0.35
A0A663DJA2 Q15370 0.35
A0A663DJA2 Q15369 0.35
A0A663DJA2 P62877 0.35
A0A663DJA2 Q9Y5J9 0.35
A0A663DJA2 Q9BU02 0.35
A0A663DJA2 Q3KQU3 0.35
A0A663DJA2 Q13617 0.35
A0A663DJA2 P50897 0.35
P0DTD1-PRO_0000449626 Q9HD40 0.35
P0DTD1-PRO_0000449626 Q9BSC4 0.35
P0DTD1-PRO_0000449626 Q92552 0.35
P0DTD1-PRO_0000449626 Q13868 0.35
P0DTD1-PRO_0000449626 P82675 0.35
P0DTD1-PRO_0000449626 Q9Y399 0.35
P0DTD1-PRO_0000449626 Q9ULT8 0.35
P0DTD1-PRO_0000449626 Q9NY61 0.35
P0DTD1-PRO_0000449626 Q9NQT5 0.35
P0DTD1-PRO_0000449626 Q9NQT4 0.35
P0DTD1-PRO_0000449626 Q9H6F5 0.35
P0DTD1-PRO_0000449626 Q96I59 0.35
P0DTD1-PRO_0000449626 Q96B26 0.35
P0DTD1-PRO_0000449626 Q8NEJ9 0.35
P0DTD1-PRO_0000449626 Q7L2J0 0.35
P0DTD1-PRO_0000449626 Q4G0J3 0.35
P0DTD1-PRO_0000449626 Q13206 0.35
P0DTD1-PRO_0000449626 P82663 0.35
P0DTD1-PRO_0000449626 P61011 0.35
P0DTD1-PRO_0000449626 P09132 0.35
P0DTD1-PRO_0000449626 O96028 0.35
P0DTD1-PRO_0000449626 O95260 0.35
P0DTD1-PRO_0000449626 O76094 0.35
P0DTD1-PRO_0000449626 O00566 0.35
P0DTD1-PRO_0000449627 P35556 0.35
P0DTD1-PRO_0000449627 Q9UBX5 0.35
P0DTD1-PRO_0000449627 Q9NZL9 0.35
P0DTD1-PRO_0000449627 Q9BVL2 0.35
P0DTD1-PRO_0000449627 Q99567 0.35
P0DTD1-PRO_0000449627 Q96F45 0.35
P0DTD1-PRO_0000449627 Q8TD19 0.35
P0DTD1-PRO_0000449627 Q8N0X7 0.35
P0DTD1-PRO_0000449627 Q86YT6 0.35
P0DTD1-PRO_0000449627 Q7Z3B4 0.35
P0DTD1-PRO_0000449627 Q15056 0.35
P0DTD1-PRO_0000449627 P61962 0.35
P0DTD1-PRO_0000449627 P37198 0.35
P0DTD1-PRO_0000449627 P35658 0.35
P0DTD1-PRO_0000449627 P35555 0.35
P0DTD1-PRO_0000449627 P13984 0.35
P0DTC7 Q9NU22 0.35
P0DTC7 Q7Z4Q2 0.35
P0DTC8 Q96IV0 0.35
P0DTC8 Q8N0Z8 0.35
P0DTC8 Q96AY3 0.35
P0DTC8 Q13443 0.35
P0DTC8 Q9Y680 0.35
P0DTC8 Q9Y4L1 0.35
P0DTC8 Q9UHI8 0.35
P0DTC8 Q9P2E5 0.35
P0DTC8 Q9NYU1 0.35
P0DTC8 Q9NXK8 0.35
P0DTC8 Q9H8W4 0.35
P0DTC8 Q9H4F8 0.35
P0DTC8 Q9H488 0.35
P0DTC8 Q9H173 0.35
P0DTC8 Q9BZQ6 0.35
P0DTC8 Q9BS26 0.35
P0DTC8 Q9BRN9 0.35
P0DTC8 Q99988 0.35
P0DTC8 Q99519 0.35
P0DTC8 Q99470 0.35
P0DTC8 Q96MM7 0.35
P0DTC8 Q96F46 0.35
P0DTC8 Q96DZ1 0.35
P0DTC8 Q92820 0.35
P0DTC8 Q8N766 0.35
P0DTC8 Q8IZ52 0.35
P0DTC8 Q8IWF2 0.35
P0DTC8 Q8IV08 0.35
P0DTC8 Q86YB8 0.35
P0DTC8 Q7Z4H8 0.35
P0DTC8 Q6UW63 0.35
P0DTC8 Q15818 0.35
P0DTC8 Q13438 0.35
P0DTC8 Q08431 0.35
P0DTC8 P61916 0.35
P0DTC8 P58166 0.35
P0DTC8 P29122 0.35
P0DTC8 P28300 0.35
P0DTC8 P26358 0.35
P0DTC8 P15151 0.35
P0DTC8 P12109 0.35
P0DTC8 P0C7P0 0.35
P0DTC8 P05556 0.35
P0DTC8 P00750 0.35
P0DTC8 O76061 0.35
P0DTC8 O14656 0.35
P0DTC8 O00469 0.35
P0DTD2 Q9UL15 0.35
P0DTD2 Q9UKA9 0.35
P0DTD2 Q9P0L2 0.35
P0DTD2 Q9H773 0.35
P0DTD2 Q9H2P9 0.35
P0DTD2 Q7KZI7 0.35
P0DTD2 P27448 0.35
P0DTD2 O94826 0.35
P0DTD2 O75534 0.35
P0DTD2 O43633 0.35
P0DTD2 O14745 0.35
P0DTD3 Q9Y3A6 0.35
P0DTD3 Q2PZI1 0.35
P0DTD3 Q96S52 0.35
P0DTD3 Q9Y6M9 0.35
P0DTD3 Q9Y375 0.35
P0DTD3 Q9Y276 0.35
P0DTD3 Q9NV92 0.35
P0DTD3 Q9H845 0.35
P0DTD3 Q9H3K2 0.35
P0DTD3 Q9GZU3 0.35
P0DTD3 Q9BVK2 0.35
P0DTD3 Q9BQ95 0.35
P0DTD3 Q96K12 0.35
P0DTD3 Q8TEQ8 0.35
P0DTD3 Q86VR2 0.35
P0DTD3 Q86UT6 0.35
P0DTD3 Q7Z2K6 0.35
P0DTD3 Q6NXT6 0.35
P0DTD3 Q6NXT4 0.35
P0DTD3 Q5BJF2 0.35
P0DTD3 Q12770 0.35
P0DTD3 P55085 0.35
P0DTD3 P33527 0.35
P0DTD3 O76024 0.35
P0DTD3 O43292 0.35
P0DTD3 O00124 0.35
P0DTC4 O60885 0.35
P0DTC4 O00203 0.35
P0DTC9 Q9Y3U8 0.35
P0DTC9 Q9NW13 0.35
P0DTC9 Q9NR30 0.35
P0DTC9 Q9UN86 0.35
P0DTC9 Q9HCE1 0.35
P0DTC9 Q92900 0.35
P0DTC9 Q8TAD8 0.35
P0DTC9 Q8NCA5 0.35
P0DTC9 Q6PKG0 0.35
P0DTC9 Q13310 0.35
P0DTC9 Q13283 0.35
P0DTC9 P67870 0.35
P0DTC9 P19784 0.35
P0DTC9 P11940 0.35
P0DTC9 O43818 0.35
P0DTC2 Q9C0B5 0.35
P0DTC2 Q7Z5G4 0.35
P0DTC5 Q9Y6E2 0.35
P0DTC5 Q9Y312 0.35
P0DTC5 Q9ULX6 0.35
P0DTC5 Q9UDR5 0.35
P0DTC5 Q9UBU6 0.35
P0DTC5 Q9NQC3 0.35
P0DTC5 Q9BW92 0.35
P0DTC1-PRO_0000449645 O75347 0.40
P0DTD1-PRO_0000449623 Q92769 0.40
EBI-25475912 Q9UJZ1 0.40
;

param b :=
A9UHW6 NP_828865 0.41323432
O00303 P59594 0.41948158
O14498 NP_828864 0.41323432
O14920 P59596 0.32715574
O43447 NP_828860 0.41323432
O75348 NP_828863 0.41323432
O95299 NP_828869 0.41323432
O95865 NP_828865 0.41323432
O96017 NP_828870 0.41323432
P00403 P0C6X7-PRO_0000037322 0.32715574
P02768 P59633 0.41323432
P05155 NP_828861 0.41323432
P05155 NP_828866 0.41323432
P05155 NP_828870 0.41323432
P05155 NP_828871 0.41323432
P06733 NP_828867 0.41323432
P08949 NP_904322 0.41323432
P09630 NP_828869 0.41323432
P0C6X7-PRO_0000037311 Q01196 0.46669525
P0C6X7-PRO_0000037322 P08865 0.32715574
P0C6X7-PRO_0000037322 P13591 0.32715574
P0C6X7-PRO_0000037322 P35354 0.32715574
P0C6X7-PRO_0000037322 P40337 0.5028888
P0C6X7-PRO_0000037322 P62487 0.32715574
P0C6X7-PRO_0000037322 Q0VD86 0.32715574
P0C6X7-PRO_0000037322 Q14653 0.32715574
P0C6X7-PRO_0000037322 Q5JRX3 0.32715574
P0C6X7-PRO_0000037322 Q8TF42 0.32715574
P0C6X7-PRO_0000037322 Q9BW92 0.32715574
P0C6X7-PRO_0000037322 Q9NY15 0.32715574
P10415 P59635 0.42464948
P13796 NP_828865 0.41323432
P20231 NP_828869 0.41323432
P20290 NP_828868 0.32715574
P23025 NP_828863 0.41323432
P23588 NP_828866 0.41323432
P25685 P59634 0.32715574
P27448 NP_828870 0.41323432
P28340 P0C6X7-PRO_0000037319 0.5028888
P30876 NP_828869 0.41323432
P35354 NP_828868 0.33655286
P46379 Q7TFA0 0.41323432
P49069 Q7TFA1 0.41323432
P49703 NP_828865 0.41323432
P50583 P59635 0.46669525
P51948 NP_828869 0.41323432
P54274 NP_828866 0.41323432
P59595 B0QYN7 0.47126728
P59595 B8ZZN6 0.32715574
P59595 P09651 0.33655286
P59595 P14618 0.5028888
P59595 P62937 0.4938224
P59632 Q99471 0.41323432
P59633 P05155 0.41323432
P59634 O95295 0.32715574
P59634 P52292 0.32715574
P59634 P98161 0.32715574
P59634 Q13009 0.32715574
P59634 Q13287 0.41323432
P59634 Q5XPI4 0.32715574
P59634 Q92994 0.41323432
P59634 Q9UMX0 0.32715574
P59635 O43765 0.41323432
P59635 Q07820 0.32715574
P59635 Q9BQB6 0.41323432
P59635 Q9H4F8 0.41323432
P59636 P08708 0.41323432
P59636 P25787 0.41323432
P59636 P27448 0.41323432
P59636 P60866 0.41323432
P59637 O00560 0.46669525
P62258 NP_828865 0.41323432
P62258 P59632 0.41323432
P62879 P0C6X7-PRO_0000037322 0.32715574
P62937 NP_828860 0.41323432
P62937 NP_828872 0.41323432
P62942 NP_828860 0.41323432
P62942 NP_828863 0.41323432
P68104 P59595 0.41323432
P69849 NP_828866 0.41323432
Q03135 P59632 0.18369399
Q07817 P59635 0.32715574
Q07817 P59637 0.33655286
Q13064 NP_828862 0.41323432
Q13427 NP_828860 0.41323432
Q13561 NP_828871 0.41323432
Q13561 P59632 0.41323432
Q13561 P59633 0.41323432
Q13561 P59634 0.41323432
Q13564 NP_828865 0.41323432
Q15661 NP_828869 0.41323432
Q16548 P59635 0.32715574
Q53GL0 NP_828865 0.41323432
Q56VL3 NP_828870 0.41323432
Q5SQN1 NP_828867 0.41323432
Q5SQN1 NP_828869 0.41323432
Q5TBA9 P59634 0.32715574
Q6P587 NP_828867 0.41323432
Q7KZI7 NP_828870 0.41323432
Q7TFA1 P05155 0.41323432
Q7Z3Q1 NP_828861 0.41323432
Q7Z494 NP_828861 0.41323432
Q7Z494 NP_828867 0.41323432
Q86VK4 NP_828862 0.41323432
Q8N488 NP_828870 0.41323432
Q8TD31 NP_828869 0.41323432
Q8TEB7 NP_828865 0.41323432
Q8WXF8 NP_828861 0.41323432
Q92499 P0C6X7-PRO_0000037320 0.32715574
Q92560 NP_828865 0.41323432
Q92802 NP_828863 0.41323432
Q92802 NP_828870 0.41323432
Q92843 P59635 0.32715574
Q96GS6 NP_828862 0.41323432
Q99426 NP_828869 0.41323432
Q99471 NP_828869 0.41323432
Q99873 P0C6X7-PRO_0000037322 0.32715574
Q9BUV0 NP_828867 0.41323432
Q9BYF1 P59594 0.46669525
Q9GZN8 NP_828863 0.41323432
Q9H000 NP_828862 0.41323432
Q9HCD5 NP_828865 0.41323432
Q9P0M6 NP_828866 0.41323432
Q9UKA8 NP_828860 0.41323432
Q9UQN3 NP_828867 0.41323432
Q9UQN3 NP_828869 0.41323432
Q9Y2D1 NP_828868 0.42464948
Q9Y4W2 NP_828860 0.41323432
Q9Y4W2 NP_904322 0.41323432
Q9Y6E2 NP_828866 0.41323432
;

param s :=
Q96JC1 P0C6X7-PRO_0000037322 0.153898886033
Q96JC1 P0C6X7-PRO_0000037320 0.219821899736
Q96JC1 P59596 0.120006946857
Q96JC1 P59594 0.243255549232
Q96JC1 P59595 0.187447558315
Q96JC1 P54274 0.193273092369
Q96JC1 Q9BUV0 0.138836451004
Q96JC1 Q14653 0.191649899396
Q96JC1 O43447 0.100980049002
Q96JC1 P35354 0.231884057971
Q96JC1 Q9UKA8 0.128937348564
Q96JC1 P52292 0.21876030333
Q96JC1 Q7Z494 0.246679108574
Q96JC1 Q9BW92 0.266027178257
Q96JC1 P14618 0.219347396177
Q96JC1 O75348 0.0714412024757
Q96JC1 Q0VD86 0.129395461632
Q96JC1 P25685 0.162327718224
Q96JC1 Q5JRX3 0.268807092961
Q96JC1 Q92802 0.233006535948
Q96JC1 P40337 0.121739130435
Q96JC1 Q9H000 0.194187804468
Q96JC1 Q15661 0.139366827254
Q96JC1 Q8N488 0.117953165655
Q96JC1 Q8TF42 0.252505657937
Q96JC1 Q13287 0.159137577002
Q96JC1 Q8TD31 0.274094002216
Q96JC1 Q9BYF1 0.271838536739
Q96JC1 NP_828862 0.188793774319
Q96JC1 Q92560 0.263006702841
Q96JC1 O14920 0.273478468139
Q96JC1 P00403 0.123872310895
Q96JC1 P10415 0.125173130194
Q96JC1 P49703 0.110840013942
Q96JC1 O95865 0.144452078324
Q96JC1 O14498 0.192120704107
Q96JC1 P13591 0.283815480844
Q96JC1 Q8TEB7 0.186588432523
Q96JC1 P02768 0.250894890986
Q96JC1 P62879 0.158924621405
Q96JC1 Q92499 0.265254102278
Q96JC1 P51948 0.156688333904
Q96JC1 O00560 0.151156812339
Q96JC1 Q7KZI7 0.280790513834
Q96JC1 Q5SQN1 0.205632394601
Q96JC1 Q99426 0.132157066252
Q96JC1 P25787 0.127360942644
Q96JC1 P20290 0.111265888908
Q96JC1 O96017 0.225822368421
Q96JC1 Q13064 0.211945731304
Q96JC1 Q99873 0.179417738659
Q96JC1 NP_828872 0.168791432942
Q96JC1 NP_828871 0.219821899736
Q96JC1 NP_828870 0.240632127729
Q96JC1 P05155 0.213351002153
Q96JC1 P09651 0.163479438145
Q96JC1 Q86VK4 0.210141313383
Q96JC1 B0QYN7 0.0999825205384
Q96JC1 P08865 0.144547325103
Q96JC1 P69849 0.25115343665
Q96JC1 P68104 0.199866644441
Q96JC1 Q01196 0.195826377295
Q96JC1 Q07820 0.161542381519
Q96JC1 Q9Y6E2 0.1979516454
Q96JC1 P60866 0.0753182461103
Q96JC1 Q7TFA1 0.032969001971
Q96JC1 Q7TFA0 0.0321018651363
Q96JC1 Q03135 0.102187226597
Q96JC1 NP_828868 0.0822762508809
Q96JC1 NP_828869 0.276763546079
Q96JC1 NP_828864 0.143470053201
Q96JC1 NP_828865 0.0524911032028
Q96JC1 NP_828866 0.105143853531
Q96JC1 NP_828867 0.0695575221239
Q96JC1 NP_828860 0.105299982508
Q96JC1 NP_828861 0.241781376518
Q96JC1 P23025 0.138898450947
Q96JC1 NP_828863 0.149409549889
Q96JC1 P13796 0.246268656716
Q96JC1 P50583 0.0897255453906
Q96JC1 Q9BQB6 0.0938596491228
Q96JC1 Q16548 0.102941176471
Q96JC1 Q9Y2D1 0.146416910122
Q96JC1 Q9HCD5 0.229725310661
Q96JC1 Q13564 0.221545050239
Q96JC1 Q13561 0.189626136746
Q96JC1 Q7Z3Q1 0.19856618873
Q96JC1 Q92843 0.106282722513
Q96JC1 P08708 0.0818053596615
Q96JC1 Q96GS6 0.148281169831
Q96JC1 P20231 0.139366827254
Q96JC1 A9UHW6 0.122243445043
Q96JC1 Q13009 0.213042664671
Q96JC1 P62942 0.0676705048716
Q96JC1 P98161 0.103936439148
Q96JC1 Q9P0M6 0.175664240988
Q96JC1 Q92994 0.247505632443
Q96JC1 P59632 0.139046635691
Q96JC1 P09630 0.120408870409
Q96JC1 Q5XPI4 0.241921204073
Q96JC1 P59637 0.0486370924639
Q96JC1 P59636 0.0610470275067
Q96JC1 P59635 0.0759851563881
Q96JC1 P59634 0.04375
Q96JC1 NP_904322 0.209375517641
Q96JC1 Q9Y4W2 0.26646467868
Q96JC1 Q99471 0.0885608856089
Q96JC1 Q9UQN3 0.117913043478
Q96JC1 Q6P587 0.123416073598
Q96JC1 O43765 0.151452991453
Q96JC1 O95295 0.0819672131148
Q96JC1 O95299 0.171928038018
Q96JC1 P28340 0.263387697444
Q96JC1 P27448 0.272496025437
Q96JC1 P49069 0.15155151723
Q96JC1 B8ZZN6 0.0856941756115
Q96JC1 P06733 0.196282029811
Q96JC1 Q9H4F8 0.202646122927
Q96JC1 Q56VL3 0.0922509225092
Q96JC1 Q07817 0.123396880416
Q96JC1 Q53GL0 0.183652875883
Q96JC1 P62937 0.0915468256752
Q96JC1 P30876 0.258916615946
Q96JC1 P46379 0.241570206341
Q96JC1 Q5TBA9 0.142761738416
Q96JC1 Q9NY15 0.142086634081
Q96JC1 P59633 0.0943595150237
Q96JC1 P62487 0.0961639516553
Q96JC1 Q8WXF8 0.157427937916
Q96JC1 P0C6X7-PRO_0000037311 0.188793774319
Q96JC1 Q9GZN8 0.101383295395
Q96JC1 P0C6X7-PRO_0000037319 0.240632127729
Q96JC1 O00303 0.165422463522
Q96JC1 Q9UMX0 0.235716617695
Q96JC1 Q13427 0.257033857892
Q96JC1 P08949 0.0786496995405
Q96JC1 P23588 0.220396877033
Q96JC1 P62258 0.131388121547
Q9BSF4 P0C6X7-PRO_0000037322 0.277440448389
Q9BSF4 P0C6X7-PRO_0000037320 0.177471636953
Q9BSF4 P59596 0.263754045307
Q9BSF4 P59594 0.0979286677289
Q9BSF4 P59595 0.213283122218
Q9BSF4 P54274 0.222820599125
Q9BSF4 Q9BUV0 0.282768777614
Q9BSF4 Q14653 0.217821782178
Q9BSF4 O43447 0.233149171271
Q9BSF4 P35354 0.166788232434
Q9BSF4 Q9UKA8 0.275346851654
Q9BSF4 P52292 0.202459250786
Q9BSF4 Q7Z494 0.100082517977
Q9BSF4 Q9BW92 0.16698014629
Q9BSF4 P14618 0.191586128482
Q9BSF4 O75348 0.193603655054
Q9BSF4 Q0VD86 0.266987693954
Q9BSF4 P25685 0.24132231405
Q9BSF4 Q5JRX3 0.118069815195
Q9BSF4 Q92802 0.168061023622
Q9BSF4 P40337 0.272481040087
Q9BSF4 Q9H000 0.215228426396
Q9BSF4 Q15661 0.266795553407
Q9BSF4 Q8N488 0.247178936056
Q9BSF4 Q8TF42 0.16787989081
Q9BSF4 Q13287 0.261459307764
Q9BSF4 Q8TD31 0.160230073952
Q9BSF4 Q9BYF1 0.143442622951
Q9BSF4 NP_828862 0.072234947644
Q9BSF4 Q92560 0.151184734745
Q9BSF4 O14920 0.150624244865
Q9BSF4 P00403 0.250537634409
Q9BSF4 P10415 0.28311965812
Q9BSF4 P49703 0.242093784079
Q9BSF4 O95865 0.298617966436
Q9BSF4 O14498 0.208995603652
Q9BSF4 P13591 0.132631203142
Q9BSF4 Q8TEB7 0.223232323232
Q9BSF4 P02768 0.169264490989
Q9BSF4 P62879 0.257319587629
Q9BSF4 Q92499 0.156117290192
Q9BSF4 P51948 0.244302643573
Q9BSF4 O00560 0.281520692974
Q9BSF4 Q7KZI7 0.143192029693
Q9BSF4 Q5SQN1 0.217821782178
Q9BSF4 Q99426 0.272775705914
Q9BSF4 P25787 0.274772362078
Q9BSF4 P20290 0.253942359978
Q9BSF4 O96017 0.19208573784
Q9BSF4 Q13064 0.199886749717
Q9BSF4 Q99873 0.243874425727
Q9BSF4 NP_828872 0.251039068994
Q9BSF4 NP_828871 0.177471636953
Q9BSF4 NP_828870 0.176557498153
Q9BSF4 P05155 0.20551682328
Q9BSF4 P09651 0.191082802548
Q9BSF4 Q86VK4 0.202916537388
Q9BSF4 B0QYN7 0.246009906439
Q9BSF4 P08865 0.27984898537
Q9BSF4 P69849 0.104893318002
Q9BSF4 P68104 0.205732484076
Q9BSF4 Q01196 0.217139175258
Q9BSF4 Q07820 0.261717129822
Q9BSF4 Q9Y6E2 0.242649663479
Q9BSF4 P60866 0.180936073059
Q9BSF4 Q7TFA1 0.0834824090638
Q9BSF4 Q7TFA0 0.0795454545455
Q9BSF4 Q03135 0.219215902816
Q9BSF4 NP_828868 0.20316027088
Q9BSF4 NP_828869 0.127792959331
Q9BSF4 NP_828864 0.243879020643
Q9BSF4 NP_828865 0.130536130536
Q9BSF4 NP_828866 0.251228836701
Q9BSF4 NP_828867 0.179839633448
Q9BSF4 NP_828860 0.234418091561
Q9BSF4 NP_828861 0.166159606834
Q9BSF4 P23025 0.293225480283
Q9BSF4 NP_828863 0.260224719101
Q9BSF4 P13796 0.173044524669
Q9BSF4 P50583 0.223033707865
Q9BSF4 Q9BQB6 0.244988864143
Q9BSF4 Q16548 0.220132743363
Q9BSF4 Q9Y2D1 0.256198347107
Q9BSF4 Q9HCD5 0.172413793103
Q9BSF4 Q13564 0.187062447494
Q9BSF4 Q13561 0.238521836506
Q9BSF4 Q7Z3Q1 0.203596660244
Q9BSF4 Q92843 0.259583789704
Q9BSF4 P08708 0.200791855204
Q9BSF4 Q96GS6 0.273745519713
Q9BSF4 P20231 0.266795553407
Q9BSF4 A9UHW6 0.278167115903
Q9BSF4 Q13009 0.0885509838998
Q9BSF4 P62942 0.165996553705
Q9BSF4 P98161 0.0379101389299
Q9BSF4 Q9P0M6 0.249003984064
Q9BSF4 Q92994 0.163283716734
Q9BSF4 P59632 0.268523122824
Q9BSF4 P09630 0.262312633833
Q9BSF4 Q5XPI4 0.100237812128
Q9BSF4 P59637 0.128145114102
Q9BSF4 P59636 0.152512998267
Q9BSF4 P59635 0.177207977208
Q9BSF4 P59634 0.110259433962
Q9BSF4 NP_904322 0.19654869845
Q9BSF4 Q9Y4W2 0.154647599591
Q9BSF4 Q99471 0.218242865137
Q9BSF4 Q9UQN3 0.252979414951
Q9BSF4 Q6P587 0.297253634895
Q9BSF4 O43765 0.268896014659
Q9BSF4 O95295 0.206331260599
Q9BSF4 O95299 0.24530563324
Q9BSF4 P28340 0.112135176651
Q9BSF4 P27448 0.147581139008
Q9BSF4 P49069 0.266152362584
Q9BSF4 B8ZZN6 0.205171444632
Q9BSF4 P06733 0.219453924915
Q9BSF4 Q9H4F8 0.21757595557
Q9BSF4 Q56VL3 0.226077224398
Q9BSF4 Q07817 0.266345123258
Q9BSF4 Q53GL0 0.238966630786
Q9BSF4 P62937 0.219132369299
Q9BSF4 P30876 0.107787587297
Q9BSF4 P46379 0.110488937449
Q9BSF4 Q5TBA9 0.0504777070064
Q9BSF4 Q9NY15 0.055668782391
Q9BSF4 P59633 0.206491326245
Q9BSF4 P62487 0.229362880886
Q9BSF4 Q8WXF8 0.254416961131
Q9BSF4 P0C6X7-PRO_0000037311 0.072234947644
Q9BSF4 Q9GZN8 0.229109020476
Q9BSF4 P0C6X7-PRO_0000037319 0.176557498153
Q9BSF4 O00303 0.252244897959
Q9BSF4 Q9UMX0 0.176730869339
Q9BSF4 Q13427 0.13917630351
Q9BSF4 P08949 0.19441277081
Q9BSF4 P23588 0.173188405797
Q9BSF4 P62258 0.276483050847
Q9NQT5 P0C6X7-PRO_0000037322 0.271799628942
Q9NQT5 P0C6X7-PRO_0000037320 0.189669087974
Q9NQT5 P59596 0.244664237376
Q9NQT5 P59594 0.107169072669
Q9NQT5 P59595 0.233310626703
Q9NQT5 P54274 0.222036168788
Q9NQT5 Q9BUV0 0.283138401559
Q9NQT5 Q14653 0.231855500821
Q9NQT5 O43447 0.24347362813
Q9NQT5 P35354 0.179748062016
Q9NQT5 Q9UKA8 0.257083977331
Q9NQT5 P52292 0.206719817768
Q9NQT5 Q7Z494 0.104848199576
Q9NQT5 Q9BW92 0.170208333333
Q9NQT5 P14618 0.208321539768
Q9NQT5 O75348 0.183718371837
Q9NQT5 Q0VD86 0.276859504132
Q9NQT5 P25685 0.258726899384
Q9NQT5 Q5JRX3 0.122347431582
Q9NQT5 Q92802 0.179210590831
Q9NQT5 P40337 0.267642446419
Q9NQT5 Q9H000 0.219191919192
Q9NQT5 Q15661 0.286468330134
Q9NQT5 Q8N488 0.247925311203
Q9NQT5 Q8TF42 0.177510768533
Q9NQT5 Q13287 0.269856014863
Q9NQT5 Q8TD31 0.155027646938
Q9NQT5 Q9BYF1 0.146386773175
Q9NQT5 NP_828862 0.077048778495
Q9NQT5 Q92560 0.159280936455
Q9NQT5 O14920 0.157799638627
Q9NQT5 P00403 0.252724442138
Q9NQT5 P10415 0.285714285714
Q9NQT5 P49703 0.260389268806
Q9NQT5 O95865 0.288584027438
Q9NQT5 O14498 0.215679676985
Q9NQT5 P13591 0.141356596048
Q9NQT5 Q8TEB7 0.235845896147
Q9NQT5 P02768 0.176170832322
Q9NQT5 P62879 0.26106557377
Q9NQT5 Q92499 0.159677419355
Q9NQT5 P51948 0.261656858307
Q9NQT5 O00560 0.311992355471
Q9NQT5 Q7KZI7 0.155044799377
Q9NQT5 Q5SQN1 0.215829624921
Q9NQT5 Q99426 0.263888888889
Q9NQT5 P25787 0.273009307135
Q9NQT5 P20290 0.257607555089
Q9NQT5 O96017 0.207170224412
Q9NQT5 Q13064 0.213137862983
Q9NQT5 Q99873 0.246288542063
Q9NQT5 NP_828872 0.258157786039
Q9NQT5 NP_828871 0.189669087974
Q9NQT5 NP_828870 0.185966633955
Q9NQT5 P05155 0.2070006035
Q9NQT5 P09651 0.21870342772
Q9NQT5 Q86VK4 0.21772699197
Q9NQT5 B0QYN7 0.245753715499
Q9NQT5 P08865 0.262417994377
Q9NQT5 P69849 0.116806937006
Q9NQT5 P68104 0.22440570523
Q9NQT5 Q01196 0.214171208721
Q9NQT5 Q07820 0.265869744435
Q9NQT5 Q9Y6E2 0.239252995067
Q9NQT5 P60866 0.184716877405
Q9NQT5 Q7TFA1 0.0860091743119
Q9NQT5 Q7TFA0 0.0845313398505
Q9NQT5 Q03135 0.23482428115
Q9NQT5 NP_828868 0.204458945079
Q9NQT5 NP_828869 0.129570237332
Q9NQT5 NP_828864 0.245948522402
Q9NQT5 NP_828865 0.139652271453
Q9NQT5 NP_828866 0.241306638567
Q9NQT5 NP_828867 0.175951461666
Q9NQT5 NP_828860 0.241489361702
Q9NQT5 NP_828861 0.182369402985
Q9NQT5 P23025 0.286001003512
Q9NQT5 NP_828863 0.283035714286
Q9NQT5 P13796 0.186330935252
Q9NQT5 P50583 0.214943151056
Q9NQT5 Q9BQB6 0.217391304348
Q9NQT5 Q16548 0.2432
Q9NQT5 Q9Y2D1 0.259652509653
Q9NQT5 Q9HCD5 0.181559917355
Q9NQT5 Q13564 0.204406023424
Q9NQT5 Q13561 0.249443207127
Q9NQT5 Q7Z3Q1 0.22435282838
Q9NQT5 Q92843 0.26677231907
Q9NQT5 P08708 0.204359673025
Q9NQT5 Q96GS6 0.285269247886
Q9NQT5 P20231 0.286468330134
Q9NQT5 A9UHW6 0.270551508845
Q9NQT5 Q13009 0.0931824947901
Q9NQT5 P62942 0.173672566372
Q9NQT5 P98161 0.0406218841168
Q9NQT5 Q9P0M6 0.251089108911
Q9NQT5 Q92994 0.165430433805
Q9NQT5 P59632 0.265054294176
Q9NQT5 P09630 0.266666666667
Q9NQT5 Q5XPI4 0.103145400593
Q9NQT5 P59637 0.11768018018
Q9NQT5 P59636 0.159621802002
Q9NQT5 P59635 0.180021953897
Q9NQT5 P59634 0.106636415201
Q9NQT5 NP_904322 0.197728596389
Q9NQT5 Q9Y4W2 0.159266802444
Q9NQT5 Q99471 0.222761596548
Q9NQT5 Q9UQN3 0.261369576581
Q9NQT5 Q6P587 0.256237006237
Q9NQT5 O43765 0.26660600546
Q9NQT5 O95295 0.192265795207
Q9NQT5 O95299 0.250198570294
Q9NQT5 P28340 0.120122630992
Q9NQT5 P27448 0.157305657306
Q9NQT5 P49069 0.291527046434
Q9NQT5 B8ZZN6 0.197183098592
Q9NQT5 P06733 0.243803056027
Q9NQT5 Q9H4F8 0.22366710013
Q9NQT5 Q56VL3 0.217907227616
Q9NQT5 Q07817 0.268494568029
Q9NQT5 Q53GL0 0.24875089222
Q9NQT5 P62937 0.235388739946
Q9NQT5 P30876 0.113361388743
Q9NQT5 P46379 0.115169687883
Q9NQT5 Q5TBA9 0.0533545478653
Q9NQT5 Q9NY15 0.0580055852921
Q9NQT5 P59633 0.207659115426
Q9NQT5 P62487 0.230235042735
Q9NQT5 Q8WXF8 0.280386134269
Q9NQT5 P0C6X7-PRO_0000037311 0.077048778495
Q9NQT5 Q9GZN8 0.228922091782
Q9NQT5 P0C6X7-PRO_0000037319 0.185966633955
Q9NQT5 O00303 0.274645030426
Q9NQT5 Q9UMX0 0.187451387088
Q9NQT5 Q13427 0.140169902913
Q9NQT5 P08949 0.202086765513
Q9NQT5 P23588 0.167268351384
Q9NQT5 P62258 0.280306905371
Q9NQT4 P0C6X7-PRO_0000037322 0.234877126654
Q9NQT4 P0C6X7-PRO_0000037320 0.174326896927
Q9NQT4 P59596 0.269044740024
Q9NQT4 P59594 0.0941726088026
Q9NQT4 P59595 0.206837016575
Q9NQT4 P54274 0.198913781399
Q9NQT4 Q9BUV0 0.251491053678
Q9NQT4 Q14653 0.198668885191
Q9NQT4 O43447 0.239130434783
Q9NQT4 P35354 0.156311154599
Q9NQT4 Q9UKA8 0.264722698685
Q9NQT4 P52292 0.188652073733
Q9NQT4 Q7Z494 0.0929297706314
Q9NQT4 Q9BW92 0.148529411765
Q9NQT4 P14618 0.190667048382
Q9NQT4 O75348 0.194068343005
Q9NQT4 Q0VD86 0.27979568672
Q9NQT4 P25685 0.223799582463
Q9NQT4 Q5JRX3 0.114235242161
Q9NQT4 Q92802 0.161921267641
Q9NQT4 P40337 0.294046172539
Q9NQT4 Q9H000 0.208873720137
Q9NQT4 Q15661 0.239726027397
Q9NQT4 Q8N488 0.279951836243
Q9NQT4 Q8TF42 0.158087394189
Q9NQT4 Q13287 0.261239943209
Q9NQT4 Q8TD31 0.140615321082
Q9NQT4 Q9BYF1 0.127643645892
Q9NQT4 NP_828862 0.0673005984097
Q9NQT4 Q92560 0.144603709949
Q9NQT4 O14920 0.140659785469
Q9NQT4 P00403 0.285542168675
Q9NQT4 P10415 0.26764539808
Q9NQT4 P49703 0.292533659731
Q9NQT4 O95865 0.272863568216
Q9NQT4 O14498 0.204638472033
Q9NQT4 P13591 0.123722431415
Q9NQT4 Q8TEB7 0.208488964346
Q9NQT4 P02768 0.166625827003
Q9NQT4 P62879 0.231666666667
Q9NQT4 Q92499 0.142886178862
Q9NQT4 P51948 0.249423697556
Q9NQT4 O00560 0.266439357038
Q9NQT4 Q7KZI7 0.139575971731
Q9NQT4 Q5SQN1 0.202189311011
Q9NQT4 Q99426 0.267541357673
Q9NQT4 P25787 0.296735905045
Q9NQT4 P20290 0.2879804759
Q9NQT4 O96017 0.182069728832
Q9NQT4 Q13064 0.181921870545
Q9NQT4 Q99873 0.219172787012
Q9NQT4 NP_828872 0.227635447291
Q9NQT4 NP_828871 0.174326896927
Q9NQT4 NP_828870 0.166005946482
Q9NQT4 P05155 0.193952351863
Q9NQT4 P09651 0.189107413011
Q9NQT4 Q86VK4 0.196060037523
Q9NQT4 B0QYN7 0.248608534323
Q9NQT4 P08865 0.263132760267
Q9NQT4 P69849 0.100358882338
Q9NQT4 P68104 0.205457463884
Q9NQT4 Q01196 0.199090613836
Q9NQT4 Q07820 0.229673093043
Q9NQT4 Q9Y6E2 0.215868477484
Q9NQT4 P60866 0.20425257732
Q9NQT4 Q7TFA1 0.0961408259986
Q9NQT4 Q7TFA0 0.0930706521739
Q9NQT4 Q03135 0.265052762259
Q9NQT4 NP_828868 0.234732824427
Q9NQT4 NP_828869 0.116849580374
Q9NQT4 NP_828864 0.240524781341
Q9NQT4 NP_828865 0.162269129288
Q9NQT4 NP_828866 0.265481299816
Q9NQT4 NP_828867 0.186934023286
Q9NQT4 NP_828860 0.259764414135
Q9NQT4 NP_828861 0.155838041431
Q9NQT4 P23025 0.258576548899
Q9NQT4 NP_828863 0.236363636364
Q9NQT4 P13796 0.162227602906
Q9NQT4 P50583 0.231012658228
Q9NQT4 Q9BQB6 0.25
Q9NQT4 Q16548 0.24315920398
Q9NQT4 Q9Y2D1 0.251968503937
Q9NQT4 Q9HCD5 0.166492693111
Q9NQT4 Q13564 0.18358714044
Q9NQT4 Q13561 0.224943481537
Q9NQT4 Q7Z3Q1 0.193266429265
Q9NQT4 Q92843 0.258917589176
Q9NQT4 P08708 0.209183673469
Q9NQT4 Q96GS6 0.246941549615
Q9NQT4 P20231 0.239726027397
Q9NQT4 A9UHW6 0.28580060423
Q9NQT4 Q13009 0.081299192986
Q9NQT4 P62942 0.192083062946
Q9NQT4 P98161 0.0348755501313
Q9NQT4 Q9P0M6 0.23661971831
Q9NQT4 Q92994 0.152869131322
Q9NQT4 P59632 0.247734138973
Q9NQT4 P09630 0.280996523754
Q9NQT4 Q5XPI4 0.0925462134764
Q9NQT4 P59637 0.144466534129
Q9NQT4 P59636 0.17504898759
Q9NQT4 P59635 0.209003215434
Q9NQT4 P59634 0.124331550802
Q9NQT4 NP_904322 0.182969946965
Q9NQT4 Q9Y4W2 0.140657084189
Q9NQT4 Q99471 0.256458727158
Q9NQT4 Q9UQN3 0.289793438639
Q9NQT4 Q6P587 0.281231140616
Q9NQT4 O43765 0.251621872104
Q9NQT4 O95295 0.231994901211
Q9NQT4 O95299 0.232445520581
Q9NQT4 P28340 0.106782511211
Q9NQT4 P27448 0.137258924908
Q9NQT4 P49069 0.281600780869
Q9NQT4 B8ZZN6 0.234325522483
Q9NQT4 P06733 0.205507745267
Q9NQT4 Q9H4F8 0.20256916996
Q9NQT4 Q56VL3 0.234404536862
Q9NQT4 Q07817 0.295575221239
Q9NQT4 Q53GL0 0.227371469949
Q9NQT4 P62937 0.230913642053
Q9NQT4 P30876 0.0991538868324
Q9NQT4 P46379 0.106208030698
Q9NQT4 Q5TBA9 0.0472495349455
Q9NQT4 Q9NY15 0.0503265686961
Q9NQT4 P59633 0.24322621298
Q9NQT4 P62487 0.259813084112
Q9NQT4 Q8WXF8 0.239839213935
Q9NQT4 P0C6X7-PRO_0000037311 0.0673005984097
Q9NQT4 Q9GZN8 0.268201617922
Q9NQT4 P0C6X7-PRO_0000037319 0.166005946482
Q9NQT4 O00303 0.227216494845
Q9NQT4 Q9UMX0 0.168980875033
Q9NQT4 Q13427 0.13132137031
Q9NQT4 P08949 0.205276705277
Q9NQT4 P23588 0.143377885784
Q9NQT4 P62258 0.286666666667
P33527 P0C6X7-PRO_0000037322 0.0993711988455
P33527 P0C6X7-PRO_0000037320 0.150654582075
P33527 P59596 0.0820864505403
P33527 P59594 0.266372677801
P33527 P59595 0.130788804071
P33527 P54274 0.132290184922
P33527 Q9BUV0 0.0914061694006
P33527 Q14653 0.138351983723
P33527 O43447 0.0664926931106
P33527 P35354 0.176076746278
P33527 Q9UKA8 0.0853380340108
P33527 P52292 0.155255739025
P33527 Q7Z494 0.269728873568
P33527 Q9BW92 0.193360339887
P33527 P14618 0.156835111737
P33527 O75348 0.0453733851486
P33527 Q0VD86 0.0835148874365
P33527 P25685 0.107564405214
P33527 Q5JRX3 0.240517241379
P33527 Q92802 0.162727818947
P33527 P40337 0.0773710482529
P33527 Q9H000 0.127507892861
P33527 Q15661 0.0946476544741
P33527 Q8N488 0.0791195099159
P33527 Q8TF42 0.178471945881
P33527 Q13287 0.10236869207
P33527 Q8TD31 0.20412371134
P33527 Q9BYF1 0.202292319749
P33527 NP_828862 0.259207113746
P33527 Q92560 0.195025661271
P33527 O14920 0.200019686977
P33527 P00403 0.0839044652129
P33527 P10415 0.0828666251815
P33527 P49703 0.0712203248646
P33527 O95865 0.0971304706854
P33527 O14498 0.133862272404
P33527 P13591 0.215086248904
P33527 Q8TEB7 0.133251958092
P33527 P02768 0.16779864163
P33527 P62879 0.11054090116
P33527 Q92499 0.194025436261
P33527 P51948 0.104098023064
P33527 O00560 0.100298938254
P33527 Q7KZI7 0.200863507016
P33527 Q5SQN1 0.142799229756
P33527 Q99426 0.0843785632839
P33527 P25787 0.0843623534295
P33527 P20290 0.073368716828
P33527 O96017 0.157450231249
P33527 Q13064 0.148940464178
P33527 Q99873 0.122160834868
P33527 NP_828872 0.114473279311
P33527 NP_828871 0.150654582075
P33527 NP_828870 0.169032387045
P33527 P05155 0.148540846208
P33527 P09651 0.113145780051
P33527 Q86VK4 0.143710150794
P33527 B0QYN7 0.0692604568687
P33527 P08865 0.0979583419262
P33527 P69849 0.266164705882
P33527 P68104 0.13786112519
P33527 Q01196 0.137378246753
P33527 Q07820 0.111555418845
P33527 Q9Y6E2 0.130726939524
P33527 P60866 0.0479941188826
P33527 Q7TFA1 0.020853180904
P33527 Q7TFA0 0.0186401186189
P33527 Q03135 0.0670076192464
P33527 NP_828868 0.0535527143157
P33527 NP_828869 0.224479922593
P33527 NP_828864 0.101103889405
P33527 NP_828865 0.0334176681425
P33527 NP_828866 0.0696802416415
P33527 NP_828867 0.0439260193359
P33527 NP_828860 0.0681415005739
P33527 NP_828861 0.179464196793
P33527 P23025 0.092290202563
P33527 NP_828863 0.102997219075
P33527 P13796 0.180957128614
P33527 P50583 0.0587434554974
P33527 Q9BQB6 0.0639765837341
P33527 Q16548 0.0658801419921
P33527 Q9Y2D1 0.0921011874032
P33527 Q9HCD5 0.160989781607
P33527 Q13564 0.156284592935
P33527 Q13561 0.125050999592
P33527 Q7Z3Q1 0.142639902676
P33527 Q92843 0.070133388912
P33527 P08708 0.0525267351646
P33527 Q96GS6 0.104190260476
P33527 P20231 0.0946476544741
P33527 A9UHW6 0.078961038961
P33527 Q13009 0.277243448337
P33527 P62942 0.043423404479
P33527 P98161 0.157190753485
P33527 Q9P0M6 0.118056265985
P33527 Q92994 0.182638888889
P33527 P59632 0.0943474217216
P33527 P09630 0.0832122847064
P33527 Q5XPI4 0.274330502939
P33527 P59637 0.0335478425994
P33527 P59636 0.0389432691296
P33527 P59635 0.048188976378
P33527 P59634 0.0277836467357
P33527 NP_904322 0.150358477229
P33527 Q9Y4W2 0.192068659367
P33527 Q99471 0.0573401695093
P33527 Q9UQN3 0.0735232945092
P33527 Q6P587 0.079464007479
P33527 O43765 0.102511321531
P33527 O95295 0.0504245728064
P33527 O95299 0.112010657922
P33527 P28340 0.247859181732
P33527 P27448 0.19692792438
P33527 P49069 0.0978451386741
P33527 B8ZZN6 0.0546654099906
P33527 P06733 0.132560740063
P33527 Q9H4F8 0.134187252211
P33527 Q56VL3 0.0604792298839
P33527 Q07817 0.0833333333333
P33527 Q53GL0 0.127496942519
P33527 P62937 0.0629180602007
P33527 P30876 0.260565377706
P33527 P46379 0.245277645942
P33527 Q5TBA9 0.206851971558
P33527 Q9NY15 0.201257861635
P33527 P59633 0.0559799100136
P33527 P62487 0.0650652741514
P33527 Q8WXF8 0.106999691644
P33527 P0C6X7-PRO_0000037311 0.259207113746
P33527 Q9GZN8 0.0651561031638
P33527 P0C6X7-PRO_0000037319 0.169032387045
P33527 O00303 0.117008196721
P33527 Q9UMX0 0.164631705364
P33527 Q13427 0.187456926258
P33527 P08949 0.0480890382192
P33527 P23588 0.163870581186
P33527 P62258 0.0879063988403
A3KN83 P0C6X7-PRO_0000037322 0.106654615298
A3KN83 P0C6X7-PRO_0000037320 0.163215859031
A3KN83 P59596 0.0836562571233
A3KN83 P59594 0.275387438825
A3KN83 P59595 0.143398328691
A3KN83 P54274 0.150467081851
A3KN83 Q9BUV0 0.103132421124
A3KN83 Q14653 0.142316258352
A3KN83 O43447 0.0733104238259
A3KN83 P35354 0.181172873212
A3KN83 Q9UKA8 0.0911985444621
A3KN83 P52292 0.166703369302
A3KN83 Q7Z494 0.284427805322
A3KN83 Q9BW92 0.204940135908
A3KN83 P14618 0.172280933509
A3KN83 O75348 0.0495905893207
A3KN83 Q0VD86 0.0923882125384
A3KN83 P25685 0.120431800292
A3KN83 Q5JRX3 0.252971845673
A3KN83 Q92802 0.180275831874
A3KN83 P40337 0.0824777549624
A3KN83 Q9H000 0.131341286654
A3KN83 Q15661 0.10115541459
A3KN83 Q8N488 0.0872338002505
A3KN83 Q8TF42 0.189524016518
A3KN83 Q13287 0.110609480813
A3KN83 Q8TD31 0.221960364221
A3KN83 Q9BYF1 0.216712972857
A3KN83 NP_828862 0.249157745003
A3KN83 Q92560 0.209653092006
A3KN83 O14920 0.210119239446
A3KN83 P00403 0.0853075170843
A3KN83 P10415 0.0912192902639
A3KN83 P49703 0.0799634452822
A3KN83 O95865 0.104661688165
A3KN83 O14498 0.140518873177
A3KN83 P13591 0.226118372118
A3KN83 Q8TEB7 0.142857142857
A3KN83 P02768 0.181728880157
A3KN83 P62879 0.118520184415
A3KN83 Q92499 0.210588615087
A3KN83 P51948 0.111374407583
A3KN83 O00560 0.109479154898
A3KN83 Q7KZI7 0.225029440103
A3KN83 Q5SQN1 0.150604413885
A3KN83 Q99426 0.0933272706605
A3KN83 P25787 0.0908159781495
A3KN83 P20290 0.0779769380066
A3KN83 O96017 0.174142480211
A3KN83 Q13064 0.160375275938
A3KN83 Q99873 0.130546839982
A3KN83 NP_828872 0.120350601191
A3KN83 NP_828871 0.163215859031
A3KN83 NP_828870 0.177408783046
A3KN83 P05155 0.164254943113
A3KN83 P09651 0.12593837535
A3KN83 Q86VK4 0.154910862584
A3KN83 B0QYN7 0.0742817900881
A3KN83 P08865 0.105221518987
A3KN83 P69849 0.278670076726
A3KN83 P68104 0.150637825846
A3KN83 Q01196 0.151121474573
A3KN83 Q07820 0.123441536561
A3KN83 Q9Y6E2 0.139322336157
A3KN83 P60866 0.0526983394834
A3KN83 Q7TFA1 0.0214028149354
A3KN83 Q7TFA0 0.0194366852886
A3KN83 Q03135 0.0716985454129
A3KN83 NP_828868 0.0568338702255
A3KN83 NP_828869 0.23352662098
A3KN83 NP_828864 0.0977043989596
A3KN83 NP_828865 0.0354330708661
A3KN83 NP_828866 0.07553422466
A3KN83 NP_828867 0.0485806600508
A3KN83 NP_828860 0.074086797206
A3KN83 NP_828861 0.187357197258
A3KN83 P23025 0.104803988217
A3KN83 NP_828863 0.107912856982
A3KN83 P13796 0.188126361656
A3KN83 P50583 0.0591954022989
A3KN83 Q9BQB6 0.0653969710877
A3KN83 Q16548 0.0702337305225
A3KN83 Q9Y2D1 0.102546689304
A3KN83 Q9HCD5 0.173455978975
A3KN83 Q13564 0.167932210851
A3KN83 Q13561 0.138262229171
A3KN83 Q7Z3Q1 0.145995118704
A3KN83 Q92843 0.0744340269838
A3KN83 P08708 0.0577808471455
A3KN83 Q96GS6 0.11158749859
A3KN83 P20231 0.10115541459
A3KN83 A9UHW6 0.0862678062678
A3KN83 Q13009 0.279410451094
A3KN83 P62942 0.0488396259092
A3KN83 P98161 0.146753200695
A3KN83 Q9P0M6 0.130644257703
A3KN83 Q92994 0.197724810401
A3KN83 P59632 0.100260564178
A3KN83 P09630 0.0894401456532
A3KN83 Q5XPI4 0.282659369616
A3KN83 P59637 0.0319851662997
A3KN83 P59636 0.044272338458
A3KN83 P59635 0.0506051873199
A3KN83 P59634 0.0291318477252
A3KN83 NP_904322 0.152325196068
A3KN83 Q9Y4W2 0.20943254011
A3KN83 Q99471 0.0630527162054
A3KN83 Q9UQN3 0.0798539812914
A3KN83 Q6P587 0.0859063461319
A3KN83 O43765 0.110647417099
A3KN83 O95295 0.056508228795
A3KN83 O95299 0.124045801527
A3KN83 P28340 0.263871635611
A3KN83 P27448 0.222544594885
A3KN83 P49069 0.109164877387
A3KN83 B8ZZN6 0.0608115875388
A3KN83 P06733 0.144208300879
A3KN83 Q9H4F8 0.144764660065
A3KN83 Q56VL3 0.0633972665671
A3KN83 Q07817 0.0875256089233
A3KN83 Q53GL0 0.141374693149
A3KN83 P62937 0.0687084193622
A3KN83 P30876 0.270895445667
A3KN83 P46379 0.254207537429
A3KN83 Q5TBA9 0.192710158714
A3KN83 Q9NY15 0.196001311046
A3KN83 P59633 0.0633972665671
A3KN83 P62487 0.0696848137536
A3KN83 Q8WXF8 0.114089424485
A3KN83 P0C6X7-PRO_0000037311 0.249157745003
A3KN83 Q9GZN8 0.0668041709637
A3KN83 P0C6X7-PRO_0000037319 0.177408783046
A3KN83 O00303 0.130190796857
A3KN83 Q9UMX0 0.180923211551
A3KN83 Q13427 0.208875040292
A3KN83 P08949 0.0528014756744
A3KN83 P23588 0.185508511567
A3KN83 P62258 0.0967302452316
Q8N3C7 P0C6X7-PRO_0000037322 0.182187968315
Q8N3C7 P0C6X7-PRO_0000037320 0.244489795918
Q8N3C7 P59596 0.143230300392
Q8N3C7 P59594 0.213970246397
Q8N3C7 P59595 0.220020855057
Q8N3C7 P54274 0.232959268495
Q8N3C7 Q9BUV0 0.16620201587
Q8N3C7 Q14653 0.218541666667
Q8N3C7 O43447 0.126153846154
Q8N3C7 P35354 0.266827406068
Q8N3C7 Q9UKA8 0.151061985262
Q8N3C7 P52292 0.249082007344
Q8N3C7 Q7Z494 0.208109318996
Q8N3C7 Q9BW92 0.277629063098
Q8N3C7 P14618 0.252243066884
Q8N3C7 O75348 0.0872856824761
Q8N3C7 Q0VD86 0.158602733782
Q8N3C7 P25685 0.191385529387
Q8N3C7 Q5JRX3 0.236266005783
Q8N3C7 Q92802 0.267150928168
Q8N3C7 P40337 0.134976013956
Q8N3C7 Q9H000 0.218834829818
Q8N3C7 Q15661 0.169320137694
Q8N3C7 Q8N488 0.154096935449
Q8N3C7 Q8TF42 0.276782158503
Q8N3C7 Q13287 0.184401709402
Q8N3C7 Q8TD31 0.285337850555
Q8N3C7 Q9BYF1 0.269224152761
Q8N3C7 NP_828862 0.161338700766
Q8N3C7 Q92560 0.288262370541
Q8N3C7 O14920 0.277767510627
Q8N3C7 P00403 0.141304347826
Q8N3C7 P10415 0.145490026019
Q8N3C7 P49703 0.133362483603
Q8N3C7 O95865 0.167883211679
Q8N3C7 O14498 0.228077483858
Q8N3C7 P13591 0.265916983628
Q8N3C7 Q8TEB7 0.223286815247
Q8N3C7 P02768 0.270975511843
Q8N3C7 P62879 0.190324633991
Q8N3C7 Q92499 0.277551020408
Q8N3C7 P51948 0.178556172576
Q8N3C7 O00560 0.179618925284
Q8N3C7 Q7KZI7 0.289360172538
Q8N3C7 Q5SQN1 0.231548480463
Q8N3C7 Q99426 0.181069958848
Q8N3C7 P25787 0.144779683091
Q8N3C7 P20290 0.13190652981
Q8N3C7 O96017 0.259357200976
Q8N3C7 Q13064 0.240778688525
Q8N3C7 Q99873 0.199409780776
Q8N3C7 NP_828872 0.192201737656
Q8N3C7 NP_828871 0.244489795918
Q8N3C7 NP_828870 0.271411338963
Q8N3C7 P05155 0.237430740817
Q8N3C7 P09651 0.207165437302
Q8N3C7 Q86VK4 0.239950525665
Q8N3C7 B0QYN7 0.12047399605
Q8N3C7 P08865 0.173307626392
Q8N3C7 P69849 0.221711798839
Q8N3C7 P68104 0.230196483971
Q8N3C7 Q01196 0.231247409863
Q8N3C7 Q07820 0.198602583104
Q8N3C7 Q9Y6E2 0.223288814691
Q8N3C7 P60866 0.0928317008014
Q8N3C7 Q7TFA1 0.0375820692778
Q8N3C7 Q7TFA0 0.0389845874887
Q8N3C7 Q03135 0.117117117117
Q8N3C7 NP_828868 0.0964095744681
Q8N3C7 NP_828869 0.241074107411
Q8N3C7 NP_828864 0.164057473729
Q8N3C7 NP_828865 0.0637342908438
Q8N3C7 NP_828866 0.131043535331
Q8N3C7 NP_828867 0.0871600534998
Q8N3C7 NP_828860 0.130463430705
Q8N3C7 NP_828861 0.268209938136
Q8N3C7 P23025 0.166810159277
Q8N3C7 NP_828863 0.175678563796
Q8N3C7 P13796 0.275
Q8N3C7 P50583 0.107522123894
Q8N3C7 Q9BQB6 0.109567901235
Q8N3C7 Q16548 0.123350923483
Q8N3C7 Q9Y2D1 0.167561761547
Q8N3C7 Q9HCD5 0.257471728595
Q8N3C7 Q13564 0.249847157122
Q8N3C7 Q13561 0.222245496439
Q8N3C7 Q7Z3Q1 0.227968556061
Q8N3C7 Q92843 0.131187034604
Q8N3C7 P08708 0.094942324756
Q8N3C7 Q96GS6 0.18108050395
Q8N3C7 P20231 0.169320137694
Q8N3C7 A9UHW6 0.14189336235
Q8N3C7 Q13009 0.184829161511
Q8N3C7 P62942 0.0841330060254
Q8N3C7 P98161 0.0865534915846
Q8N3C7 Q9P0M6 0.209062170706
Q8N3C7 Q92994 0.288910891089
Q8N3C7 P59632 0.161609640628
Q8N3C7 P09630 0.148003472222
Q8N3C7 Q5XPI4 0.20542066629
Q8N3C7 P59637 0.0615868734547
Q8N3C7 P59636 0.0778349362559
Q8N3C7 P59635 0.0916573971079
Q8N3C7 P59634 0.0527502254283
Q8N3C7 NP_904322 0.240508926739
Q8N3C7 Q9Y4W2 0.275093632959
Q8N3C7 Q99471 0.107355864811
Q8N3C7 Q9UQN3 0.140863497601
Q8N3C7 Q6P587 0.143789427888
Q8N3C7 O43765 0.184165599659
Q8N3C7 O95295 0.100465735196
Q8N3C7 O95299 0.195642978003
Q8N3C7 P28340 0.22745201157
Q8N3C7 P27448 0.289670658683
Q8N3C7 P49069 0.179267509103
Q8N3C7 B8ZZN6 0.101792431954
Q8N3C7 P06733 0.229040981901
Q8N3C7 Q9H4F8 0.226960682338
Q8N3C7 Q56VL3 0.108460349017
Q8N3C7 Q07817 0.143725575337
Q8N3C7 Q53GL0 0.213508992054
Q8N3C7 P62937 0.118554429264
Q8N3C7 P30876 0.22715957182
Q8N3C7 P46379 0.218745976568
Q8N3C7 Q5TBA9 0.116826549131
Q8N3C7 Q9NY15 0.122431604041
Q8N3C7 P59633 0.106914071129
Q8N3C7 P62487 0.120132013201
Q8N3C7 Q8WXF8 0.187061076825
Q8N3C7 P0C6X7-PRO_0000037311 0.161338700766
Q8N3C7 Q9GZN8 0.120299098307
Q8N3C7 P0C6X7-PRO_0000037319 0.271411338963
Q8N3C7 O00303 0.201691331924
Q8N3C7 Q9UMX0 0.275292220879
Q8N3C7 Q13427 0.274841831038
Q8N3C7 P08949 0.0898976412995
Q8N3C7 P23588 0.263844301766
Q8N3C7 P62258 0.160544511668
Q9HAU0 P0C6X7-PRO_0000037322 0.121608593858
Q9HAU0 P0C6X7-PRO_0000037320 0.18344459279
Q9HAU0 P59596 0.0970211581292
Q9HAU0 P59594 0.26866333888
Q9HAU0 P59595 0.167907921462
Q9HAU0 P54274 0.175087814104
Q9HAU0 Q9BUV0 0.127809182407
Q9HAU0 Q14653 0.165764546685
Q9HAU0 O43447 0.0875350140056
Q9HAU0 P35354 0.205629707942
Q9HAU0 Q9UKA8 0.109383675736
Q9HAU0 P52292 0.192205018687
Q9HAU0 Q7Z494 0.275511296713
Q9HAU0 Q9BW92 0.230048170811
Q9HAU0 P14618 0.192287163064
Q9HAU0 O75348 0.0597373252365
Q9HAU0 Q0VD86 0.105709126268
Q9HAU0 P25685 0.143228810078
Q9HAU0 Q5JRX3 0.28225
Q9HAU0 Q92802 0.213358070501
Q9HAU0 P40337 0.101727982163
Q9HAU0 Q9H000 0.163301260333
Q9HAU0 Q15661 0.11936999171
Q9HAU0 Q8N488 0.104436100681
Q9HAU0 Q8TF42 0.221623751971
Q9HAU0 Q13287 0.134525447043
Q9HAU0 Q8TD31 0.255907036798
Q9HAU0 Q9BYF1 0.247811534501
Q9HAU0 NP_828862 0.218883792049
Q9HAU0 Q92560 0.243109724389
Q9HAU0 O14920 0.246793626117
Q9HAU0 P00403 0.0973574408901
Q9HAU0 P10415 0.103860038878
Q9HAU0 P49703 0.0929648241206
Q9HAU0 O95865 0.120447019868
Q9HAU0 O14498 0.164389121905
Q9HAU0 P13591 0.265311341261
Q9HAU0 Q8TEB7 0.167771614125
Q9HAU0 P02768 0.210908610671
Q9HAU0 P62879 0.13528686841
Q9HAU0 Q92499 0.234064650136
Q9HAU0 P51948 0.131463146315
Q9HAU0 O00560 0.126566588624
Q9HAU0 Q7KZI7 0.253644691008
Q9HAU0 Q5SQN1 0.177191328935
Q9HAU0 Q99426 0.109060635493
Q9HAU0 P25787 0.107127969987
Q9HAU0 P20290 0.095968754359
Q9HAU0 O96017 0.195310418332
Q9HAU0 Q13064 0.185140562249
Q9HAU0 Q99873 0.14903190619
Q9HAU0 NP_828872 0.144753044192
Q9HAU0 NP_828871 0.18344459279
Q9HAU0 NP_828870 0.204124801692
Q9HAU0 P05155 0.184510250569
Q9HAU0 P09651 0.137559645535
Q9HAU0 Q86VK4 0.18424942884
Q9HAU0 B0QYN7 0.0866097663355
Q9HAU0 P08865 0.126894461284
Q9HAU0 P69849 0.286536911206
Q9HAU0 P68104 0.177104377104
Q9HAU0 Q01196 0.172734627832
Q9HAU0 Q07820 0.138110214686
Q9HAU0 Q9Y6E2 0.162015713899
Q9HAU0 P60866 0.0624117480938
Q9HAU0 Q7TFA1 0.0238333095476
Q9HAU0 Q7TFA0 0.0228506141103
Q9HAU0 Q03135 0.0829015544041
Q9HAU0 NP_828868 0.0671641791045
Q9HAU0 NP_828869 0.259531348955
Q9HAU0 NP_828864 0.111540052392
Q9HAU0 NP_828865 0.0414419528811
Q9HAU0 NP_828866 0.0935623516269
Q9HAU0 NP_828867 0.0589315997739
Q9HAU0 NP_828860 0.0846983060339
Q9HAU0 NP_828861 0.212998289699
Q9HAU0 P23025 0.120784964069
Q9HAU0 NP_828863 0.129178704086
Q9HAU0 P13796 0.214229249012
Q9HAU0 P50583 0.0722925457103
Q9HAU0 Q9BQB6 0.0747965197867
Q9HAU0 Q16548 0.0813953488372
Q9HAU0 Q9Y2D1 0.124085576259
Q9HAU0 Q9HCD5 0.207637231504
Q9HAU0 Q13564 0.191676670668
Q9HAU0 Q13561 0.167028788702
Q9HAU0 Q7Z3Q1 0.165005387931
Q9HAU0 Q92843 0.0852431525992
Q9HAU0 P08708 0.0687517610595
Q9HAU0 Q96GS6 0.123057885329
Q9HAU0 P20231 0.11936999171
Q9HAU0 A9UHW6 0.100487125957
Q9HAU0 Q13009 0.255083348599
Q9HAU0 P62942 0.0575590439825
Q9HAU0 P98161 0.122671919771
Q9HAU0 Q9P0M6 0.153237900477
Q9HAU0 Q92994 0.229057591623
Q9HAU0 P59632 0.116622910046
Q9HAU0 P09630 0.107113086969
Q9HAU0 Q5XPI4 0.266781782862
Q9HAU0 P59637 0.040914902685
Q9HAU0 P59636 0.0491431808526
Q9HAU0 P59635 0.0595624558927
Q9HAU0 P59634 0.033731853117
Q9HAU0 NP_904322 0.167224976551
Q9HAU0 Q9Y4W2 0.237884890217
Q9HAU0 Q99471 0.0727834761838
Q9HAU0 Q9UQN3 0.0983835005574
Q9HAU0 Q6P587 0.103102824544
Q9HAU0 O43765 0.132490379329
Q9HAU0 O95295 0.0687420763488
Q9HAU0 O95299 0.144711669855
Q9HAU0 P28340 0.279058240397
Q9HAU0 P27448 0.244556765163
Q9HAU0 P49069 0.127014740322
Q9HAU0 B8ZZN6 0.0735687157125
Q9HAU0 P06733 0.163444639719
Q9HAU0 Q9H4F8 0.168311477626
Q9HAU0 Q56VL3 0.0740480539553
Q9HAU0 Q07817 0.100750416898
Q9HAU0 Q53GL0 0.169017905589
Q9HAU0 P62937 0.0787037037037
Q9HAU0 P30876 0.28134991119
Q9HAU0 P46379 0.283198826119
Q9HAU0 Q5TBA9 0.165008123477
Q9HAU0 Q9NY15 0.167563370126
Q9HAU0 P59633 0.0737670366728
Q9HAU0 P62487 0.0818500350385
Q9HAU0 Q8WXF8 0.137193030594
Q9HAU0 P0C6X7-PRO_0000037311 0.218883792049
Q9HAU0 Q9GZN8 0.0835084769511
Q9HAU0 P0C6X7-PRO_0000037319 0.204124801692
Q9HAU0 O00303 0.142896174863
Q9HAU0 Q9UMX0 0.208289194915
Q9HAU0 Q13427 0.253336788908
Q9HAU0 P08949 0.0611236589497
Q9HAU0 P23588 0.22194349089
Q9HAU0 P62258 0.111526738709
P61970 P0C6X7-PRO_0000037322 0.167330677291
P61970 P0C6X7-PRO_0000037320 0.109834687588
P61970 P59596 0.217275747508
P61970 P59594 0.056192374782
P61970 P59595 0.141319942611
P61970 P54274 0.135306553911
P61970 Q9BUV0 0.164390756303
P61970 Q14653 0.131860545392
P61970 O43447 0.249008723236
P61970 P35354 0.104020100503
P61970 Q9UKA8 0.193784277879
P61970 P52292 0.118906064209
P61970 Q7Z494 0.057005988024
P61970 Q9BW92 0.0924333619948
P61970 P14618 0.120531757755
P61970 O75348 0.273885350318
P61970 Q0VD86 0.198911729141
P61970 P25685 0.156974202011
P61970 Q5JRX3 0.0694091249065
P61970 Q92802 0.101500890359
P61970 P40337 0.211163416274
P61970 Q9H000 0.138908575478
P61970 Q15661 0.178202479339
P61970 Q8N488 0.197773411919
P61970 Q8TF42 0.0950035186488
P61970 Q13287 0.176059850374
P61970 Q8TD31 0.0846884899683
P61970 Q9BYF1 0.0853868194842
P61970 NP_828862 0.0414357786784
P61970 Q92560 0.0882226056946
P61970 O14920 0.0939375129319
P61970 P00403 0.214193548387
P61970 P10415 0.188815393867
P61970 P49703 0.241685144124
P61970 O95865 0.173798203909
P61970 O14498 0.129603399433
P61970 P13591 0.0810020113366
P61970 Q8TEB7 0.136059217483
P61970 P02768 0.101434684118
P61970 P62879 0.16797556719
P61970 Q92499 0.0912302576891
P61970 P51948 0.168364871422
P61970 O00560 0.177377892031
P61970 Q7KZI7 0.0878459687124
P61970 Q5SQN1 0.133088725817
P61970 Q99426 0.19452887538
P61970 P25787 0.205453392517
P61970 P20290 0.2167982771
P61970 O96017 0.11180832858
P61970 Q13064 0.114739629303
P61970 Q99873 0.144816458249
P61970 NP_828872 0.156621205455
P61970 NP_828871 0.109834687588
P61970 NP_828870 0.104378818737
P61970 P05155 0.121288692356
P61970 P09651 0.132492113565
P61970 Q86VK4 0.119093851133
P61970 B0QYN7 0.226897069872
P61970 P08865 0.170694864048
P61970 P69849 0.0595269040811
P61970 P68104 0.1277020286
P61970 Q01196 0.124873779872
P61970 Q07820 0.14398595259
P61970 Q9Y6E2 0.142379182156
P61970 P60866 0.246023329799
P61970 Q7TFA1 0.140552995392
P61970 Q7TFA0 0.135573580533
P61970 Q03135 0.237529691211
P61970 NP_828868 0.264844486334
P61970 NP_828869 0.0742444152431
P61970 NP_828864 0.166153846154
P61970 NP_828865 0.21940463065
P61970 NP_828866 0.224905660377
P61970 NP_828867 0.24439701174
P61970 NP_828860 0.237220447284
P61970 NP_828861 0.1
P61970 P23025 0.179945799458
P61970 NP_828863 0.159177820268
P61970 P13796 0.101690701144
P61970 P50583 0.25305738476
P61970 Q9BQB6 0.262521588946
P61970 Q16548 0.235864297254
P61970 Q9Y2D1 0.155925155925
P61970 Q9HCD5 0.104994629431
P61970 Q13564 0.118964514252
P61970 Q13561 0.149253731343
P61970 Q7Z3Q1 0.129486749413
P61970 Q92843 0.221060492905
P61970 P08708 0.291363163371
P61970 Q96GS6 0.172939494998
P61970 P20231 0.178202479339
P61970 A9UHW6 0.228210246174
P61970 Q13009 0.0488468123678
P61970 P62942 0.254291845494
P61970 P98161 0.0205339571498
P61970 Q9P0M6 0.148927219184
P61970 Q92994 0.092304115322
P61970 P59632 0.17731629393
P61970 P09630 0.189740420272
P61970 Q5XPI4 0.0542467077444
P61970 P59637 0.205555555556
P61970 P59636 0.240780911063
P61970 P59635 0.252642706131
P61970 P59634 0.190529875986
P61970 NP_904322 0.118076688984
P61970 Q9Y4W2 0.0896682066359
P61970 Q99471 0.280303030303
P61970 Q9UQN3 0.215107913669
P61970 Q6P587 0.229423201555
P61970 O43765 0.168780487805
P61970 O95295 0.260416666667
P61970 O95299 0.159071729958
P61970 P28340 0.0655947638019
P61970 P27448 0.0883340327319
P61970 P49069 0.176713034518
P61970 B8ZZN6 0.294228949858
P61970 P06733 0.143367894172
P61970 Q9H4F8 0.130464480874
P61970 Q56VL3 0.23963963964
P61970 Q07817 0.206049149338
P61970 Q53GL0 0.146571213263
P61970 P62937 0.243697478992
P61970 P30876 0.0619635193133
P61970 P46379 0.060509111142
P61970 Q5TBA9 0.0282247287112
P61970 Q9NY15 0.0302816901408
P61970 P59633 0.263602251407
P61970 P62487 0.252267106348
P61970 Q8WXF8 0.16283435007
P61970 P0C6X7-PRO_0000037311 0.0414357786784
P61970 Q9GZN8 0.247364152474
P61970 P0C6X7-PRO_0000037319 0.104378818737
P61970 O00303 0.154078549849
P61970 Q9UMX0 0.109193852791
P61970 Q13427 0.0800667222686
P61970 P08949 0.268783068783
P61970 P23588 0.0918392812578
P61970 P62258 0.197399527187
P16435 P0C6X7-PRO_0000037322 0.176340763628
P16435 P0C6X7-PRO_0000037320 0.253781512605
P16435 P59596 0.145262685227
P16435 P59594 0.208838619403
P16435 P59595 0.225563909774
P16435 P54274 0.233304794521
P16435 Q9BUV0 0.172451912447
P16435 Q14653 0.224463519313
P16435 O43447 0.126530612245
P16435 P35354 0.266900971677
P16435 Q9UKA8 0.155789003129
P16435 P52292 0.265014699706
P16435 Q7Z494 0.205842696629
P16435 Q9BW92 0.272587466359
P16435 P14618 0.263643996641
P16435 O75348 0.0889450700988
P16435 Q0VD86 0.151488028642
P16435 P25685 0.197463371966
P16435 Q5JRX3 0.236489288182
P16435 Q92802 0.272425249169
P16435 P40337 0.144174538911
P16435 Q9H000 0.22929662293
P16435 Q15661 0.17413487134
P16435 Q8N488 0.140999775835
P16435 Q8TF42 0.275297009422
P16435 Q13287 0.190748898678
P16435 Q8TD31 0.284768211921
P16435 Q9BYF1 0.270527225583
P16435 NP_828862 0.156158531762
P16435 Q92560 0.285769379098
P16435 O14920 0.275868474828
P16435 P00403 0.157399103139
P16435 P10415 0.153846153846
P16435 P49703 0.138249887235
P16435 O95865 0.177069499779
P16435 O14498 0.226775370092
P16435 P13591 0.255524173451
P16435 Q8TEB7 0.219051705643
P16435 P02768 0.27922346138
P16435 P62879 0.199650120271
P16435 Q92499 0.280492353599
P16435 P51948 0.186701893439
P16435 O00560 0.182079011256
P16435 Q7KZI7 0.274747109827
P16435 Q5SQN1 0.235895252289
P16435 Q99426 0.164619164619
P16435 P25787 0.156033131856
P16435 P20290 0.13494030187
P16435 O96017 0.257118927973
P16435 Q13064 0.241561181435
P16435 Q99873 0.20438748914
P16435 NP_828872 0.191963310767
P16435 NP_828871 0.253781512605
P16435 NP_828870 0.271410839884
P16435 P05155 0.250369744348
P16435 P09651 0.198479913138
P16435 Q86VK4 0.248354914031
P16435 B0QYN7 0.134254018565
P16435 P08865 0.1875
P16435 P69849 0.21288209607
P16435 P68104 0.235995740149
P16435 Q01196 0.231327358088
P16435 Q07820 0.200960069823
P16435 Q9Y6E2 0.22871883061
P16435 P60866 0.0896139705882
P16435 Q7TFA1 0.0378770166004
P16435 Q7TFA0 0.0365168539326
P16435 Q03135 0.125595103151
P16435 NP_828868 0.105901189387
P16435 NP_828869 0.247363663754
P16435 NP_828864 0.16604023878
P16435 NP_828865 0.063484708063
P16435 NP_828866 0.1304445949
P16435 NP_828867 0.0851357570179
P16435 NP_828860 0.127577611602
P16435 NP_828861 0.272018066106
P16435 P23025 0.174656014203
P16435 NP_828863 0.175369024014
P16435 P13796 0.289094650206
P16435 P50583 0.116666666667
P16435 Q9BQB6 0.120791628753
P16435 Q16548 0.125907441016
P16435 Q9Y2D1 0.170985603544
P16435 Q9HCD5 0.264131338321
P16435 Q13564 0.25613593455
P16435 Q13561 0.230902028485
P16435 Q7Z3Q1 0.237537281636
P16435 Q92843 0.134884771803
P16435 P08708 0.102106227106
P16435 Q96GS6 0.187541272287
P16435 P20231 0.17413487134
P16435 A9UHW6 0.151290684624
P16435 Q13009 0.180933295162
P16435 P62942 0.0838516470859
P16435 P98161 0.0833666897129
P16435 Q9P0M6 0.208034744843
P16435 Q92994 0.278818737271
P16435 P59632 0.170179720435
P16435 P09630 0.152193375112
P16435 Q5XPI4 0.204486235414
P16435 P59637 0.0614991877466
P16435 P59636 0.0771184483953
P16435 P59635 0.089552238806
P16435 P59634 0.0521415270019
P16435 NP_904322 0.238960490175
P16435 Q9Y4W2 0.269201807229
P16435 Q99471 0.113973102348
P16435 Q9UQN3 0.141700404858
P16435 Q6P587 0.14628673996
P16435 O43765 0.189397272327
P16435 O95295 0.0997940032044
P16435 O95299 0.214036617262
P16435 P28340 0.222618105041
P16435 P27448 0.280474040632
P16435 P49069 0.176197836167
P16435 B8ZZN6 0.108700616579
P16435 P06733 0.22776944504
P16435 Q9H4F8 0.223269766445
P16435 Q56VL3 0.110098016868
P16435 Q07817 0.159650694133
P16435 Q53GL0 0.224041361482
P16435 P62937 0.119599818099
P16435 P30876 0.220084936298
P16435 P46379 0.21217211526
P16435 Q5TBA9 0.112530508387
P16435 Q9NY15 0.115633882888
P16435 P59633 0.10827444723
P16435 P62487 0.125085130533
P16435 Q8WXF8 0.187979820136
P16435 P0C6X7-PRO_0000037311 0.156158531762
P16435 Q9GZN8 0.121624687996
P16435 P0C6X7-PRO_0000037319 0.271410839884
P16435 O00303 0.194335511983
P16435 Q9UMX0 0.267523849025
P16435 Q13427 0.258885147774
P16435 P08949 0.0930179145613
P16435 P23588 0.265895953757
P16435 P62258 0.172237076649
Q9NZL9 P0C6X7-PRO_0000037322 0.263704318937
Q9NZL9 P0C6X7-PRO_0000037320 0.219014830508
Q9NZL9 P59596 0.221364221364
Q9NZL9 P59594 0.123891655533
Q9NZL9 P59595 0.239732888147
Q9NZL9 P54274 0.255500821018
Q9NZL9 Q9BUV0 0.259583333333
Q9NZL9 Q14653 0.245167525773
Q9NZL9 O43447 0.200262352427
Q9NZL9 P35354 0.210652018151
Q9NZL9 Q9UKA8 0.239472564866
Q9NZL9 P52292 0.229627555307
Q9NZL9 Q7Z494 0.121537922169
Q9NZL9 Q9BW92 0.183782671332
Q9NZL9 P14618 0.234409799555
Q9NZL9 O75348 0.150807899461
Q9NZL9 Q0VD86 0.244671781756
Q9NZL9 P25685 0.279871692061
Q9NZL9 Q5JRX3 0.145966337783
Q9NZL9 Q92802 0.20831319478
Q9NZL9 P40337 0.224278949634
Q9NZL9 Q9H000 0.258831297458
Q9NZL9 Q15661 0.259958071279
Q9NZL9 Q8N488 0.239520958084
Q9NZL9 Q8TF42 0.206935123043
Q9NZL9 Q13287 0.281340504758
Q9NZL9 Q8TD31 0.180493727236
Q9NZL9 Q9BYF1 0.17052554208
Q9NZL9 NP_828862 0.0886322979346
Q9NZL9 Q92560 0.193681602313
Q9NZL9 O14920 0.180357142857
Q9NZL9 P00403 0.230637569534
Q9NZL9 P10415 0.248616432524
Q9NZL9 P49703 0.22587624405
Q9NZL9 O95865 0.270981210856
Q9NZL9 O14498 0.250082481029
Q9NZL9 P13591 0.164023960536
Q9NZL9 Q8TEB7 0.241458607096
Q9NZL9 P02768 0.195693779904
Q9NZL9 P62879 0.271308523409
Q9NZL9 Q92499 0.186491332935
Q9NZL9 P51948 0.27697395618
Q9NZL9 O00560 0.257475083056
Q9NZL9 Q7KZI7 0.17735413056
Q9NZL9 Q5SQN1 0.246801872075
Q9NZL9 Q99426 0.238317757009
Q9NZL9 P25787 0.245733788396
Q9NZL9 P20290 0.214162348877
Q9NZL9 O96017 0.217075141395
Q9NZL9 Q13064 0.225457570715
Q9NZL9 Q99873 0.270662695458
Q9NZL9 NP_828872 0.283870967742
Q9NZL9 NP_828871 0.219014830508
Q9NZL9 NP_828870 0.204353083434
Q9NZL9 P05155 0.238067002668
Q9NZL9 P09651 0.231862923806
Q9NZL9 Q86VK4 0.253260539885
Q9NZL9 B0QYN7 0.211421098518
Q9NZL9 P08865 0.272349272349
Q9NZL9 P69849 0.127958486268
Q9NZL9 P68104 0.249533291848
Q9NZL9 Q01196 0.246066708622
Q9NZL9 Q07820 0.285714285714
Q9NZL9 Q9Y6E2 0.251984811874
Q9NZL9 P60866 0.160161507402
Q9NZL9 Q7TFA1 0.0719591457753
Q9NZL9 Q7TFA0 0.0660772452303
Q9NZL9 Q03135 0.20979020979
Q9NZL9 NP_828868 0.175188972877
Q9NZL9 NP_828869 0.1552025417
Q9NZL9 NP_828864 0.256666666667
Q9NZL9 NP_828865 0.110807113543
Q9NZL9 NP_828866 0.21403812825
Q9NZL9 NP_828867 0.149347728295
Q9NZL9 NP_828860 0.205676855895
Q9NZL9 NP_828861 0.207499424891
Q9NZL9 P23025 0.256819135543
Q9NZL9 NP_828863 0.28559602649
Q9NZL9 P13796 0.216836131473
Q9NZL9 P50583 0.189189189189
Q9NZL9 Q9BQB6 0.183018037835
Q9NZL9 Q16548 0.190809628009
Q9NZL9 Q9Y2D1 0.244565217391
Q9NZL9 Q9HCD5 0.20351055711
Q9NZL9 Q13564 0.22962962963
Q9NZL9 Q13561 0.274246276789
Q9NZL9 Q7Z3Q1 0.235884567127
Q9NZL9 Q92843 0.220581849761
Q9NZL9 P08708 0.175946547884
Q9NZL9 Q96GS6 0.280578512397
Q9NZL9 P20231 0.259958071279
Q9NZL9 A9UHW6 0.228987993139
Q9NZL9 Q13009 0.106846882399
Q9NZL9 P62942 0.151036970243
Q9NZL9 P98161 0.0479033090132
Q9NZL9 Q9P0M6 0.27786377709
Q9NZL9 Q92994 0.199645075421
Q9NZL9 P59632 0.243288590604
Q9NZL9 P09630 0.246481876333
Q9NZL9 Q5XPI4 0.1228194248
Q9NZL9 P59637 0.102927721866
Q9NZL9 P59636 0.132246376812
Q9NZL9 P59635 0.146953405018
Q9NZL9 P59634 0.0947998159227
Q9NZL9 NP_904322 0.221013455482
Q9NZL9 Q9Y4W2 0.183537935198
Q9NZL9 Q99471 0.195671378092
Q9NZL9 Q9UQN3 0.225570383125
Q9NZL9 Q6P587 0.219794344473
Q9NZL9 O43765 0.278167560875
Q9NZL9 O95295 0.188334817453
Q9NZL9 O95299 0.280946837408
Q9NZL9 P28340 0.142363510712
Q9NZL9 P27448 0.187009853207
Q9NZL9 P49069 0.26600166251
Q9NZL9 B8ZZN6 0.172872340426
Q9NZL9 P06733 0.262982689747
Q9NZL9 Q9H4F8 0.244657097289
Q9NZL9 Q56VL3 0.184628975265
Q9NZL9 Q07817 0.234741784038
Q9NZL9 Q53GL0 0.263893743446
Q9NZL9 P62937 0.194285714286
Q9NZL9 P30876 0.133107138197
Q9NZL9 P46379 0.131828015143
Q9NZL9 Q5TBA9 0.0656127736069
Q9NZL9 Q9NY15 0.0659824897084
Q9NZL9 P59633 0.17535335689
Q9NZL9 P62487 0.195004382121
Q9NZL9 Q8WXF8 0.27750410509
Q9NZL9 P0C6X7-PRO_0000037311 0.0886322979346
Q9NZL9 Q9GZN8 0.202714535902
Q9NZL9 P0C6X7-PRO_0000037319 0.204353083434
Q9NZL9 O00303 0.26822503962
Q9NZL9 Q9UMX0 0.215015321757
Q9NZL9 Q13427 0.174095542674
Q9NZL9 P08949 0.154639175258
Q9NZL9 P23588 0.19150450878
Q9NZL9 P62258 0.246511627907
Q8WTV0 P0C6X7-PRO_0000037322 0.207740916272
Q8WTV0 P0C6X7-PRO_0000037320 0.270424633722
Q8WTV0 P59596 0.166084385918
Q8WTV0 P59594 0.179978700745
Q8WTV0 P59595 0.229474757777
Q8WTV0 P54274 0.238385376999
Q8WTV0 Q9BUV0 0.187071240106
Q8WTV0 Q14653 0.251082251082
Q8WTV0 O43447 0.143595322274
Q8WTV0 P35354 0.274687854711
Q8WTV0 Q9UKA8 0.174819566961
Q8WTV0 P52292 0.269297592455
Q8WTV0 Q7Z494 0.17698005698
Q8WTV0 Q9BW92 0.256844593264
Q8WTV0 P14618 0.276854378566
Q8WTV0 O75348 0.0964621337756
Q8WTV0 Q0VD86 0.179068522484
Q8WTV0 P25685 0.216666666667
Q8WTV0 Q5JRX3 0.208438818565
Q8WTV0 Q92802 0.263774104683
Q8WTV0 P40337 0.161055750067
Q8WTV0 Q9H000 0.237997957099
Q8WTV0 Q15661 0.191523178808
Q8WTV0 Q8N488 0.159871244635
Q8WTV0 Q8TF42 0.258319112628
Q8WTV0 Q13287 0.203309692671
Q8WTV0 Q8TD31 0.23992248062
Q8WTV0 Q9BYF1 0.231978798587
Q8WTV0 NP_828862 0.130952380952
Q8WTV0 Q92560 0.245998814464
Q8WTV0 O14920 0.244769874477
Q8WTV0 P00403 0.171451569627
Q8WTV0 P10415 0.172506017652
Q8WTV0 P49703 0.150499864901
Q8WTV0 O95865 0.207661822985
Q8WTV0 O14498 0.255091649695
Q8WTV0 P13591 0.228367831693
Q8WTV0 Q8TEB7 0.243890020367
Q8WTV0 P02768 0.264893133242
Q8WTV0 P62879 0.217708333333
Q8WTV0 Q92499 0.241168607982
Q8WTV0 P51948 0.207140981885
Q8WTV0 O00560 0.206161137441
Q8WTV0 Q7KZI7 0.244871557938
Q8WTV0 Q5SQN1 0.258324924319
Q8WTV0 Q99426 0.17094017094
Q8WTV0 P25787 0.169791108731
Q8WTV0 P20290 0.151376146789
Q8WTV0 O96017 0.276032649023
Q8WTV0 Q13064 0.259296231595
Q8WTV0 Q99873 0.22526478946
Q8WTV0 NP_828872 0.225689027561
Q8WTV0 NP_828871 0.270424633722
Q8WTV0 NP_828870 0.267861245118
Q8WTV0 P05155 0.2675
Q8WTV0 P09651 0.215134297521
Q8WTV0 Q86VK4 0.264203117144
Q8WTV0 B0QYN7 0.161237785016
Q8WTV0 P08865 0.205006587615
Q8WTV0 P69849 0.185983495504
Q8WTV0 P68104 0.258202927814
Q8WTV0 Q01196 0.255755122692
Q8WTV0 Q07820 0.215324675325
Q8WTV0 Q9Y6E2 0.238581270732
Q8WTV0 P60866 0.100580270793
Q8WTV0 Q7TFA1 0.0468397291196
Q8WTV0 Q7TFA0 0.0435151172648
Q8WTV0 Q03135 0.139206090266
Q8WTV0 NP_828868 0.12805715856
Q8WTV0 NP_828869 0.210348533702
Q8WTV0 NP_828864 0.198416886544
Q8WTV0 NP_828865 0.0759140385152
Q8WTV0 NP_828866 0.146836127637
Q8WTV0 NP_828867 0.101300858013
Q8WTV0 NP_828860 0.141032608696
Q8WTV0 NP_828861 0.26265060241
Q8WTV0 P23025 0.183408428306
Q8WTV0 NP_828863 0.211508145034
Q8WTV0 P13796 0.269844839217
Q8WTV0 P50583 0.122018097066
Q8WTV0 Q9BQB6 0.1365001365
Q8WTV0 Q16548 0.138775510204
Q8WTV0 Q9Y2D1 0.182971972501
Q8WTV0 Q9HCD5 0.258616534105
Q8WTV0 Q13564 0.270699058007
Q8WTV0 Q13561 0.234298897719
Q8WTV0 Q7Z3Q1 0.262812421106
Q8WTV0 Q92843 0.150555104251
Q8WTV0 P08708 0.109766162311
Q8WTV0 Q96GS6 0.205774278215
Q8WTV0 P20231 0.191523178808
Q8WTV0 A9UHW6 0.165771090811
Q8WTV0 Q13009 0.152211705621
Q8WTV0 P62942 0.0956208425721
Q8WTV0 P98161 0.0732197689721
Q8WTV0 Q9P0M6 0.223915289256
Q8WTV0 Q92994 0.25708844689
Q8WTV0 P59632 0.18759936407
Q8WTV0 P09630 0.170013386881
Q8WTV0 Q5XPI4 0.174212824638
Q8WTV0 P59637 0.071029082774
Q8WTV0 P59636 0.0881045025014
Q8WTV0 P59635 0.105466593043
Q8WTV0 P59634 0.0589390962672
Q8WTV0 NP_904322 0.27025
Q8WTV0 Q9Y4W2 0.24715635242
Q8WTV0 Q99471 0.131910235359
Q8WTV0 Q9UQN3 0.155399946135
Q8WTV0 Q6P587 0.172663802363
Q8WTV0 O43765 0.200367164962
Q8WTV0 O95295 0.121562156216
Q8WTV0 O95299 0.23009079118
Q8WTV0 P28340 0.194284180867
Q8WTV0 P27448 0.248121749181
Q8WTV0 P49069 0.194151738672
Q8WTV0 B8ZZN6 0.124245748766
Q8WTV0 P06733 0.250127097102
Q8WTV0 Q9H4F8 0.251652262328
Q8WTV0 Q56VL3 0.128078817734
Q8WTV0 Q07817 0.173319046343
Q8WTV0 Q53GL0 0.239703248913
Q8WTV0 P62937 0.142428376535
Q8WTV0 P30876 0.185509453115
Q8WTV0 P46379 0.185185185185
Q8WTV0 Q5TBA9 0.0962262178549
Q8WTV0 Q9NY15 0.101746349843
Q8WTV0 P59633 0.12315270936
Q8WTV0 P62487 0.136165577342
Q8WTV0 Q8WXF8 0.208050182959
Q8WTV0 P0C6X7-PRO_0000037311 0.130952380952
Q8WTV0 Q9GZN8 0.146434403919
Q8WTV0 P0C6X7-PRO_0000037319 0.267861245118
Q8WTV0 O00303 0.216230230749
Q8WTV0 Q9UMX0 0.284228350266
Q8WTV0 Q13427 0.211453744493
Q8WTV0 P08949 0.106876553438
Q8WTV0 P23588 0.24774368231
Q8WTV0 P62258 0.176564580559
Q13724 P0C6X7-PRO_0000037322 0.150035511364
Q13724 P0C6X7-PRO_0000037320 0.218904623784
Q13724 P59596 0.118811881188
Q13724 P59594 0.225732600733
Q13724 P59595 0.199270326616
Q13724 P54274 0.191408279924
Q13724 Q9BUV0 0.144736842105
Q13724 Q14653 0.203436903315
Q13724 O43447 0.104881146797
Q13724 P35354 0.244021556079
Q13724 Q9UKA8 0.128789237668
Q13724 P52292 0.223264540338
Q13724 Q7Z494 0.233112582781
Q13724 Q9BW92 0.265697290152
Q13724 P14618 0.23273657289
Q13724 O75348 0.0684152604549
Q13724 Q0VD86 0.138779174147
Q13724 P25685 0.16672541417
Q13724 Q5JRX3 0.257606490872
Q13724 Q92802 0.22781815109
Q13724 P40337 0.124752118262
Q13724 Q9H000 0.183304347826
Q13724 Q15661 0.149581030487
Q13724 Q8N488 0.121898597627
Q13724 Q8TF42 0.252214608056
Q13724 Q13287 0.153164332565
Q13724 Q8TD31 0.261118378025
Q13724 Q9BYF1 0.269099201824
Q13724 NP_828862 0.173814545739
Q13724 Q92560 0.259277585354
Q13724 O14920 0.268637110016
Q13724 P00403 0.126775759755
Q13724 P10415 0.134218553741
Q13724 P49703 0.114724480578
Q13724 O95865 0.157145399537
Q13724 O14498 0.194203401597
Q13724 P13591 0.270348837209
Q13724 Q8TEB7 0.203575147518
Q13724 P02768 0.22631667508
Q13724 P62879 0.169897779344
Q13724 Q92499 0.262759301943
Q13724 P51948 0.155059365586
Q13724 O00560 0.146484375
Q13724 Q7KZI7 0.270173146031
Q13724 Q5SQN1 0.213349430838
Q13724 Q99426 0.131050555755
Q13724 P25787 0.126975574713
Q13724 P20290 0.119855595668
Q13724 O96017 0.227667177131
Q13724 Q13064 0.224447868516
Q13724 Q99873 0.175284837862
Q13724 NP_828872 0.165492957746
Q13724 NP_828871 0.218904623784
Q13724 NP_828870 0.237068239259
Q13724 P05155 0.218375042852
Q13724 P09651 0.172625306695
Q13724 Q86VK4 0.209738472127
Q13724 B0QYN7 0.118521203335
Q13724 P08865 0.15100373068
Q13724 P69849 0.240837696335
Q13724 P68104 0.200655624569
Q13724 Q01196 0.20787973043
Q13724 Q07820 0.176108374384
Q13724 Q9Y6E2 0.187901964193
Q13724 P60866 0.0717036493673
Q13724 Q7TFA1 0.0303086649312
Q13724 Q7TFA0 0.0279173646008
Q13724 Q03135 0.103592162554
Q13724 NP_828868 0.0796638041294
Q13724 NP_828869 0.258752574287
Q13724 NP_828864 0.14206970128
Q13724 NP_828865 0.0526121469448
Q13724 NP_828866 0.105206073753
Q13724 NP_828867 0.069395997797
Q13724 NP_828860 0.105730866884
Q13724 NP_828861 0.238613529806
Q13724 P23025 0.140360263956
Q13724 NP_828863 0.15390070922
Q13724 P13796 0.241737963429
Q13724 P50583 0.0917715745302
Q13724 Q9BQB6 0.0936874658905
Q13724 Q16548 0.0991105463787
Q13724 Q9Y2D1 0.161146723647
Q13724 Q9HCD5 0.232707593438
Q13724 Q13564 0.221370143149
Q13724 Q13561 0.186050566696
Q13724 Q7Z3Q1 0.200172562554
Q13724 Q92843 0.115976117243
Q13724 P08708 0.0811848601207
Q13724 Q96GS6 0.15715804394
Q13724 P20231 0.149581030487
Q13724 A9UHW6 0.120590352772
Q13724 Q13009 0.209888147382
Q13724 P62942 0.0711135611907
Q13724 P98161 0.10509750009
Q13724 Q9P0M6 0.178583946723
Q13724 Q92994 0.256862418899
Q13724 P59632 0.136768901569
Q13724 P09630 0.121386245286
Q13724 Q5XPI4 0.230889061978
Q13724 P59637 0.045471349353
Q13724 P59636 0.0640648011782
Q13724 P59635 0.075146627566
Q13724 P59634 0.041133963313
Q13724 NP_904322 0.211518683579
Q13724 Q9Y4W2 0.266315095583
Q13724 Q99471 0.0901967930029
Q13724 Q9UQN3 0.110510185686
Q13724 Q6P587 0.1239654552
Q13724 O43765 0.158668319462
Q13724 O95295 0.0853747714808
Q13724 O95299 0.177359817191
Q13724 P28340 0.256267769449
Q13724 P27448 0.262362411697
Q13724 P49069 0.152042628774
Q13724 B8ZZN6 0.0910583941606
Q13724 P06733 0.19625520111
Q13724 Q9H4F8 0.197815533981
Q13724 Q56VL3 0.0925655976676
Q13724 Q07817 0.12933357284
Q13724 Q53GL0 0.192408149051
Q13724 P62937 0.0980178214221
Q13724 P30876 0.232916972814
Q13724 P46379 0.253196607165
Q13724 Q5TBA9 0.129937683473
Q13724 Q9NY15 0.143718309859
Q13724 P59633 0.0896501457726
Q13724 P62487 0.0982564475118
Q13724 Q8WXF8 0.166431095406
Q13724 P0C6X7-PRO_0000037311 0.173814545739
Q13724 Q9GZN8 0.106572258533
Q13724 P0C6X7-PRO_0000037319 0.237068239259
Q13724 O00303 0.172728870146
Q13724 Q9UMX0 0.239743373291
Q13724 Q13427 0.240308804205
Q13724 P08949 0.084509624198
Q13724 P23588 0.24322960471
Q13724 P62258 0.131866165683
Q6ZRP7 P0C6X7-PRO_0000037322 0.180970544607
Q6ZRP7 P0C6X7-PRO_0000037320 0.239490703314
Q6ZRP7 P59596 0.135501938819
Q6ZRP7 P59594 0.203326741887
Q6ZRP7 P59595 0.210200289077
Q6ZRP7 P54274 0.223868312757
Q6ZRP7 Q9BUV0 0.167055826788
Q6ZRP7 Q14653 0.22545379538
Q6ZRP7 O43447 0.123966942149
Q6ZRP7 P35354 0.265273631841
Q6ZRP7 Q9UKA8 0.15250965251
Q6ZRP7 P52292 0.234343434343
Q6ZRP7 Q7Z494 0.21085080148
Q6ZRP7 Q9BW92 0.280107218074
Q6ZRP7 P14618 0.251817447496
Q6ZRP7 O75348 0.0859220092531
Q6ZRP7 Q0VD86 0.155035430535
Q6ZRP7 P25685 0.186095358118
Q6ZRP7 Q5JRX3 0.236631753032
Q6ZRP7 Q92802 0.26518784972
Q6ZRP7 P40337 0.14372032801
Q6ZRP7 Q9H000 0.220177796155
Q6ZRP7 Q15661 0.171209540034
Q6ZRP7 Q8N488 0.144332114433
Q6ZRP7 Q8TF42 0.272386587771
Q6ZRP7 Q13287 0.175338409475
Q6ZRP7 Q8TD31 0.284771956276
Q6ZRP7 Q9BYF1 0.260936961764
Q6ZRP7 NP_828862 0.155978518402
Q6ZRP7 Q92560 0.278087190321
Q6ZRP7 O14920 0.272945965951
Q6ZRP7 P00403 0.142211703959
Q6ZRP7 P10415 0.150214592275
Q6ZRP7 P49703 0.133924707919
Q6ZRP7 O95865 0.178070548236
Q6ZRP7 O14498 0.225407300474
Q6ZRP7 P13591 0.251986754967
Q6ZRP7 Q8TEB7 0.226025984739
Q6ZRP7 P02768 0.262624254473
Q6ZRP7 P62879 0.189876076455
Q6ZRP7 Q92499 0.280326955229
Q6ZRP7 P51948 0.180972515856
Q6ZRP7 O00560 0.172494172494
Q6ZRP7 Q7KZI7 0.27766780637
Q6ZRP7 Q5SQN1 0.237871033777
Q6ZRP7 Q99426 0.150696677385
Q6ZRP7 P25787 0.15574650913
Q6ZRP7 P20290 0.134212232548
Q6ZRP7 O96017 0.248992747784
Q6ZRP7 Q13064 0.248782467532
Q6ZRP7 Q99873 0.203464106845
Q6ZRP7 NP_828872 0.185022026432
Q6ZRP7 NP_828871 0.239490703314
Q6ZRP7 NP_828870 0.2648347272
Q6ZRP7 P05155 0.246494614916
Q6ZRP7 P09651 0.189025662424
Q6ZRP7 Q86VK4 0.236578893652
Q6ZRP7 B0QYN7 0.126601520087
Q6ZRP7 P08865 0.175148430874
Q6ZRP7 P69849 0.220084694495
Q6ZRP7 P68104 0.229981568708
Q6ZRP7 Q01196 0.233278621256
Q6ZRP7 Q07820 0.198071683085
Q6ZRP7 Q9Y6E2 0.215289256198
Q6ZRP7 P60866 0.0892070484581
Q6ZRP7 Q7TFA1 0.0396416573348
Q6ZRP7 Q7TFA0 0.0378923766816
Q6ZRP7 Q03135 0.127853881279
Q6ZRP7 NP_828868 0.0984649122807
Q6ZRP7 NP_828869 0.239975972368
Q6ZRP7 NP_828864 0.165994481002
Q6ZRP7 NP_828865 0.0612788632327
Q6ZRP7 NP_828866 0.125135310673
Q6ZRP7 NP_828867 0.0844728716365
Q6ZRP7 NP_828860 0.123234079548
Q6ZRP7 NP_828861 0.264874481123
Q6ZRP7 P23025 0.171282488283
Q6ZRP7 NP_828863 0.173259995769
Q6ZRP7 P13796 0.266244057052
Q6ZRP7 P50583 0.104640980736
Q6ZRP7 Q9BQB6 0.117582897033
Q6ZRP7 Q16548 0.119451697128
Q6ZRP7 Q9Y2D1 0.177120986604
Q6ZRP7 Q9HCD5 0.2658
Q6ZRP7 Q13564 0.249041372351
Q6ZRP7 Q13561 0.215885524679
Q6ZRP7 Q7Z3Q1 0.222244981565
Q6ZRP7 Q92843 0.130039011704
Q6ZRP7 P08708 0.0976733977173
Q6ZRP7 Q96GS6 0.181145635172
Q6ZRP7 P20231 0.171209540034
Q6ZRP7 A9UHW6 0.144087874219
Q6ZRP7 Q13009 0.184857142857
Q6ZRP7 P62942 0.0821373371605
Q6ZRP7 P98161 0.0899207330376
Q6ZRP7 Q9P0M6 0.208637596495
Q6ZRP7 Q92994 0.280502157709
Q6ZRP7 P59632 0.159744408946
Q6ZRP7 P09630 0.147551546392
Q6ZRP7 Q5XPI4 0.216546112116
Q6ZRP7 P59637 0.0600400266845
Q6ZRP7 P59636 0.0719185660544
Q6ZRP7 P59635 0.0904688531807
Q6ZRP7 P59634 0.0521855486173
Q6ZRP7 NP_904322 0.234098760415
Q6ZRP7 Q9Y4W2 0.276017251078
Q6ZRP7 Q99471 0.109726775956
Q6ZRP7 Q9UQN3 0.138757013379
Q6ZRP7 Q6P587 0.149407965554
Q6ZRP7 O43765 0.180608365019
Q6ZRP7 O95295 0.106429668642
Q6ZRP7 O95299 0.204983249581
Q6ZRP7 P28340 0.230425055928
Q6ZRP7 P27448 0.274498782087
Q6ZRP7 P49069 0.177019291923
Q6ZRP7 B8ZZN6 0.10772936282
Q6ZRP7 P06733 0.218125643666
Q6ZRP7 Q9H4F8 0.228012358393
Q6ZRP7 Q56VL3 0.114754098361
Q6ZRP7 Q07817 0.146970348088
Q6ZRP7 Q53GL0 0.217598343685
Q6ZRP7 P62937 0.110989969472
Q6ZRP7 P30876 0.219384577052
Q6ZRP7 P46379 0.217268041237
Q6ZRP7 Q5TBA9 0.115364664384
Q6ZRP7 Q9NY15 0.120265743002
Q6ZRP7 P59633 0.105136612022
Q6ZRP7 P62487 0.119747441759
Q6ZRP7 Q8WXF8 0.183273646514
Q6ZRP7 P0C6X7-PRO_0000037311 0.155978518402
Q6ZRP7 Q9GZN8 0.12752992383
Q6ZRP7 P0C6X7-PRO_0000037319 0.2648347272
Q6ZRP7 O00303 0.205316031812
Q6ZRP7 Q9UMX0 0.258483033932
Q6ZRP7 Q13427 0.257872181852
Q6ZRP7 P08949 0.0909291061207
Q6ZRP7 P23588 0.260731319555
Q6ZRP7 P62258 0.155688622754
Q8N8E3 P0C6X7-PRO_0000037322 0.14126698314
Q8N8E3 P0C6X7-PRO_0000037320 0.203692016409
Q8N8E3 P59596 0.103448275862
Q8N8E3 P59594 0.243844590016
Q8N8E3 P59595 0.179849189796
Q8N8E3 P54274 0.1976
Q8N8E3 Q9BUV0 0.139813145386
Q8N8E3 Q14653 0.175216415518
Q8N8E3 O43447 0.0908483633935
Q8N8E3 P35354 0.22992985191
Q8N8E3 Q9UKA8 0.12111698612
Q8N8E3 P52292 0.208675078864
Q8N8E3 Q7Z494 0.261712791458
Q8N8E3 Q9BW92 0.259151478021
Q8N8E3 P14618 0.210028382214
Q8N8E3 O75348 0.0710069151628
Q8N8E3 Q0VD86 0.119563419878
Q8N8E3 P25685 0.149731750935
Q8N8E3 Q5JRX3 0.277785172368
Q8N8E3 Q92802 0.231936190178
Q8N8E3 P40337 0.112715803453
Q8N8E3 Q9H000 0.179540709812
Q8N8E3 Q15661 0.123726585606
Q8N8E3 Q8N488 0.117900314622
Q8N8E3 Q8TF42 0.245046439628
Q8N8E3 Q13287 0.150049035633
Q8N8E3 Q8TD31 0.305020476263
Q8N8E3 Q9BYF1 0.272521160822
Q8N8E3 NP_828862 0.195912996362
Q8N8E3 Q92560 0.262844036697
Q8N8E3 O14920 0.28810720268
Q8N8E3 P00403 0.102186154356
Q8N8E3 P10415 0.119504132231
Q8N8E3 P49703 0.105788423154
Q8N8E3 O95865 0.133694225722
Q8N8E3 O14498 0.17534861356
Q8N8E3 P13591 0.280701754386
Q8N8E3 Q8TEB7 0.179676230165
Q8N8E3 P02768 0.239408099688
Q8N8E3 P62879 0.146155096732
Q8N8E3 Q92499 0.269729812242
Q8N8E3 P51948 0.161274509804
Q8N8E3 O00560 0.142412833524
Q8N8E3 Q7KZI7 0.268222457948
Q8N8E3 Q5SQN1 0.203984063745
Q8N8E3 Q99426 0.1230388109
Q8N8E3 P25787 0.112985938792
Q8N8E3 P20290 0.109190626558
Q8N8E3 O96017 0.222536984577
Q8N8E3 Q13064 0.202279202279
Q8N8E3 Q99873 0.165318667098
Q8N8E3 NP_828872 0.156082507715
Q8N8E3 NP_828871 0.203692016409
Q8N8E3 NP_828870 0.225046787274
Q8N8E3 P05155 0.206464902551
Q8N8E3 P09651 0.143781335921
Q8N8E3 Q86VK4 0.210367307998
Q8N8E3 B0QYN7 0.0965804837364
Q8N8E3 P08865 0.135604323616
Q8N8E3 P69849 0.26061957287
Q8N8E3 P68104 0.190020723737
Q8N8E3 Q01196 0.183908045977
Q8N8E3 Q07820 0.158091218958
Q8N8E3 Q9Y6E2 0.188282504013
Q8N8E3 P60866 0.0682967959528
Q8N8E3 Q7TFA1 0.0269854824936
Q8N8E3 Q7TFA0 0.0283760683761
Q8N8E3 Q03135 0.0913341125397
Q8N8E3 NP_828868 0.0714285714286
Q8N8E3 NP_828869 0.275737420474
Q8N8E3 NP_828864 0.121455499099
Q8N8E3 NP_828865 0.0498812351544
Q8N8E3 NP_828866 0.104842735896
Q8N8E3 NP_828867 0.0607697501688
Q8N8E3 NP_828860 0.0928058754799
Q8N8E3 NP_828861 0.230268258645
Q8N8E3 P23025 0.141025641026
Q8N8E3 NP_828863 0.139937878045
Q8N8E3 P13796 0.239360049705
Q8N8E3 P50583 0.0850956696878
Q8N8E3 Q9BQB6 0.0818547037161
Q8N8E3 Q16548 0.0935516204477
Q8N8E3 Q9Y2D1 0.130149351715
Q8N8E3 Q9HCD5 0.230203442879
Q8N8E3 Q13564 0.218439716312
Q8N8E3 Q13561 0.189150032196
Q8N8E3 Q7Z3Q1 0.169642857143
Q8N8E3 Q92843 0.0952698201199
Q8N8E3 P08708 0.0768583921964
Q8N8E3 Q96GS6 0.146871426238
Q8N8E3 P20231 0.123726585606
Q8N8E3 A9UHW6 0.119012100116
Q8N8E3 Q13009 0.235567537417
Q8N8E3 P62942 0.0633552965028
Q8N8E3 P98161 0.105839547534
Q8N8E3 Q9P0M6 0.169335274139
Q8N8E3 Q92994 0.250924784217
Q8N8E3 P59632 0.126376335251
Q8N8E3 P09630 0.118921601059
Q8N8E3 Q5XPI4 0.253487095003
Q8N8E3 P59637 0.0429760489214
Q8N8E3 P59636 0.0572008800135
Q8N8E3 P59635 0.0682622619248
Q8N8E3 P59634 0.0393258426966
Q8N8E3 NP_904322 0.187292029789
Q8N8E3 Q9Y4W2 0.269060351413
Q8N8E3 Q99471 0.0885163453479
Q8N8E3 Q9UQN3 0.115703851262
Q8N8E3 Q6P587 0.110024855012
Q8N8E3 O43765 0.144023514043
Q8N8E3 O95295 0.079535900454
Q8N8E3 O95299 0.158449562115
Q8N8E3 P28340 0.276731160896
Q8N8E3 P27448 0.262340036563
Q8N8E3 P49069 0.143114458818
Q8N8E3 B8ZZN6 0.0804096021487
Q8N8E3 P06733 0.181745396317
Q8N8E3 Q9H4F8 0.182225780624
Q8N8E3 Q56VL3 0.0851634534786
Q8N8E3 Q07817 0.116148246195
Q8N8E3 Q53GL0 0.19308681672
Q8N8E3 P62937 0.0856760374833
Q8N8E3 P30876 0.266175760502
Q8N8E3 P46379 0.252712984907
Q8N8E3 Q5TBA9 0.149116969542
Q8N8E3 Q9NY15 0.143049026192
Q8N8E3 P59633 0.0858340318525
Q8N8E3 P62487 0.089252883169
Q8N8E3 Q8WXF8 0.148280919016
Q8N8E3 P0C6X7-PRO_0000037311 0.195912996362
Q8N8E3 Q9GZN8 0.0928989139515
Q8N8E3 P0C6X7-PRO_0000037319 0.225046787274
Q8N8E3 O00303 0.158073929961
Q8N8E3 Q9UMX0 0.22703125
Q8N8E3 Q13427 0.291241431835
Q8N8E3 P08949 0.0711395819285
Q8N8E3 P23588 0.236530675802
Q8N8E3 P62258 0.132542037587
Q9BZQ6 P0C6X7-PRO_0000037322 0.146000985383
Q9BZQ6 P0C6X7-PRO_0000037320 0.20908515353
Q9BZQ6 P59596 0.11626746507
Q9BZQ6 P59594 0.244706148794
Q9BZQ6 P59595 0.187188153871
Q9BZQ6 P54274 0.19036918138
Q9BZQ6 Q9BUV0 0.141917447788
Q9BZQ6 Q14653 0.187198456095
Q9BZQ6 O43447 0.101709115282
Q9BZQ6 P35354 0.239874902267
Q9BZQ6 Q9UKA8 0.12599469496
Q9BZQ6 P52292 0.21835443038
Q9BZQ6 Q7Z494 0.249371927908
Q9BZQ6 Q9BW92 0.259947764634
Q9BZQ6 P14618 0.213698196773
Q9BZQ6 O75348 0.0666779488915
Q9BZQ6 Q0VD86 0.123112659698
Q9BZQ6 P25685 0.158538574458
Q9BZQ6 Q5JRX3 0.273164218959
Q9BZQ6 Q92802 0.229996862253
Q9BZQ6 P40337 0.116588940706
Q9BZQ6 Q9H000 0.181085870791
Q9BZQ6 Q15661 0.133696010551
Q9BZQ6 Q8N488 0.1201196212
Q9BZQ6 Q8TF42 0.247826086957
Q9BZQ6 Q13287 0.153492948508
Q9BZQ6 Q8TD31 0.270652670014
Q9BZQ6 Q9BYF1 0.267889630079
Q9BZQ6 NP_828862 0.194789081886
Q9BZQ6 Q92560 0.261503067485
Q9BZQ6 O14920 0.272796700779
Q9BZQ6 P00403 0.118810235959
Q9BZQ6 P10415 0.119237147595
Q9BZQ6 P49703 0.108811748999
Q9BZQ6 O95865 0.143021724819
Q9BZQ6 O14498 0.192796269497
Q9BZQ6 P13591 0.278086930365
Q9BZQ6 Q8TEB7 0.195690625502
Q9BZQ6 P02768 0.2384375
Q9BZQ6 P62879 0.160985157397
Q9BZQ6 Q92499 0.255703567601
Q9BZQ6 P51948 0.149508196721
Q9BZQ6 O00560 0.14173099031
Q9BZQ6 Q7KZI7 0.273445812434
Q9BZQ6 Q5SQN1 0.202877697842
Q9BZQ6 Q99426 0.128086164043
Q9BZQ6 P25787 0.121991701245
Q9BZQ6 P20290 0.112889778222
Q9BZQ6 O96017 0.216766656141
Q9BZQ6 Q13064 0.201810098444
Q9BZQ6 Q99873 0.175430055177
Q9BZQ6 NP_828872 0.159361251426
Q9BZQ6 NP_828871 0.20908515353
Q9BZQ6 NP_828870 0.228723404255
Q9BZQ6 P05155 0.203306310602
Q9BZQ6 P09651 0.160311536589
Q9BZQ6 Q86VK4 0.204976870314
Q9BZQ6 B0QYN7 0.101757322176
Q9BZQ6 P08865 0.146237265856
Q9BZQ6 P69849 0.257559712907
Q9BZQ6 P68104 0.198624660163
Q9BZQ6 Q01196 0.190582959641
Q9BZQ6 Q07820 0.157791890572
Q9BZQ6 Q9Y6E2 0.190177133655
Q9BZQ6 P60866 0.0690355329949
Q9BZQ6 Q7TFA1 0.0334190231362
Q9BZQ6 Q7TFA0 0.0277873070326
Q9BZQ6 Q03135 0.0991790919752
Q9BZQ6 NP_828868 0.0784148397976
Q9BZQ6 NP_828869 0.28159001886
Q9BZQ6 NP_828864 0.135832922217
Q9BZQ6 NP_828865 0.0510725229826
Q9BZQ6 NP_828866 0.104357989648
Q9BZQ6 NP_828867 0.0682588075881
Q9BZQ6 NP_828860 0.0971361580975
Q9BZQ6 NP_828861 0.237050863276
Q9BZQ6 P23025 0.138687335092
Q9BZQ6 NP_828863 0.144005248483
Q9BZQ6 P13796 0.243845434715
Q9BZQ6 P50583 0.0863927248232
Q9BZQ6 Q9BQB6 0.0911991938193
Q9BZQ6 Q16548 0.0948709353
Q9BZQ6 Q9Y2D1 0.141775069982
Q9BZQ6 Q9HCD5 0.229356357928
Q9BZQ6 Q13564 0.222608695652
Q9BZQ6 Q13561 0.18023255814
Q9BZQ6 Q7Z3Q1 0.190019193858
Q9BZQ6 Q92843 0.101102941176
Q9BZQ6 P08708 0.0799865001687
Q9BZQ6 Q96GS6 0.14981150631
Q9BZQ6 P20231 0.133696010551
Q9BZQ6 A9UHW6 0.11641443539
Q9BZQ6 Q13009 0.22545183529
Q9BZQ6 P62942 0.0639091371419
Q9BZQ6 P98161 0.107766080185
Q9BZQ6 Q9P0M6 0.167450916761
Q9BZQ6 Q92994 0.254638218924
Q9BZQ6 P59632 0.136026380874
Q9BZQ6 P09630 0.116661135081
Q9BZQ6 Q5XPI4 0.245760845629
Q9BZQ6 P59637 0.0455087779103
Q9BZQ6 P59636 0.0565461029037
Q9BZQ6 P59635 0.0720446473871
Q9BZQ6 P59634 0.0430474888965
Q9BZQ6 NP_904322 0.19933237959
Q9BZQ6 Q9Y4W2 0.269885057471
Q9BZQ6 Q99471 0.0842724978974
Q9BZQ6 Q9UQN3 0.112425049967
Q9BZQ6 Q6P587 0.117373233583
Q9BZQ6 O43765 0.154488859764
Q9BZQ6 O95295 0.0781170912772
Q9BZQ6 O95299 0.169378457533
Q9BZQ6 P28340 0.270649814886
Q9BZQ6 P27448 0.267114914425
Q9BZQ6 P49069 0.141777558732
Q9BZQ6 B8ZZN6 0.0832070069058
Q9BZQ6 P06733 0.187469879518
Q9BZQ6 Q9H4F8 0.181847389558
Q9BZQ6 Q56VL3 0.0861227922624
Q9BZQ6 Q07817 0.11703187251
Q9BZQ6 Q53GL0 0.183387096774
Q9BZQ6 P62937 0.0957018132975
Q9BZQ6 P30876 0.258806439898
Q9BZQ6 P46379 0.255816862647
Q9BZQ6 Q5TBA9 0.146166461665
Q9BZQ6 Q9NY15 0.147100028019
Q9BZQ6 P59633 0.082590412111
Q9BZQ6 P62487 0.0959248700319
Q9BZQ6 Q8WXF8 0.154814451529
Q9BZQ6 P0C6X7-PRO_0000037311 0.194789081886
Q9BZQ6 Q9GZN8 0.0958927074602
Q9BZQ6 P0C6X7-PRO_0000037319 0.228723404255
Q9BZQ6 O00303 0.162654521796
Q9BZQ6 Q9UMX0 0.239968652038
Q9BZQ6 Q13427 0.2589763178
Q9BZQ6 P08949 0.0739174560217
Q9BZQ6 P23588 0.236332396126
Q9BZQ6 P62258 0.132980482964
Q9Y3U8 P0C6X7-PRO_0000037322 0.151057401813
Q9Y3U8 P0C6X7-PRO_0000037320 0.0890893712997
Q9Y3U8 P59596 0.175320296696
Q9Y3U8 P59594 0.0466016991504
Q9Y3U8 P59595 0.123282718727
Q9Y3U8 P54274 0.122869318182
Q9Y3U8 Q9BUV0 0.167906482465
Q9Y3U8 Q14653 0.111304347826
Q9Y3U8 O43447 0.205004035513
Q9Y3U8 P35354 0.0879231935321
Q9Y3U8 Q9UKA8 0.179740580605
Q9Y3U8 P52292 0.100538599641
Q9Y3U8 Q7Z494 0.0481508165226
Q9Y3U8 Q9BW92 0.0755939524838
Q9Y3U8 P14618 0.0993160868272
Q9Y3U8 O75348 0.302070645554
Q9Y3U8 Q0VD86 0.176470588235
Q9Y3U8 P25685 0.136865342163
Q9Y3U8 Q5JRX3 0.0564310370704
Q9Y3U8 Q92802 0.0851880276285
Q9Y3U8 P40337 0.19180887372
Q9Y3U8 Q9H000 0.121071428571
Q9Y3U8 Q15661 0.146290491118
Q9Y3U8 Q8N488 0.187375415282
Q9Y3U8 Q8TF42 0.0813487385051
Q9Y3U8 Q13287 0.161875945537
Q9Y3U8 Q8TD31 0.0755357521748
Q9Y3U8 Q9BYF1 0.067907155189
Q9Y3U8 NP_828862 0.0333913331676
Q9Y3U8 Q92560 0.0773732119636
Q9Y3U8 O14920 0.0766992309291
Q9Y3U8 P00403 0.163612565445
Q9Y3U8 P10415 0.168190127971
Q9Y3U8 P49703 0.223891810669
Q9Y3U8 O95865 0.163548904329
Q9Y3U8 O14498 0.111349036403
Q9Y3U8 P13591 0.0664586010648
Q9Y3U8 Q8TEB7 0.112611012433
Q9Y3U8 P02768 0.0911161731207
Q9Y3U8 P62879 0.135242290749
Q9Y3U8 Q92499 0.0780793319415
Q9Y3U8 P51948 0.148111819519
Q9Y3U8 O00560 0.160166406656
Q9Y3U8 Q7KZI7 0.0743352135375
Q9Y3U8 Q5SQN1 0.117943548387
Q9Y3U8 Q99426 0.168823166975
Q9Y3U8 P25787 0.189067524116
Q9Y3U8 P20290 0.202771699489
Q9Y3U8 O96017 0.0990241102181
Q9Y3U8 Q13064 0.0956470239858
Q9Y3U8 Q99873 0.124135124135
Q9Y3U8 NP_828872 0.135051088405
Q9Y3U8 NP_828871 0.0890893712997
Q9Y3U8 NP_828870 0.089349718382
Q9Y3U8 P05155 0.104325699746
Q9Y3U8 P09651 0.121320604614
Q9Y3U8 Q86VK4 0.103650586701
Q9Y3U8 B0QYN7 0.196333078686
Q9Y3U8 P08865 0.146639511202
Q9Y3U8 P69849 0.0500521376434
Q9Y3U8 P68104 0.11256281407
Q9Y3U8 Q01196 0.104103085792
Q9Y3U8 Q07820 0.140957446809
Q9Y3U8 Q9Y6E2 0.122938530735
Q9Y3U8 P60866 0.288941736029
Q9Y3U8 Q7TFA1 0.140173410405
Q9Y3U8 Q7TFA0 0.136826783115
Q9Y3U8 Q03135 0.214343271555
Q9Y3U8 NP_828868 0.199230028874
Q9Y3U8 NP_828869 0.0588526211672
Q9Y3U8 NP_828864 0.130705394191
Q9Y3U8 NP_828865 0.233926128591
Q9Y3U8 NP_828866 0.214121258634
Q9Y3U8 NP_828867 0.269649334946
Q9Y3U8 NP_828860 0.219512195122
Q9Y3U8 NP_828861 0.0847498785818
Q9Y3U8 P23025 0.167855183763
Q9Y3U8 NP_828863 0.140096618357
Q9Y3U8 P13796 0.086
Q9Y3U8 P50583 0.246878001921
Q9Y3U8 Q9BQB6 0.213908450704
Q9Y3U8 Q16548 0.224506578947
Q9Y3U8 Q9Y2D1 0.15141955836
Q9Y3U8 Q9HCD5 0.0902215018909
Q9Y3U8 Q13564 0.102166276347
Q9Y3U8 Q13561 0.127179080824
Q9Y3U8 Q7Z3Q1 0.104089219331
Q9Y3U8 Q92843 0.204252088079
Q9Y3U8 P08708 0.264110756124
Q9Y3U8 Q96GS6 0.137698603755
Q9Y3U8 P20231 0.146290491118
Q9Y3U8 A9UHW6 0.206617150574
Q9Y3U8 Q13009 0.0406783082669
Q9Y3U8 P62942 0.250626566416
Q9Y3U8 P98161 0.0158682968524
Q9Y3U8 Q9P0M6 0.138428874735
Q9Y3U8 Q92994 0.0831970086469
Q9Y3U8 P59632 0.136853448276
Q9Y3U8 P09630 0.193609022556
Q9Y3U8 Q5XPI4 0.0485766202302
Q9Y3U8 P59637 0.229281767956
Q9Y3U8 P59636 0.276139410188
Q9Y3U8 P59635 0.253409090909
Q9Y3U8 P59634 0.192686357243
Q9Y3U8 NP_904322 0.0995710784314
Q9Y3U8 Q9Y4W2 0.0729957805907
Q9Y3U8 Q99471 0.261121856867
Q9Y3U8 Q9UQN3 0.210526315789
Q9Y3U8 Q6P587 0.190006574622
Q9Y3U8 O43765 0.150394477318
Q9Y3U8 O95295 0.284796573876
Q9Y3U8 O95299 0.14395229983
Q9Y3U8 P28340 0.0538110191265
Q9Y3U8 P27448 0.0767284991568
Q9Y3U8 P49069 0.151120375195
Q9Y3U8 B8ZZN6 0.230917874396
Q9Y3U8 P06733 0.123963963964
Q9Y3U8 Q9H4F8 0.109772883689
Q9Y3U8 Q56VL3 0.224264705882
Q9Y3U8 Q07817 0.181469648562
Q9Y3U8 Q53GL0 0.128419452888
Q9Y3U8 P62937 0.221746575342
Q9Y3U8 P30876 0.0519235942965
Q9Y3U8 P46379 0.0503697502442
Q9Y3U8 Q5TBA9 0.0227990366604
Q9Y3U8 Q9NY15 0.0238570924903
Q9Y3U8 P59633 0.239463601533
Q9Y3U8 P62487 0.2040302267
Q9Y3U8 Q8WXF8 0.147937411095
Q9Y3U8 P0C6X7-PRO_0000037311 0.0333913331676
Q9Y3U8 Q9GZN8 0.215524360033
Q9Y3U8 P0C6X7-PRO_0000037319 0.089349718382
Q9Y3U8 O00303 0.132026143791
Q9Y3U8 Q9UMX0 0.0941144561975
Q9Y3U8 Q13427 0.0787599497277
Q9Y3U8 P08949 0.305424528302
Q9Y3U8 P23588 0.0840652446675
Q9Y3U8 P62258 0.17005988024
O94826 P0C6X7-PRO_0000037322 0.191814595661
O94826 P0C6X7-PRO_0000037320 0.258343057176
O94826 P59596 0.148278461925
O94826 P59594 0.188197954626
O94826 P59595 0.240669856459
O94826 P54274 0.254944007624
O94826 Q9BUV0 0.190711462451
O94826 Q14653 0.237275985663
O94826 O43447 0.13290978399
O94826 P35354 0.278861241874
O94826 Q9UKA8 0.163540885221
O94826 P52292 0.269185910893
O94826 Q7Z494 0.205978937833
O94826 Q9BW92 0.260861094876
O94826 P14618 0.277220797389
O94826 O75348 0.104747162023
O94826 Q0VD86 0.164747120681
O94826 P25685 0.201317715959
O94826 Q5JRX3 0.216717834217
O94826 Q92802 0.277198549411
O94826 P40337 0.157894736842
O94826 Q9H000 0.238380450407
O94826 Q15661 0.18224646665
O94826 Q8N488 0.169342699448
O94826 Q8TF42 0.268549747049
O94826 Q13287 0.20393603936
O94826 Q8TD31 0.277607361963
O94826 Q9BYF1 0.246326102169
O94826 NP_828862 0.143095768374
O94826 Q92560 0.264999022865
O94826 O14920 0.267783214151
O94826 P00403 0.155834378921
O94826 P10415 0.16112084063
O94826 P49703 0.152311189694
O94826 O95865 0.199356913183
O94826 O14498 0.23745819398
O94826 P13591 0.243025210084
O94826 Q8TEB7 0.253463927377
O94826 P02768 0.287157611136
O94826 P62879 0.205466081015
O94826 Q92499 0.266389571132
O94826 P51948 0.206540447504
O94826 O00560 0.192061143984
O94826 Q7KZI7 0.258459850009
O94826 Q5SQN1 0.258882046423
O94826 Q99426 0.169915042479
O94826 P25787 0.167084168337
O94826 P20290 0.152119071645
O94826 O96017 0.292722622646
O94826 Q13064 0.268933177022
O94826 Q99873 0.233954952773
O94826 NP_828872 0.216374269006
O94826 NP_828871 0.258343057176
O94826 NP_828870 0.283284191427
O94826 P05155 0.269844997651
O94826 P09651 0.203147699758
O94826 Q86VK4 0.250708215297
O94826 B0QYN7 0.139015728057
O94826 P08865 0.188502343943
O94826 P69849 0.204281345566
O94826 P68104 0.257109004739
O94826 Q01196 0.257183566849
O94826 Q07820 0.226387536514
O94826 Q9Y6E2 0.249700742159
O94826 P60866 0.101624967759
O94826 Q7TFA1 0.0420831141504
O94826 Q7TFA0 0.0402949697129
O94826 Q03135 0.14049796748
O94826 NP_828868 0.111624326405
O94826 NP_828869 0.22834525803
O94826 NP_828864 0.181077075099
O94826 NP_828865 0.0744597761
O94826 NP_828866 0.151668351871
O94826 NP_828867 0.0929992250065
O94826 NP_828860 0.138649060437
O94826 NP_828861 0.27764553127
O94826 P23025 0.193252294716
O94826 NP_828863 0.19217519685
O94826 P13796 0.285587386187
O94826 P50583 0.117541613316
O94826 Q9BQB6 0.129048712063
O94826 Q16548 0.140605136028
O94826 Q9Y2D1 0.187128712871
O94826 Q9HCD5 0.284989624164
O94826 Q13564 0.276561043802
O94826 Q13561 0.248377013705
O94826 Q7Z3Q1 0.2351268073
O94826 Q92843 0.146798278917
O94826 P08708 0.107885949139
O94826 Q96GS6 0.197640117994
O94826 P20231 0.18224646665
O94826 A9UHW6 0.158040201005
O94826 Q13009 0.170220941402
O94826 P62942 0.0915675116399
O94826 P98161 0.0748577265431
O94826 Q9P0M6 0.227360774818
O94826 Q92994 0.275616896696
O94826 P59632 0.177331349206
O94826 P09630 0.156023040321
O94826 Q5XPI4 0.190226079013
O94826 P59637 0.0639019300991
O94826 P59636 0.080653526971
O94826 P59635 0.0963917525773
O94826 P59634 0.0580999738288
O94826 NP_904322 0.250587130108
O94826 Q9Y4W2 0.260728590502
O94826 Q99471 0.125766871166
O94826 Q9UQN3 0.157139259632
O94826 Q6P587 0.160220994475
O94826 O43765 0.214934905429
O94826 O95295 0.115048793015
O94826 O95299 0.234135667396
O94826 P28340 0.212145425489
O94826 P27448 0.268343815514
O94826 P49069 0.207696102615
O94826 B8ZZN6 0.118596311475
O94826 P06733 0.24570610687
O94826 Q9H4F8 0.242366412214
O94826 Q56VL3 0.120654396728
O94826 Q07817 0.165622650965
O94826 Q53GL0 0.242860571154
O94826 P62937 0.124394595972
O94826 P30876 0.205367267229
O94826 P46379 0.197522816167
O94826 Q5TBA9 0.103241609339
O94826 Q9NY15 0.106557844872
O94826 P59633 0.116564417178
O94826 P62487 0.129262086514
O94826 Q8WXF8 0.204211557297
O94826 P0C6X7-PRO_0000037311 0.143095768374
O94826 Q9GZN8 0.13479145473
O94826 P0C6X7-PRO_0000037319 0.283284191427
O94826 O00303 0.224787363305
O94826 Q9UMX0 0.285714285714
O94826 Q13427 0.257343187417
O94826 P08949 0.101314771848
O94826 P23588 0.274064171123
O94826 P62258 0.178420134563
Q5JSZ5 P0C6X7-PRO_0000037322 0.0701471618781
Q5JSZ5 P0C6X7-PRO_0000037320 0.106697013587
Q5JSZ5 P59596 0.0534770661594
Q5JSZ5 P59594 0.200564786235
Q5JSZ5 P59595 0.100389050993
Q5JSZ5 P54274 0.0986052321144
Q5JSZ5 Q9BUV0 0.0716589538634
Q5JSZ5 Q14653 0.103757205361
Q5JSZ5 O43447 0.04820128631
Q5JSZ5 P35354 0.123147639956
Q5JSZ5 Q9UKA8 0.0602265531556
Q5JSZ5 P52292 0.110957864975
Q5JSZ5 Q7Z494 0.216246242321
Q5JSZ5 Q9BW92 0.147174948945
Q5JSZ5 P14618 0.11197683238
Q5JSZ5 O75348 0.0331440738112
Q5JSZ5 Q0VD86 0.0631334459459
Q5JSZ5 P25685 0.0825181665735
Q5JSZ5 Q5JRX3 0.186821240589
Q5JSZ5 Q92802 0.126142219169
Q5JSZ5 P40337 0.0565385971096
Q5JSZ5 Q9H000 0.0953572421462
Q5JSZ5 Q15661 0.0691373622517
Q5JSZ5 Q8N488 0.0597183098592
Q5JSZ5 Q8TF42 0.133985363518
Q5JSZ5 Q13287 0.0752853841305
Q5JSZ5 Q8TD31 0.159143283177
Q5JSZ5 Q9BYF1 0.153143398525
Q5JSZ5 NP_828862 0.256637724928
Q5JSZ5 Q92560 0.147677028774
Q5JSZ5 O14920 0.147134709397
Q5JSZ5 P00403 0.0562011409254
Q5JSZ5 P10415 0.0606572373513
Q5JSZ5 P49703 0.0519297255345
Q5JSZ5 O95865 0.0717542259942
Q5JSZ5 O14498 0.0973611111111
Q5JSZ5 P13591 0.165407956844
Q5JSZ5 Q8TEB7 0.0967361111111
Q5JSZ5 P02768 0.122693916741
Q5JSZ5 P62879 0.0766489659027
Q5JSZ5 Q92499 0.144711799891
Q5JSZ5 P51948 0.0745045865135
Q5JSZ5 O00560 0.0710581639804
Q5JSZ5 Q7KZI7 0.156571815718
Q5JSZ5 Q5SQN1 0.104045441951
Q5JSZ5 Q99426 0.0621834552617
Q5JSZ5 P25787 0.0587779811347
Q5JSZ5 P20290 0.0522640710961
Q5JSZ5 O96017 0.114777816052
Q5JSZ5 Q13064 0.112024311071
Q5JSZ5 Q99873 0.0819214948058
Q5JSZ5 NP_828872 0.0785724263165
Q5JSZ5 NP_828871 0.106697013587
Q5JSZ5 NP_828870 0.119193028203
Q5JSZ5 P05155 0.106688778331
Q5JSZ5 P09651 0.0921639709983
Q5JSZ5 Q86VK4 0.108235294118
Q5JSZ5 B0QYN7 0.0503673354055
Q5JSZ5 P08865 0.0715637485105
Q5JSZ5 P69849 0.205870738449
Q5JSZ5 P68104 0.102882083968
Q5JSZ5 Q01196 0.106689774697
Q5JSZ5 Q07820 0.0826001955034
Q5JSZ5 Q9Y6E2 0.0913070669168
Q5JSZ5 P60866 0.03285785253
Q5JSZ5 Q7TFA1 0.0122716894977
Q5JSZ5 Q7TFA0 0.0119192063379
Q5JSZ5 Q03135 0.0459363957597
Q5JSZ5 NP_828868 0.0381971511587
Q5JSZ5 NP_828869 0.162506709608
Q5JSZ5 NP_828864 0.0623334735661
Q5JSZ5 NP_828865 0.0224119530416
Q5JSZ5 NP_828866 0.0492589978829
Q5JSZ5 NP_828867 0.0308839190628
Q5JSZ5 NP_828860 0.0463538722442
Q5JSZ5 NP_828861 0.12559890486
Q5JSZ5 P23025 0.0687258687259
Q5JSZ5 NP_828863 0.071018349909
Q5JSZ5 P13796 0.126447016919
Q5JSZ5 P50583 0.0388837736384
Q5JSZ5 Q9BQB6 0.0406084188185
Q5JSZ5 Q16548 0.0443203506044
Q5JSZ5 Q9Y2D1 0.0737336887891
Q5JSZ5 Q9HCD5 0.12968180881
Q5JSZ5 Q13564 0.114642217014
Q5JSZ5 Q13561 0.0946914353301
Q5JSZ5 Q7Z3Q1 0.0940899327929
Q5JSZ5 Q92843 0.0507589128133
Q5JSZ5 P08708 0.0360104912455
Q5JSZ5 Q96GS6 0.0757596975214
Q5JSZ5 P20231 0.0691373622517
Q5JSZ5 A9UHW6 0.053755107792
Q5JSZ5 Q13009 0.246546295701
Q5JSZ5 P62942 0.0316051136364
Q5JSZ5 P98161 0.20445699721
Q5JSZ5 Q9P0M6 0.0879810373675
Q5JSZ5 Q92994 0.142398798553
Q5JSZ5 P59632 0.063526603959
Q5JSZ5 P09630 0.0613078060111
Q5JSZ5 Q5XPI4 0.214510009159
Q5JSZ5 P59637 0.0200740318907
Q5JSZ5 P59636 0.0275053304904
Q5JSZ5 P59635 0.032425145452
Q5JSZ5 P59634 0.0173138582116
Q5JSZ5 NP_904322 0.0992260917634
Q5JSZ5 Q9Y4W2 0.147762817897
Q5JSZ5 Q99471 0.0414837887583
Q5JSZ5 Q9UQN3 0.0539302079662
Q5JSZ5 Q6P587 0.059101155255
Q5JSZ5 O43765 0.0752537626881
Q5JSZ5 O95295 0.0365749929118
Q5JSZ5 O95299 0.0818733859147
Q5JSZ5 P28340 0.192055176073
Q5JSZ5 P27448 0.14960950764
Q5JSZ5 P49069 0.0707877768433
Q5JSZ5 B8ZZN6 0.0411531378382
Q5JSZ5 P06733 0.0959322504512
Q5JSZ5 Q9H4F8 0.0980147160905
Q5JSZ5 Q56VL3 0.0409882486196
Q5JSZ5 Q07817 0.0587821189722
Q5JSZ5 Q53GL0 0.0949169042487
Q5JSZ5 P62937 0.0441394921129
Q5JSZ5 P30876 0.196751617589
Q5JSZ5 P46379 0.208620233051
Q5JSZ5 Q5TBA9 0.24974770532
Q5JSZ5 Q9NY15 0.252742660119
Q5JSZ5 P59633 0.0371655104063
Q5JSZ5 P62487 0.0425622171946
Q5JSZ5 Q8WXF8 0.0787522730452
Q5JSZ5 P0C6X7-PRO_0000037311 0.256637724928
Q5JSZ5 Q9GZN8 0.0463028417927
Q5JSZ5 P0C6X7-PRO_0000037319 0.119193028203
Q5JSZ5 O00303 0.0825598436737
Q5JSZ5 Q9UMX0 0.125952887851
Q5JSZ5 Q13427 0.157408664946
Q5JSZ5 P08949 0.0342723337827
Q5JSZ5 P23588 0.139271754783
Q5JSZ5 P62258 0.061502776411
Q13206 P0C6X7-PRO_0000037322 0.148939929329
Q13206 P0C6X7-PRO_0000037320 0.21735438954
Q13206 P59596 0.118395128067
Q13206 P59594 0.232733074994
Q13206 P59595 0.196749654219
Q13206 P54274 0.212204792277
Q13206 Q9BUV0 0.148443029016
Q13206 Q14653 0.191051995163
Q13206 O43447 0.101281819823
Q13206 P35354 0.2333221589
Q13206 Q9UKA8 0.132964483313
Q13206 P52292 0.22695637413
Q13206 Q7Z494 0.245328643658
Q13206 Q9BW92 0.266447368421
Q13206 P14618 0.227558119803
Q13206 O75348 0.0760948905109
Q13206 Q0VD86 0.128617363344
Q13206 P25685 0.168712732375
Q13206 Q5JRX3 0.265437912014
Q13206 Q92802 0.238687973087
Q13206 P40337 0.118923766816
Q13206 Q9H000 0.190550363448
Q13206 Q15661 0.13961326947
Q13206 Q8N488 0.129338103757
Q13206 Q8TF42 0.246714357012
Q13206 Q13287 0.160169342036
Q13206 Q8TD31 0.296549479167
Q13206 Q9BYF1 0.280201070212
Q13206 NP_828862 0.181556195965
Q13206 Q92560 0.268921359383
Q13206 O14920 0.283752860412
Q13206 P00403 0.122204329934
Q13206 P10415 0.123549366185
Q13206 P49703 0.117562466295
Q13206 O95865 0.151584912343
Q13206 O14498 0.19274611399
Q13206 P13591 0.283601286174
Q13206 Q8TEB7 0.191882556131
Q13206 P02768 0.250879249707
Q13206 P62879 0.166432830586
Q13206 Q92499 0.284333005572
Q13206 P51948 0.160641862105
Q13206 O00560 0.144699646643
Q13206 Q7KZI7 0.285528455285
Q13206 Q5SQN1 0.214555441126
Q13206 Q99426 0.12932572244
Q13206 P25787 0.129556826305
Q13206 P20290 0.115301724138
Q13206 O96017 0.228450465707
Q13206 Q13064 0.211279604703
Q13206 Q99873 0.176347462062
Q13206 NP_828872 0.167309039944
Q13206 NP_828871 0.21735438954
Q13206 NP_828870 0.235451953715
Q13206 P05155 0.211361310133
Q13206 P09651 0.158179281479
Q13206 Q86VK4 0.211130136986
Q13206 B0QYN7 0.102596465921
Q13206 P08865 0.152554357433
Q13206 P69849 0.248400852878
Q13206 P68104 0.204842032967
Q13206 Q01196 0.196732588134
Q13206 Q07820 0.167892156863
Q13206 Q9Y6E2 0.208787407023
Q13206 P60866 0.0749863163656
Q13206 Q7TFA1 0.0325564187939
Q13206 Q7TFA0 0.0296241436771
Q13206 Q03135 0.10036101083
Q13206 NP_828868 0.0827122341392
Q13206 NP_828869 0.263897015799
Q13206 NP_828864 0.139596602972
Q13206 NP_828865 0.0527089072544
Q13206 NP_828866 0.105395683453
Q13206 NP_828867 0.0681278538813
Q13206 NP_828860 0.106279321545
Q13206 NP_828861 0.248
Q13206 P23025 0.150665483585
Q13206 NP_828863 0.14820042343
Q13206 P13796 0.253130739689
Q13206 P50583 0.0840442911599
Q13206 Q9BQB6 0.0935746606335
Q13206 Q16548 0.106555896695
Q13206 Q9Y2D1 0.149716513111
Q13206 Q9HCD5 0.232789092745
Q13206 Q13564 0.225576662144
Q13206 Q13561 0.197293076523
Q13206 Q7Z3Q1 0.184784475356
Q13206 Q92843 0.106750675068
Q13206 P08708 0.0887756958341
Q13206 Q96GS6 0.1567348378
Q13206 P20231 0.13961326947
Q13206 A9UHW6 0.124283667622
Q13206 Q13009 0.223564671724
Q13206 P62942 0.0698354661792
Q13206 P98161 0.100581668413
Q13206 Q9P0M6 0.179804673875
Q13206 Q92994 0.265606888558
Q13206 P59632 0.139460610362
Q13206 P09630 0.127032338753
Q13206 Q5XPI4 0.236675900277
Q13206 P59637 0.0487311511585
Q13206 P59636 0.0604395604396
Q13206 P59635 0.0703865791393
Q13206 P59634 0.0440552995392
Q13206 NP_904322 0.206755373593
Q13206 Q9Y4W2 0.280183727034
Q13206 Q99471 0.0959028281363
Q13206 Q9UQN3 0.123408071749
Q13206 Q6P587 0.126387397064
Q13206 O43765 0.160704845815
Q13206 O95295 0.0873044743543
Q13206 O95299 0.176491166696
Q13206 P28340 0.262988683128
Q13206 P27448 0.283074407195
Q13206 P49069 0.149876281372
Q13206 B8ZZN6 0.0900508351489
Q13206 P06733 0.19375431332
Q13206 Q9H4F8 0.195479641132
Q13206 Q56VL3 0.0891950688905
Q13206 Q07817 0.12600536193
Q13206 Q53GL0 0.196673020274
Q13206 P62937 0.0986068391532
Q13206 P30876 0.253778644564
Q13206 P46379 0.242534962832
Q13206 Q5TBA9 0.139295810846
Q13206 Q9NY15 0.137283561952
Q13206 P59633 0.0891950688905
Q13206 P62487 0.103722443079
Q13206 Q8WXF8 0.162095639944
Q13206 P0C6X7-PRO_0000037311 0.181556195965
Q13206 Q9GZN8 0.104407514451
Q13206 P0C6X7-PRO_0000037319 0.235451953715
Q13206 O00303 0.164888966603
Q13206 Q9UMX0 0.236598890943
Q13206 Q13427 0.289731850883
Q13206 P08949 0.0758708736093
Q13206 P23588 0.243596182823
Q13206 P62258 0.142068719957
Q6UX04 P0C6X7-PRO_0000037322 0.218526577557
Q6UX04 P0C6X7-PRO_0000037320 0.252938170669
Q6UX04 P59596 0.173885350318
Q6UX04 P59594 0.15697049337
Q6UX04 P59595 0.289733612691
Q6UX04 P54274 0.290351399643
Q6UX04 Q9BUV0 0.224057338735
Q6UX04 Q14653 0.264494919307
Q6UX04 O43447 0.207041343669
Q6UX04 P35354 0.253410404624
Q6UX04 Q9UKA8 0.203481012658
Q6UX04 P52292 0.27069290914
Q6UX04 Q7Z494 0.160437032777
Q6UX04 Q9BW92 0.234740844507
Q6UX04 P14618 0.27399463807
Q6UX04 O75348 0.122818570958
Q6UX04 Q0VD86 0.19175911252
Q6UX04 P25685 0.267873580853
Q6UX04 Q5JRX3 0.189758179232
Q6UX04 Q92802 0.254911131899
Q6UX04 P40337 0.178799489144
Q6UX04 Q9H000 0.27916041979
Q6UX04 Q15661 0.207889793363
Q6UX04 Q8N488 0.207816968541
Q6UX04 Q8TF42 0.238498263889
Q6UX04 Q13287 0.233106013639
Q6UX04 Q8TD31 0.23937007874
Q6UX04 Q9BYF1 0.213261648746
Q6UX04 NP_828862 0.115873271148
Q6UX04 Q92560 0.241718530416
Q6UX04 O14920 0.238895326381
Q6UX04 P00403 0.172600127146
Q6UX04 P10415 0.184927169094
Q6UX04 P49703 0.186538461538
Q6UX04 O95865 0.214731585518
Q6UX04 O14498 0.271287720347
Q6UX04 P13591 0.21826625387
Q6UX04 Q8TEB7 0.272482820436
Q6UX04 P02768 0.261926817971
Q6UX04 P62879 0.238109849647
Q6UX04 Q92499 0.229203025015
Q6UX04 P51948 0.247521685254
Q6UX04 O00560 0.223500155424
Q6UX04 Q7KZI7 0.234102419809
Q6UX04 Q5SQN1 0.289683712681
Q6UX04 Q99426 0.205184950996
Q6UX04 P25787 0.18966064066
Q6UX04 P20290 0.18592
Q6UX04 O96017 0.268761360686
Q6UX04 Q13064 0.258012820513
Q6UX04 Q99873 0.252887537994
Q6UX04 NP_828872 0.241653905054
Q6UX04 NP_828871 0.252938170669
Q6UX04 NP_828870 0.249005382635
Q6UX04 P05155 0.283964682427
Q6UX04 P09651 0.236098450319
Q6UX04 Q86VK4 0.293449781659
Q6UX04 B0QYN7 0.168224299065
Q6UX04 P08865 0.229309271935
Q6UX04 P69849 0.172658290832
Q6UX04 P68104 0.278911564626
Q6UX04 Q01196 0.282028469751
Q6UX04 Q07820 0.250841235852
Q6UX04 Q9Y6E2 0.295686039545
Q6UX04 P60866 0.118828176432
Q6UX04 Q7TFA1 0.051299358758
Q6UX04 Q7TFA0 0.0503718728871
Q6UX04 Q03135 0.153374233129
Q6UX04 NP_828868 0.126880313931
Q6UX04 NP_828869 0.190890719726
Q6UX04 NP_828864 0.183857899657
Q6UX04 NP_828865 0.0839440373085
Q6UX04 NP_828866 0.16329804299
Q6UX04 NP_828867 0.110488126649
Q6UX04 NP_828860 0.166182639561
Q6UX04 NP_828861 0.239910813824
Q6UX04 P23025 0.229636591479
Q6UX04 NP_828863 0.222325581395
Q6UX04 P13796 0.262422715823
Q6UX04 P50583 0.141878669276
Q6UX04 Q9BQB6 0.14406229721
Q6UX04 Q16548 0.16451195863
Q6UX04 Q9Y2D1 0.222118088097
Q6UX04 Q9HCD5 0.263455394446
Q6UX04 Q13564 0.29659000793
Q6UX04 Q13561 0.27921686747
Q6UX04 Q7Z3Q1 0.25325443787
Q6UX04 Q92843 0.167416452442
Q6UX04 P08708 0.144400785855
Q6UX04 Q96GS6 0.231960359244
Q6UX04 P20231 0.207889793363
Q6UX04 A9UHW6 0.181789239096
Q6UX04 Q13009 0.145318279151
Q6UX04 P62942 0.109018830525
Q6UX04 P98161 0.0608960258102
Q6UX04 Q9P0M6 0.272865390459
Q6UX04 Q92994 0.259578131726
Q6UX04 P59632 0.213279047917
Q6UX04 P09630 0.205453392517
Q6UX04 Q5XPI4 0.155532359081
Q6UX04 P59637 0.0794657762938
Q6UX04 P59636 0.0981107059993
Q6UX04 P59635 0.118710950345
Q6UX04 P59634 0.0700871898055
Q6UX04 NP_904322 0.247590195538
Q6UX04 Q9Y4W2 0.23125122381
Q6UX04 Q99471 0.147087536609
Q6UX04 Q9UQN3 0.185504469987
Q6UX04 Q6P587 0.182946229717
Q6UX04 O43765 0.22926980198
Q6UX04 O95295 0.141734860884
Q6UX04 O95299 0.249541844838
Q6UX04 P28340 0.182829241828
Q6UX04 P27448 0.242027000587
Q6UX04 P49069 0.222083981337
Q6UX04 B8ZZN6 0.138662316476
Q6UX04 P06733 0.279451237698
Q6UX04 Q9H4F8 0.273486430063
Q6UX04 Q56VL3 0.137650504393
Q6UX04 Q07817 0.188769035533
Q6UX04 Q53GL0 0.284254807692
Q6UX04 P62937 0.202010376135
Q6UX04 P30876 0.17228560441
Q6UX04 P46379 0.167241837006
Q6UX04 Q5TBA9 0.0863426411925
Q6UX04 Q9NY15 0.0866839229221
Q6UX04 P59633 0.140253823625
Q6UX04 P62487 0.155289550307
Q6UX04 Q8WXF8 0.248998459168
Q6UX04 P0C6X7-PRO_0000037311 0.115873271148
Q6UX04 Q9GZN8 0.159068865179
Q6UX04 P0C6X7-PRO_0000037319 0.249005382635
Q6UX04 O00303 0.246642246642
Q6UX04 Q9UMX0 0.261470152935
Q6UX04 Q13427 0.289048823186
Q6UX04 P08949 0.121052631579
Q6UX04 P23588 0.258042279412
Q6UX04 P62258 0.21109010712
Q7Z2K6 P0C6X7-PRO_0000037322 0.146374141685
Q7Z2K6 P0C6X7-PRO_0000037320 0.214516129032
Q7Z2K6 P59596 0.113674923651
Q7Z2K6 P59594 0.237191866409
Q7Z2K6 P59595 0.181788351107
Q7Z2K6 P54274 0.19289921466
Q7Z2K6 Q9BUV0 0.135837665605
Q7Z2K6 Q14653 0.185573770492
Q7Z2K6 O43447 0.101538461538
Q7Z2K6 P35354 0.235781424247
Q7Z2K6 Q9UKA8 0.122252282719
Q7Z2K6 P52292 0.216865527249
Q7Z2K6 Q7Z494 0.244330009861
Q7Z2K6 Q9BW92 0.252073227977
Q7Z2K6 P14618 0.212121212121
Q7Z2K6 O75348 0.0685546537731
Q7Z2K6 Q0VD86 0.118971061093
Q7Z2K6 P25685 0.159321470148
Q7Z2K6 Q5JRX3 0.270034843206
Q7Z2K6 Q92802 0.220268542199
Q7Z2K6 P40337 0.111111111111
Q7Z2K6 Q9H000 0.178025948432
Q7Z2K6 Q15661 0.138197713517
Q7Z2K6 Q8N488 0.115065243179
Q7Z2K6 Q8TF42 0.245966466308
Q7Z2K6 Q13287 0.149665551839
Q7Z2K6 Q8TD31 0.250658404338
Q7Z2K6 Q9BYF1 0.270608212411
Q7Z2K6 NP_828862 0.190239353435
Q7Z2K6 Q92560 0.243049047173
Q7Z2K6 O14920 0.257738372997
Q7Z2K6 P00403 0.117288135593
Q7Z2K6 P10415 0.128213802436
Q7Z2K6 P49703 0.106401089547
Q7Z2K6 O95865 0.14568647197
Q7Z2K6 O14498 0.188985412228
Q7Z2K6 P13591 0.266421681213
Q7Z2K6 Q8TEB7 0.196689067366
Q7Z2K6 P02768 0.228907991086
Q7Z2K6 P62879 0.16547480459
Q7Z2K6 Q92499 0.261188211446
Q7Z2K6 P51948 0.147107990639
Q7Z2K6 O00560 0.145034332608
Q7Z2K6 Q7KZI7 0.257854821235
Q7Z2K6 Q5SQN1 0.201401336158
Q7Z2K6 Q99426 0.122697312827
Q7Z2K6 P25787 0.122058574573
Q7Z2K6 P20290 0.111243408743
Q7Z2K6 O96017 0.220238095238
Q7Z2K6 Q13064 0.212944983819
Q7Z2K6 Q99873 0.173395102581
Q7Z2K6 NP_828872 0.160990197707
Q7Z2K6 NP_828871 0.214516129032
Q7Z2K6 NP_828870 0.233981510998
Q7Z2K6 P05155 0.207678600356
Q7Z2K6 P09651 0.163110008271
Q7Z2K6 Q86VK4 0.201105511299
Q7Z2K6 B0QYN7 0.102441522964
Q7Z2K6 P08865 0.145107238606
Q7Z2K6 P69849 0.249557313186
Q7Z2K6 P68104 0.19119804401
Q7Z2K6 Q01196 0.194417238002
Q7Z2K6 Q07820 0.163041673585
Q7Z2K6 Q9Y6E2 0.186802363756
Q7Z2K6 P60866 0.0700966850829
Q7Z2K6 Q7TFA1 0.0325345460906
Q7Z2K6 Q7TFA0 0.0290616246499
Q7Z2K6 Q03135 0.101179285592
Q7Z2K6 NP_828868 0.0796627666896
Q7Z2K6 NP_828869 0.270211216315
Q7Z2K6 NP_828864 0.143384202583
Q7Z2K6 NP_828865 0.0496872828353
Q7Z2K6 NP_828866 0.101856583206
Q7Z2K6 NP_828867 0.0680954026962
Q7Z2K6 NP_828860 0.106953698958
Q7Z2K6 NP_828861 0.236412612898
Q7Z2K6 P23025 0.135721493441
Q7Z2K6 NP_828863 0.148854323465
Q7Z2K6 P13796 0.236825396825
Q7Z2K6 P50583 0.0847079037801
Q7Z2K6 Q9BQB6 0.0976696367375
Q7Z2K6 Q16548 0.102257181943
Q7Z2K6 Q9Y2D1 0.127287993283
Q7Z2K6 Q9HCD5 0.221209213052
Q7Z2K6 Q13564 0.214596423393
Q7Z2K6 Q13561 0.16908133026
Q7Z2K6 Q7Z3Q1 0.205412455168
Q7Z2K6 Q92843 0.105352881009
Q7Z2K6 P08708 0.077479338843
Q7Z2K6 Q96GS6 0.151429048972
Q7Z2K6 P20231 0.138197713517
Q7Z2K6 A9UHW6 0.116709075488
Q7Z2K6 Q13009 0.210162525687
Q7Z2K6 P62942 0.0657325722193
Q7Z2K6 P98161 0.107441894038
Q7Z2K6 Q9P0M6 0.171215880893
Q7Z2K6 Q92994 0.233543307087
Q7Z2K6 P59632 0.142424751976
Q7Z2K6 P09630 0.120514556534
Q7Z2K6 Q5XPI4 0.237905897946
Q7Z2K6 P59637 0.049399895634
Q7Z2K6 P59636 0.0589152659851
Q7Z2K6 P59635 0.0731665228645
Q7Z2K6 P59634 0.0425383542538
Q7Z2K6 NP_904322 0.218046330795
Q7Z2K6 Q9Y4W2 0.248009989074
Q7Z2K6 Q99471 0.0875235970482
Q7Z2K6 Q9UQN3 0.105504587156
Q7Z2K6 Q6P587 0.119382736985
Q7Z2K6 O43765 0.151353157367
Q7Z2K6 O95295 0.0786710277156
Q7Z2K6 O95299 0.16904445919
Q7Z2K6 P28340 0.25932094811
Q7Z2K6 P27448 0.258325552443
Q7Z2K6 P49069 0.153292008712
Q7Z2K6 B8ZZN6 0.0821446984018
Q7Z2K6 P06733 0.187981005404
Q7Z2K6 Q9H4F8 0.183068609792
Q7Z2K6 Q56VL3 0.0935301184143
Q7Z2K6 Q07817 0.123772434812
Q7Z2K6 Q53GL0 0.176586649129
Q7Z2K6 P62937 0.0912983898595
Q7Z2K6 P30876 0.250091096806
Q7Z2K6 P46379 0.255084107457
Q7Z2K6 Q5TBA9 0.138421268733
Q7Z2K6 Q9NY15 0.143065611495
Q7Z2K6 P59633 0.0847777587095
Q7Z2K6 P62487 0.0964927288281
Q7Z2K6 Q8WXF8 0.145024170695
Q7Z2K6 P0C6X7-PRO_0000037311 0.190239353435
Q7Z2K6 Q9GZN8 0.100735419873
Q7Z2K6 P0C6X7-PRO_0000037319 0.233981510998
Q7Z2K6 O00303 0.16135986733
Q7Z2K6 Q9UMX0 0.228361545832
Q7Z2K6 Q13427 0.226388672787
Q7Z2K6 P08949 0.0736969278564
Q7Z2K6 P23588 0.221355824316
Q7Z2K6 P62258 0.12685560054
P55789 P0C6X7-PRO_0000037322 0.227708533078
P55789 P0C6X7-PRO_0000037320 0.154647655607
P55789 P59596 0.241640378549
P55789 P59594 0.084526159921
P55789 P59595 0.182135380321
P55789 P54274 0.192043895748
P55789 Q9BUV0 0.242179616549
P55789 Q14653 0.189915966387
P55789 O43447 0.230369889682
P55789 P35354 0.144159684574
P55789 Q9UKA8 0.245491564863
P55789 P52292 0.170540383498
P55789 Q7Z494 0.0851922164215
P55789 Q9BW92 0.13467230444
P55789 P14618 0.171527577245
P55789 O75348 0.211875843455
P55789 Q0VD86 0.254618937644
P55789 P25685 0.210147991543
P55789 Q5JRX3 0.098920597368
P55789 Q92802 0.150411573959
P55789 P40337 0.285351934052
P55789 Q9H000 0.194482758621
P55789 Q15661 0.22591857001
P55789 Q8N488 0.256697819315
P55789 Q8TF42 0.145127850726
P55789 Q13287 0.224675948152
P55789 Q8TD31 0.127363390817
P55789 Q9BYF1 0.116883116883
P55789 NP_828862 0.0613854877147
P55789 Q92560 0.127492575308
P55789 O14920 0.129912441458
P55789 P00403 0.236486486486
P55789 P10415 0.264790350373
P55789 P49703 0.252396166134
P55789 O95865 0.245560629122
P55789 O14498 0.181254307374
P55789 P13591 0.115017126375
P55789 Q8TEB7 0.182847341338
P55789 P02768 0.155517156258
P55789 P62879 0.210548523207
P55789 Q92499 0.129243353783
P55789 P51948 0.221131369799
P55789 O00560 0.22491349481
P55789 Q7KZI7 0.12144549763
P55789 Q5SQN1 0.178153446034
P55789 Q99426 0.248984329658
P55789 P25787 0.259214501511
P55789 P20290 0.273885350318
P55789 O96017 0.166852678571
P55789 Q13064 0.16968651136
P55789 Q99873 0.205709816191
P55789 NP_828872 0.217779668226
P55789 NP_828871 0.154647655607
P55789 NP_828870 0.142036944583
P55789 P05155 0.168618988903
P55789 P09651 0.178270849273
P55789 Q86VK4 0.172348484848
P55789 B0QYN7 0.24354005168
P55789 P08865 0.244670542636
P55789 P69849 0.0855635615028
P55789 P68104 0.184116693679
P55789 Q01196 0.17776320105
P55789 Q07820 0.236417657046
P55789 Q9Y6E2 0.199060693642
P55789 P60866 0.202966958867
P55789 Q7TFA1 0.09375
P55789 Q7TFA0 0.087669280114
P55789 Q03135 0.248378728923
P55789 NP_828868 0.235528942116
P55789 NP_828869 0.105903340902
P55789 NP_828864 0.223865877712
P55789 NP_828865 0.150656530753
P55789 NP_828866 0.243918053777
P55789 NP_828867 0.184834123223
P55789 NP_828860 0.231865284974
P55789 NP_828861 0.138928402086
P55789 P23025 0.255330213209
P55789 NP_828863 0.210599078341
P55789 P13796 0.149512195122
P55789 P50583 0.221045665122
P55789 Q9BQB6 0.22265880812
P55789 Q16548 0.244314489929
P55789 Q9Y2D1 0.234765234765
P55789 Q9HCD5 0.152288269332
P55789 Q13564 0.163253697383
P55789 Q13561 0.200838414634
P55789 Q7Z3Q1 0.166067342269
P55789 Q92843 0.263326910726
P55789 P08708 0.198132088059
P55789 Q96GS6 0.234267340377
P55789 P20231 0.22591857001
P55789 A9UHW6 0.283102143758
P55789 Q13009 0.0747476766264
P55789 P62942 0.177989130435
P55789 P98161 0.031619089933
P55789 Q9P0M6 0.211405295316
P55789 Q92994 0.142041562
P55789 P59632 0.221881390593
P55789 P09630 0.263561320755
P55789 Q5XPI4 0.0871334530221
P55789 P59637 0.13125
P55789 P59636 0.158002735978
P55789 P59635 0.191790040377
P55789 P59634 0.123335669236
P55789 NP_904322 0.169738406659
P55789 Q9Y4W2 0.130785123967
P55789 Q99471 0.221343873518
P55789 Q9UQN3 0.287254280279
P55789 Q6P587 0.257865515114
P55789 O43765 0.234962406015
P55789 O95295 0.227333333333
P55789 O95299 0.225490196078
P55789 P28340 0.0966788629327
P55789 P27448 0.12592898431
P55789 P49069 0.243684992571
P55789 B8ZZN6 0.233112582781
P55789 P06733 0.190608695652
P55789 Q9H4F8 0.18995342648
P55789 Q56VL3 0.222002635046
P55789 Q07817 0.256456456456
P55789 Q53GL0 0.207540263543
P55789 P62937 0.241334205363
P55789 P30876 0.0923812052031
P55789 P46379 0.0908215219485
P55789 Q5TBA9 0.0433324461006
P55789 Q9NY15 0.0471433578689
P55789 P59633 0.219367588933
P55789 P62487 0.242838541667
P55789 Q8WXF8 0.237664101403
P55789 P0C6X7-PRO_0000037311 0.0613854877147
P55789 Q9GZN8 0.251625487646
P55789 P0C6X7-PRO_0000037319 0.142036944583
P55789 O00303 0.215448851775
P55789 Q9UMX0 0.150778980724
P55789 Q13427 0.12392285597
P55789 P08949 0.203367003367
P55789 P23588 0.150305997552
P55789 P62258 0.253672316384
P11233 P0C6X7-PRO_0000037322 0.24772400575
P11233 P0C6X7-PRO_0000037320 0.157072368421
P11233 P59596 0.274621212121
P11233 P59594 0.0856261566934
P11233 P59595 0.190442971747
P11233 P54274 0.197463147069
P11233 Q9BUV0 0.238023197176
P11233 Q14653 0.177083333333
P11233 O43447 0.293546148508
P11233 P35354 0.147326927815
P11233 Q9UKA8 0.266860465116
P11233 P52292 0.172523961661
P11233 Q7Z494 0.0838770909954
P11233 Q9BW92 0.12745719721
P11233 P14618 0.16974595843
P11233 O75348 0.234442836469
P11233 Q0VD86 0.240046162724
P11233 P25685 0.220202874049
P11233 Q5JRX3 0.0960969840331
P11233 Q92802 0.146633416459
P11233 P40337 0.263729246488
P11233 Q9H000 0.184763874526
P11233 Q15661 0.22729528536
P11233 Q8N488 0.26899128269
P11233 Q8TF42 0.140027637034
P11233 Q13287 0.252879078695
P11233 Q8TD31 0.131491483174
P11233 Q9BYF1 0.122882950696
P11233 NP_828862 0.061133935908
P11233 Q92560 0.130858960764
P11233 O14920 0.130903908795
P11233 P00403 0.249846531614
P11233 P10415 0.257175660161
P11233 P49703 0.374061433447
P11233 O95865 0.242900608519
P11233 O14498 0.181880812952
P11233 P13591 0.117519826965
P11233 Q8TEB7 0.183127572016
P11233 P02768 0.149555774926
P11233 P62879 0.210459721636
P11233 Q92499 0.130239214884
P11233 P51948 0.23785046729
P11233 O00560 0.24209486166
P11233 Q7KZI7 0.129911154985
P11233 Q5SQN1 0.184595385115
P11233 Q99426 0.274361948956
P11233 P25787 0.284420289855
P11233 P20290 0.279891304348
P11233 O96017 0.177684797768
P11233 Q13064 0.162162162162
P11233 Q99873 0.214229867084
P11233 NP_828872 0.22193877551
P11233 NP_828871 0.157072368421
P11233 NP_828870 0.145245819815
P11233 P05155 0.169491525424
P11233 P09651 0.180497131931
P11233 Q86VK4 0.178289681287
P11233 B0QYN7 0.267955801105
P11233 P08865 0.230508474576
P11233 P69849 0.0899266692397
P11233 P68104 0.188269604666
P11233 Q01196 0.17606557377
P11233 Q07820 0.217225286381
P11233 Q9Y6E2 0.203322499097
P11233 P60866 0.212581344902
P11233 Q7TFA1 0.113149847095
P11233 Q7TFA0 0.0905602455871
P11233 Q03135 0.267683772538
P11233 NP_828868 0.234497505346
P11233 NP_828869 0.104426787741
P11233 NP_828864 0.212912764909
P11233 NP_828865 0.158129175947
P11233 NP_828866 0.284541723666
P11233 NP_828867 0.201888162672
P11233 NP_828860 0.283933518006
P11233 NP_828861 0.144347001659
P11233 P23025 0.272869022869
P11233 NP_828863 0.226623675725
P11233 P13796 0.15922945623
P11233 P50583 0.257264351524
P11233 Q9BQB6 0.256482130343
P11233 Q16548 0.273801250869
P11233 Q9Y2D1 0.226160758862
P11233 Q9HCD5 0.152248225085
P11233 Q13564 0.167472277509
P11233 Q13561 0.210666666667
P11233 Q7Z3Q1 0.17091503268
P11233 Q92843 0.310912834592
P11233 P08708 0.232308791994
P11233 Q96GS6 0.224517906336
P11233 P20231 0.22729528536
P11233 A9UHW6 0.274336283186
P11233 Q13009 0.0714428457234
P11233 P62942 0.204081632653
P11233 P98161 0.0289522399111
P11233 Q9P0M6 0.212947882736
P11233 Q92994 0.143607305936
P11233 P59632 0.222278998467
P11233 P09630 0.27637006482
P11233 Q5XPI4 0.0842508377214
P11233 P59637 0.155970149254
P11233 P59636 0.189427312775
P11233 P59635 0.225108225108
P11233 P59634 0.141672946496
P11233 NP_904322 0.158098068351
P11233 Q9Y4W2 0.132204090064
P11233 Q99471 0.261636107193
P11233 Q9UQN3 0.27894380501
P11233 Q6P587 0.265104808878
P11233 O43765 0.233442930953
P11233 O95295 0.256428571429
P11233 O95299 0.226214781543
P11233 P28340 0.0948360771071
P11233 P27448 0.135190918473
P11233 P49069 0.236633663366
P11233 B8ZZN6 0.242553191489
P11233 P06733 0.196105702364
P11233 Q9H4F8 0.185234452943
P11233 Q56VL3 0.232016925247
P11233 Q07817 0.267707082833
P11233 Q53GL0 0.216977680205
P11233 P62937 0.289713086074
P11233 P30876 0.0917053749171
P11233 P46379 0.0853054485416
P11233 Q5TBA9 0.0421058234856
P11233 Q9NY15 0.0431684093697
P11233 P59633 0.247531734838
P11233 P62487 0.263927576602
P11233 Q8WXF8 0.22443438914
P11233 P0C6X7-PRO_0000037311 0.061133935908
P11233 Q9GZN8 0.265646731572
P11233 P0C6X7-PRO_0000037319 0.145245819815
P11233 O00303 0.215776293823
P11233 Q9UMX0 0.150475184794
P11233 Q13427 0.128
P11233 P08949 0.212274368231
P11233 P23588 0.14635340186
P11233 P62258 0.260869565217
Q9Y673 P0C6X7-PRO_0000037322 0.269264069264
Q9Y673 P0C6X7-PRO_0000037320 0.212958045672
Q9Y673 P59596 0.225705329154
Q9Y673 P59594 0.117596984069
Q9Y673 P59595 0.239530988275
Q9Y673 P54274 0.242504118616
Q9Y673 Q9BUV0 0.248045178106
Q9Y673 Q14653 0.251454427925
Q9Y673 O43447 0.198720877113
Q9Y673 P35354 0.201340675126
Q9Y673 Q9UKA8 0.23568575233
Q9Y673 P52292 0.212580735748
Q9Y673 Q7Z494 0.118404118404
Q9Y673 Q9BW92 0.182099401939
Q9Y673 P14618 0.231155778894
Q9Y673 O75348 0.158685446009
Q9Y673 Q0VD86 0.243772241993
Q9Y673 P25685 0.265297906602
Q9Y673 Q5JRX3 0.138767800058
Q9Y673 Q92802 0.190891472868
Q9Y673 P40337 0.228764044944
Q9Y673 Q9H000 0.24743292481
Q9Y673 Q15661 0.26803672934
Q9Y673 Q8N488 0.221875
Q9Y673 Q8TF42 0.1966367713
Q9Y673 Q13287 0.271668822768
Q9Y673 Q8TD31 0.175587996756
Q9Y673 Q9BYF1 0.168078055965
Q9Y673 NP_828862 0.088623046875
Q9Y673 Q92560 0.177736395613
Q9Y673 O14920 0.175745526839
Q9Y673 P00403 0.240285841894
Q9Y673 P10415 0.244335850733
Q9Y673 P49703 0.24807953005
Q9Y673 O95865 0.267740531128
Q9Y673 O14498 0.24230387289
Q9Y673 P13591 0.163430991881
Q9Y673 Q8TEB7 0.244561634806
Q9Y673 P02768 0.199040767386
Q9Y673 P62879 0.282040980313
Q9Y673 Q92499 0.178478738271
Q9Y673 P51948 0.276604911676
Q9Y673 O00560 0.285281385281
Q9Y673 Q7KZI7 0.169014084507
Q9Y673 Q5SQN1 0.236932707355
Q9Y673 Q99426 0.262854609929
Q9Y673 P25787 0.247996438112
Q9Y673 P20290 0.219567177638
Q9Y673 O96017 0.223332433162
Q9Y673 Q13064 0.220522803115
Q9Y673 Q99873 0.282511210762
Q9Y673 NP_828872 0.287449392713
Q9Y673 NP_828871 0.212958045672
Q9Y673 NP_828870 0.197818181818
Q9Y673 P05155 0.233125185846
Q9Y673 P09651 0.235272594219
Q9Y673 Q86VK4 0.251901429875
Q9Y673 B0QYN7 0.206284153005
Q9Y673 P08865 0.27351538795
Q9Y673 P69849 0.126853377265
Q9Y673 P68104 0.241260923845
Q9Y673 Q01196 0.23327020202
Q9Y673 Q07820 0.279595959596
Q9Y673 Q9Y6E2 0.271908555594
Q9Y673 P60866 0.156733927733
Q9Y673 Q7TFA1 0.0739299610895
Q9Y673 Q7TFA0 0.061433447099
Q9Y673 Q03135 0.224657534247
Q9Y673 NP_828868 0.172477917248
Q9Y673 NP_828869 0.146698488465
Q9Y673 NP_828864 0.258905299739
Q9Y673 NP_828865 0.11646778043
Q9Y673 NP_828866 0.238914027149
Q9Y673 NP_828867 0.157176470588
Q9Y673 NP_828860 0.226277372263
Q9Y673 NP_828861 0.192990546461
Q9Y673 P23025 0.266083150985
Q9Y673 NP_828863 0.269628990509
Q9Y673 P13796 0.201943588528
Q9Y673 P50583 0.183881426586
Q9Y673 Q9BQB6 0.19724137931
Q9Y673 Q16548 0.205304069502
Q9Y673 Q9Y2D1 0.256756756757
Q9Y673 Q9HCD5 0.186432032645
Q9Y673 Q13564 0.22613480055
Q9Y673 Q13561 0.261757200146
Q9Y673 Q7Z3Q1 0.240717432347
Q9Y673 Q92843 0.216780045351
Q9Y673 P08708 0.173265020959
Q9Y673 Q96GS6 0.280792420327
Q9Y673 P20231 0.26803672934
Q9Y673 A9UHW6 0.234556848702
Q9Y673 Q13009 0.103594706696
Q9Y673 P62942 0.158018867925
Q9Y673 P98161 0.0451562960779
Q9Y673 Q9P0M6 0.273504273504
Q9Y673 Q92994 0.183414851045
Q9Y673 P59632 0.250656167979
Q9Y673 P09630 0.248776145972
Q9Y673 Q5XPI4 0.118952088742
Q9Y673 P59637 0.109674329502
Q9Y673 P59636 0.144549763033
Q9Y673 P59635 0.176663542643
Q9Y673 P59634 0.0997590361446
Q9Y673 NP_904322 0.22480620155
Q9Y673 Q9Y4W2 0.178866706997
Q9Y673 Q99471 0.196675900277
Q9Y673 Q9UQN3 0.22606741573
Q9Y673 Q6P587 0.241055456172
Q9Y673 O43765 0.268817204301
Q9Y673 O95295 0.18156424581
Q9Y673 O95299 0.275418776782
Q9Y673 P28340 0.131626297578
Q9Y673 P27448 0.172073342736
Q9Y673 P49069 0.288994800693
Q9Y673 B8ZZN6 0.183966635774
Q9Y673 P06733 0.24749498998
Q9Y673 Q9H4F8 0.24224
Q9Y673 Q56VL3 0.180517082179
Q9Y673 Q07817 0.249888641425
Q9Y673 Q53GL0 0.255699754472
Q9Y673 P62937 0.204409738172
Q9Y673 P30876 0.128969031752
Q9Y673 P46379 0.127538586515
Q9Y673 Q5TBA9 0.0616271688532
Q9Y673 Q9NY15 0.0645704008818
Q9Y673 P59633 0.191597414589
Q9Y673 P62487 0.199175824176
Q9Y673 Q8WXF8 0.278015397776
Q9Y673 P0C6X7-PRO_0000037311 0.088623046875
Q9Y673 Q9GZN8 0.204483074108
Q9Y673 P0C6X7-PRO_0000037319 0.197818181818
Q9Y673 O00303 0.280827366746
Q9Y673 Q9UMX0 0.200716845878
Q9Y673 Q13427 0.156418986581
Q9Y673 P08949 0.164088138772
Q9Y673 P23588 0.181255946717
Q9Y673 P62258 0.248786943097
Q9NP72 P0C6X7-PRO_0000037322 0.22855773838
Q9NP72 P0C6X7-PRO_0000037320 0.158442982456
Q9NP72 P59596 0.266414141414
Q9NP72 P59594 0.0842689697717
Q9NP72 P59595 0.183815835368
Q9NP72 P54274 0.197463147069
Q9NP72 Q9BUV0 0.238527483611
Q9NP72 Q14653 0.180443548387
Q9NP72 O43447 0.273841961853
Q9NP72 P35354 0.147573293915
Q9NP72 Q9UKA8 0.254069767442
Q9NP72 P52292 0.170781295382
Q9NP72 Q7Z494 0.0824534345711
Q9NP72 Q9BW92 0.128302684422
Q9NP72 P14618 0.170034642032
Q9NP72 O75348 0.202980837473
Q9NP72 Q0VD86 0.240046162724
Q9NP72 P25685 0.223584108199
Q9NP72 Q5JRX3 0.0975753991721
Q9NP72 Q92802 0.152618453865
Q9NP72 P40337 0.2656449553
Q9NP72 Q9H000 0.189589796622
Q9NP72 Q15661 0.226799007444
Q9NP72 Q8N488 0.267745952677
Q9NP72 Q8TF42 0.141409488715
Q9NP72 Q13287 0.250959692898
Q9NP72 Q8TD31 0.12567511425
Q9NP72 Q9BYF1 0.117802032367
Q9NP72 NP_828862 0.0610517666393
Q9NP72 Q92560 0.126617179215
Q9NP72 O14920 0.128868078176
Q9NP72 P00403 0.253529772867
Q9NP72 P10415 0.265212399541
Q9NP72 P49703 0.349195710456
Q9NP72 O95865 0.24645030426
Q9NP72 O14498 0.180502928006
Q9NP72 P13591 0.122025955299
Q9NP72 Q8TEB7 0.189300411523
Q9NP72 P02768 0.153998025666
Q9NP72 P62879 0.229439055251
Q9NP72 Q92499 0.131670415048
Q9NP72 P51948 0.257476635514
Q9NP72 O00560 0.235671936759
Q9NP72 Q7KZI7 0.12912142152
Q9NP72 Q5SQN1 0.185895352616
Q9NP72 Q99426 0.279002320186
Q9NP72 P25787 0.273550724638
Q9NP72 P20290 0.263861055444
Q9NP72 O96017 0.16290097629
Q9NP72 Q13064 0.162449683726
Q9NP72 Q99873 0.211102423769
Q9NP72 NP_828872 0.237244897959
Q9NP72 NP_828871 0.158442982456
Q9NP72 NP_828870 0.143249313701
Q9NP72 P05155 0.182742681048
Q9NP72 P09651 0.188527724665
Q9NP72 Q86VK4 0.176396339539
Q9NP72 B0QYN7 0.261016949153
Q9NP72 P08865 0.237772397094
Q9NP72 P69849 0.0901839701531
Q9NP72 P68104 0.189241736876
Q9NP72 Q01196 0.175737704918
Q9NP72 Q07820 0.232074671192
Q9NP72 Q9Y6E2 0.203322499097
Q9NP72 P60866 0.206382978723
Q9NP72 Q7TFA1 0.111610486891
Q9NP72 Q7TFA0 0.100751879699
Q9NP72 Q03135 0.253233492172
Q9NP72 NP_828868 0.227272727273
Q9NP72 NP_828869 0.111075077023
Q9NP72 NP_828864 0.246426811237
Q9NP72 NP_828865 0.167394468705
Q9NP72 NP_828866 0.278710543989
Q9NP72 NP_828867 0.212250712251
Q9NP72 NP_828860 0.270564242012
Q9NP72 NP_828861 0.145058070633
Q9NP72 P23025 0.25051975052
Q9NP72 NP_828863 0.22754491018
Q9NP72 P13796 0.154352596928
Q9NP72 P50583 0.240611961057
Q9NP72 Q9BQB6 0.237964236589
Q9NP72 Q16548 0.282401091405
Q9NP72 Q9Y2D1 0.237144283575
Q9NP72 Q9HCD5 0.148041020247
Q9NP72 Q13564 0.165766278078
Q9NP72 Q13561 0.21219047619
Q9NP72 Q7Z3Q1 0.178758169935
Q9NP72 Q92843 0.272237196765
Q9NP72 P08708 0.232117812062
Q9NP72 Q96GS6 0.236455463728
Q9NP72 P20231 0.226799007444
Q9NP72 A9UHW6 0.289506953224
Q9NP72 Q13009 0.0720423661071
Q9NP72 P62942 0.199428162974
Q9NP72 P98161 0.0300259163273
Q9NP72 Q9P0M6 0.210504885993
Q9NP72 Q92994 0.141780821918
Q9NP72 P59632 0.2575370465
Q9NP72 P09630 0.262816735415
Q9NP72 Q5XPI4 0.0832934418382
Q9NP72 P59637 0.157278712509
Q9NP72 P59636 0.191504679626
Q9NP72 P59635 0.202406227884
Q9NP72 P59634 0.144017725258
Q9NP72 NP_904322 0.169985141159
Q9NP72 Q9Y4W2 0.130344970048
Q9NP72 Q99471 0.260899653979
Q9NP72 Q9UQN3 0.283909574468
Q9NP72 Q6P587 0.267570900123
Q9NP72 O43765 0.240958196336
Q9NP72 O95295 0.222144358795
Q9NP72 O95299 0.222131482238
Q9NP72 P28340 0.0944139580695
Q9NP72 P27448 0.128998968008
Q9NP72 P49069 0.234158415842
Q9NP72 B8ZZN6 0.260264439805
Q9NP72 P06733 0.197844228095
Q9NP72 Q9H4F8 0.178250748254
Q9NP72 Q56VL3 0.234602076125
Q9NP72 Q07817 0.279711884754
Q9NP72 Q53GL0 0.189535309184
Q9NP72 P62937 0.282967032967
Q9NP72 P30876 0.0931652289317
Q9NP72 P46379 0.0862685745735
Q9NP72 Q5TBA9 0.0427978281699
Q9NP72 Q9NY15 0.0436357263859
Q9NP72 P59633 0.240138408304
Q9NP72 P62487 0.261107313739
Q9NP72 Q8WXF8 0.220814479638
Q9NP72 P0C6X7-PRO_0000037311 0.0610517666393
Q9NP72 Q9GZN8 0.256655290102
Q9NP72 P0C6X7-PRO_0000037319 0.143249313701
Q9NP72 O00303 0.20367278798
Q9NP72 Q9UMX0 0.147571277719
Q9NP72 Q13427 0.120820512821
Q9NP72 P08949 0.212464589235
Q9NP72 P23588 0.141703377386
Q9NP72 P62258 0.274985883682
Q86YB8 P0C6X7-PRO_0000037322 0.240366972477
Q86YB8 P0C6X7-PRO_0000037320 0.263750319775
Q86YB8 P59596 0.183839649233
Q86YB8 P59594 0.158737748028
Q86YB8 P59595 0.263111373011
Q86YB8 P54274 0.277924362357
Q86YB8 Q9BUV0 0.216738197425
Q86YB8 Q14653 0.257134451309
Q86YB8 O43447 0.157827881867
Q86YB8 P35354 0.256944444444
Q86YB8 Q9UKA8 0.195767195767
Q86YB8 P52292 0.282667386609
Q86YB8 Q7Z494 0.165592635213
Q86YB8 Q9BW92 0.232171474359
Q86YB8 P14618 0.27033557047
Q86YB8 O75348 0.118122977346
Q86YB8 Q0VD86 0.194825436409
Q86YB8 P25685 0.238526570048
Q86YB8 Q5JRX3 0.182775800712
Q86YB8 Q92802 0.257316787638
Q86YB8 P40337 0.182103610675
Q86YB8 Q9H000 0.268299881936
Q86YB8 Q15661 0.212195873114
Q86YB8 Q8N488 0.190625
Q86YB8 Q8TF42 0.241364327612
Q86YB8 Q13287 0.22659347362
Q86YB8 Q8TD31 0.227389162562
Q86YB8 Q9BYF1 0.212735426009
Q86YB8 NP_828862 0.117609202799
Q86YB8 Q92560 0.228094855305
Q86YB8 O14920 0.224241252658
Q86YB8 P00403 0.183494842138
Q86YB8 P10415 0.192151977577
Q86YB8 P49703 0.1730223763
Q86YB8 O95865 0.217684986184
Q86YB8 O14498 0.266470588235
Q86YB8 P13591 0.212945429506
Q86YB8 Q8TEB7 0.255
Q86YB8 P02768 0.256665893809
Q86YB8 P62879 0.235809178744
Q86YB8 Q92499 0.224961180124
Q86YB8 P51948 0.228588844864
Q86YB8 O00560 0.223241590214
Q86YB8 Q7KZI7 0.220240330454
Q86YB8 Q5SQN1 0.282013969732
Q86YB8 Q99426 0.199315920398
Q86YB8 P25787 0.201185277604
Q86YB8 P20290 0.18281938326
Q86YB8 O96017 0.271970878835
Q86YB8 Q13064 0.265579031827
Q86YB8 Q99873 0.25067304816
Q86YB8 NP_828872 0.25226039783
Q86YB8 NP_828871 0.263750319775
Q86YB8 NP_828870 0.252577319588
Q86YB8 P05155 0.281517398745
Q86YB8 P09651 0.233552631579
Q86YB8 Q86VK4 0.294782608696
Q86YB8 B0QYN7 0.173003802281
Q86YB8 P08865 0.217018671564
Q86YB8 P69849 0.172267861588
Q86YB8 P68104 0.284507862551
Q86YB8 Q01196 0.270948905109
Q86YB8 Q07820 0.244431065623
Q86YB8 Q9Y6E2 0.268357416691
Q86YB8 P60866 0.123584600453
Q86YB8 Q7TFA1 0.0573607427056
Q86YB8 Q7TFA0 0.0531384921953
Q86YB8 Q03135 0.173333333333
Q86YB8 NP_828868 0.136612021858
Q86YB8 NP_828869 0.19399502178
Q86YB8 NP_828864 0.215511955855
Q86YB8 NP_828865 0.0887070376432
Q86YB8 NP_828866 0.170662460568
Q86YB8 NP_828867 0.118314424635
Q86YB8 NP_828860 0.164657360406
Q86YB8 NP_828861 0.262946428571
Q86YB8 P23025 0.209553158706
Q86YB8 NP_828863 0.233374008542
Q86YB8 P13796 0.259055479138
Q86YB8 P50583 0.145238858609
Q86YB8 Q9BQB6 0.154066985646
Q86YB8 Q16548 0.162694629806
Q86YB8 Q9Y2D1 0.210510141364
Q86YB8 Q9HCD5 0.246062992126
Q86YB8 Q13564 0.274219163579
Q86YB8 Q13561 0.262081233323
Q86YB8 Q7Z3Q1 0.263326536557
Q86YB8 Q92843 0.169668246445
Q86YB8 P08708 0.136466044416
Q86YB8 Q96GS6 0.224862888483
Q86YB8 P20231 0.212195873114
Q86YB8 A9UHW6 0.186912961803
Q86YB8 Q13009 0.140325250755
Q86YB8 P62942 0.108441558442
Q86YB8 P98161 0.0621172674269
Q86YB8 Q9P0M6 0.254485645933
Q86YB8 Q92994 0.244990303814
Q86YB8 P59632 0.202402957486
Q86YB8 P09630 0.194886186467
Q86YB8 Q5XPI4 0.155970755483
Q86YB8 P59637 0.0793963254593
Q86YB8 P59636 0.0973941368078
Q86YB8 P59635 0.124757595346
Q86YB8 P59634 0.070510708402
Q86YB8 NP_904322 0.264202978489
Q86YB8 Q9Y4W2 0.226969815759
Q86YB8 Q99471 0.151631477927
Q86YB8 Q9UQN3 0.180847723705
Q86YB8 Q6P587 0.185857321652
Q86YB8 O43765 0.229832572298
Q86YB8 O95295 0.137709137709
Q86YB8 O95299 0.257288848813
Q86YB8 P28340 0.179153094463
Q86YB8 P27448 0.224637681159
Q86YB8 P49069 0.217564259486
Q86YB8 B8ZZN6 0.13855035279
Q86YB8 P06733 0.275396359366
Q86YB8 Q9H4F8 0.269230769231
Q86YB8 Q56VL3 0.150991682662
Q86YB8 Q07817 0.197815912637
Q86YB8 Q53GL0 0.261461106182
Q86YB8 P62937 0.154925087663
Q86YB8 P30876 0.167008722422
Q86YB8 P46379 0.165626245185
Q86YB8 Q5TBA9 0.0864178085788
Q86YB8 Q9NY15 0.0874568469505
Q86YB8 P59633 0.14619321817
Q86YB8 P62487 0.155534351145
Q86YB8 Q8WXF8 0.240448756822
Q86YB8 P0C6X7-PRO_0000037311 0.117609202799
Q86YB8 Q9GZN8 0.160839160839
Q86YB8 P0C6X7-PRO_0000037319 0.252577319588
Q86YB8 O00303 0.234304595975
Q86YB8 Q9UMX0 0.263274882687
Q86YB8 Q13427 0.21203271028
Q86YB8 P08949 0.123504688005
Q86YB8 P23588 0.236714975845
Q86YB8 P62258 0.204214440657
P62873 P0C6X7-PRO_0000037322 0.279805352798
P62873 P0C6X7-PRO_0000037320 0.227921734532
P62873 P59596 0.235244872332
P62873 P59594 0.127199902901
P62873 P59595 0.258913695435
P62873 P54274 0.249098656178
P62873 Q9BUV0 0.250610252238
P62873 Q14653 0.252733118971
P62873 O43447 0.18763326226
P62873 P35354 0.193179108037
P62873 Q9UKA8 0.216687422167
P62873 P52292 0.238467989936
P62873 Q7Z494 0.122737358402
P62873 Q9BW92 0.196916752312
P62873 P14618 0.233185102835
P62873 O75348 0.150481189851
P62873 Q0VD86 0.228785357737
P62873 P25685 0.260366826156
P62873 Q5JRX3 0.148448825747
P62873 Q92802 0.208494208494
P62873 P40337 0.201595968081
P62873 Q9H000 0.246457990115
P62873 Q15661 0.268112975849
P62873 Q8N488 0.219949916528
P62873 Q8TF42 0.199285075961
P62873 Q13287 0.262626262626
P62873 Q8TD31 0.177041228779
P62873 Q9BYF1 0.178964757709
P62873 NP_828862 0.0936280884265
P62873 Q92560 0.182924314292
P62873 O14920 0.184106222751
P62873 P00403 0.225887265136
P62873 P10415 0.229331117574
P62873 P49703 0.209793161672
P62873 O95865 0.250713412148
P62873 O14498 0.254527494238
P62873 P13591 0.164906722985
P62873 Q8TEB7 0.242295081967
P62873 P02768 0.206402293359
P62873 P62879 0.942185007974
P62873 Q92499 0.187263681592
P62873 P51948 0.259588211546
P62873 O00560 0.274939172749
P62873 Q7KZI7 0.175803039046
P62873 Q5SQN1 0.247897851137
P62873 Q99426 0.23175787728
P62873 P25787 0.237302248127
P62873 P20290 0.230412805392
P62873 O96017 0.229362731917
P62873 Q13064 0.222868217054
P62873 Q99873 0.26411589896
P62873 NP_828872 0.287589498807
P62873 NP_828871 0.227921734532
P62873 NP_828870 0.206713354262
P62873 P05155 0.243563184374
P62873 P09651 0.250272826482
P62873 Q86VK4 0.24795640327
P62873 B0QYN7 0.198554421769
P62873 P08865 0.266747868453
P62873 P69849 0.135449601619
P62873 P68104 0.245341614907
P62873 Q01196 0.238693467337
P62873 Q07820 0.275615567911
P62873 Q9Y6E2 0.256631071306
P62873 P60866 0.157848710101
P62873 Q7TFA1 0.0660036166365
P62873 Q7TFA0 0.0679655641142
P62873 Q03135 0.193520886616
P62873 NP_828868 0.182488079757
P62873 NP_828869 0.156006983019
P62873 NP_828864 0.246948738812
P62873 NP_828865 0.118169702355
P62873 NP_828866 0.211749788673
P62873 NP_828867 0.149057430951
P62873 NP_828860 0.192930153322
P62873 NP_828861 0.20698368941
P62873 P23025 0.247849242114
P62873 NP_828863 0.264349232013
P62873 P13796 0.211806375443
P62873 P50583 0.180561555076
P62873 Q9BQB6 0.184899184899
P62873 Q16548 0.189500640205
P62873 Q9Y2D1 0.222040816327
P62873 Q9HCD5 0.204470408941
P62873 Q13564 0.227334976719
P62873 Q13561 0.263863718739
P62873 Q7Z3Q1 0.248904195366
P62873 Q92843 0.202456586192
P62873 P08708 0.165002171081
P62873 Q96GS6 0.262711864407
P62873 P20231 0.268112975849
P62873 A9UHW6 0.228870292887
P62873 Q13009 0.107178071386
P62873 P62942 0.141476274165
P62873 P98161 0.0484084880637
P62873 Q9P0M6 0.273745173745
P62873 Q92994 0.192955250332
P62873 P59632 0.250614250614
P62873 P09630 0.233042030795
P62873 Q5XPI4 0.119905771496
P62873 P59637 0.105614973262
P62873 P59636 0.122683142101
P62873 P59635 0.154585152838
P62873 P59634 0.0909905871806
P62873 NP_904322 0.229208345241
P62873 Q9Y4W2 0.179296482412
P62873 Q99471 0.181309216193
P62873 Q9UQN3 0.220075598488
P62873 Q6P587 0.230351170569
P62873 O43765 0.26279725917
P62873 O95295 0.164496527778
P62873 O95299 0.274099883856
P62873 P28340 0.138931086866
P62873 P27448 0.186583651336
P62873 P49069 0.25974025974
P62873 B8ZZN6 0.180207433016
P62873 P06733 0.253820598007
P62873 Q9H4F8 0.237185609678
P62873 Q56VL3 0.1834625323
P62873 Q07817 0.246980424823
P62873 Q53GL0 0.261946285316
P62873 P62937 0.191598799829
P62873 P30876 0.135480505933
P62873 P46379 0.130910564712
P62873 Q5TBA9 0.0651162790698
P62873 Q9NY15 0.0699588477366
P62873 P59633 0.177433247201
P62873 P62487 0.196153846154
P62873 Q8WXF8 0.257818765036
P62873 P0C6X7-PRO_0000037311 0.0936280884265
P62873 Q9GZN8 0.200683176772
P62873 P0C6X7-PRO_0000037319 0.206713354262
P62873 O00303 0.274308300395
P62873 Q9UMX0 0.213666496685
P62873 Q13427 0.160111798762
P62873 P08949 0.156400174749
P62873 P23588 0.186255924171
P62873 P62258 0.264135369377
P62877 P0C6X7-PRO_0000037322 0.148315736551
P62877 P0C6X7-PRO_0000037320 0.109014084507
P62877 P59596 0.189098250336
P62877 P59594 0.0524541026602
P62877 P59595 0.113759479957
P62877 P54274 0.128769067045
P62877 Q9BUV0 0.145888594164
P62877 Q14653 0.111535788742
P62877 O43447 0.206119162641
P62877 P35354 0.0881090633678
P62877 Q9UKA8 0.156596794081
P62877 P52292 0.113303437967
P62877 Q7Z494 0.051734485656
P62877 Q9BW92 0.0835311892942
P62877 P14618 0.109031491384
P62877 O75348 0.262295081967
P62877 Q0VD86 0.170642201835
P62877 P25685 0.126102292769
P62877 Q5JRX3 0.0586558655866
P62877 Q92802 0.0925357873211
P62877 P40337 0.178474114441
P62877 Q9H000 0.131644666429
P62877 Q15661 0.164840897235
P62877 Q8N488 0.166445623342
P62877 Q8TF42 0.0864750235627
P62877 Q13287 0.154582074522
P62877 Q8TD31 0.0733672603902
P62877 Q9BYF1 0.0738113496933
P62877 NP_828862 0.036282306163
P62877 Q92560 0.0734243014945
P62877 O14920 0.0785209804736
P62877 P00403 0.184846505552
P62877 P10415 0.174574209246
P62877 P49703 0.197151424288
P62877 O95865 0.160085378869
P62877 O14498 0.111942959002
P62877 P13591 0.0704587155963
P62877 Q8TEB7 0.126685592619
P62877 P02768 0.0918057663126
P62877 P62879 0.150901891773
P62877 Q92499 0.081785937826
P62877 P51948 0.143486777669
P62877 O00560 0.14953271028
P62877 Q7KZI7 0.074491644856
P62877 Q5SQN1 0.113460892917
P62877 Q99426 0.183886838868
P62877 P25787 0.179075738126
P62877 P20290 0.185589519651
P62877 O96017 0.10094637224
P62877 Q13064 0.118934911243
P62877 Q99873 0.135772357724
P62877 NP_828872 0.13620230701
P62877 NP_828871 0.109014084507
P62877 NP_828870 0.0915835251983
P62877 P05155 0.106450587861
P62877 P09651 0.111640842273
P62877 Q86VK4 0.104851839792
P62877 B0QYN7 0.210365853659
P62877 P08865 0.166751398068
P62877 P69849 0.0506840390879
P62877 P68104 0.117135207497
P62877 Q01196 0.107723577236
P62877 Q07820 0.138556883577
P62877 Q9Y6E2 0.129165106702
P62877 P60866 0.256140350877
P62877 Q7TFA1 0.133333333333
P62877 Q7TFA0 0.166451612903
P62877 Q03135 0.228295819936
P62877 NP_828868 0.239923224568
P62877 NP_828869 0.0668973471742
P62877 NP_828864 0.146556188503
P62877 NP_828865 0.234432234432
P62877 NP_828866 0.2067381317
P62877 NP_828867 0.217903415783
P62877 NP_828860 0.209245742092
P62877 NP_828861 0.0876000970638
P62877 P23025 0.18017524644
P62877 NP_828863 0.147129763628
P62877 P13796 0.0891831126655
P62877 P50583 0.244252873563
P62877 Q9BQB6 0.230026338894
P62877 Q16548 0.228876127974
P62877 Q9Y2D1 0.139107611549
P62877 Q9HCD5 0.0860998650472
P62877 Q13564 0.101784147412
P62877 Q13561 0.127423822715
P62877 Q7Z3Q1 0.11647535449
P62877 Q92843 0.196212121212
P62877 P08708 0.242038216561
P62877 Q96GS6 0.14375
P62877 P20231 0.164840897235
P62877 A9UHW6 0.188679245283
P62877 Q13009 0.0437941473259
P62877 P62942 0.235781990521
P62877 P98161 0.0182446492271
P62877 Q9P0M6 0.127226463104
P62877 Q92994 0.0850070060719
P62877 P59632 0.158149542765
P62877 P09630 0.187617260788
P62877 Q5XPI4 0.0526761927828
P62877 P59637 0.216748768473
P62877 P59636 0.226618705036
P62877 P59635 0.242355605889
P62877 P59634 0.206508135169
P62877 NP_904322 0.106213651668
P62877 Q9Y4W2 0.0765338393422
P62877 Q99471 0.216972034716
P62877 Q9UQN3 0.187454412837
P62877 Q6P587 0.194881889764
P62877 O43765 0.144263909404
P62877 O95295 0.265741728922
P62877 O95299 0.135261590812
P62877 P28340 0.0564987872735
P62877 P27448 0.0792079207921
P62877 P49069 0.16441207076
P62877 B8ZZN6 0.252408477842
P62877 P06733 0.122390208783
P62877 Q9H4F8 0.115503609488
P62877 Q56VL3 0.25664527956
P62877 Q07817 0.189413265306
P62877 Q53GL0 0.118026565465
P62877 P62937 0.205807002562
P62877 P30876 0.053785128412
P62877 P46379 0.0546722454672
P62877 Q5TBA9 0.0258989726027
P62877 Q9NY15 0.0270841901181
P62877 P59633 0.224450811843
P62877 P62487 0.206030150754
P62877 Q8WXF8 0.135890151515
P62877 P0C6X7-PRO_0000037311 0.036282306163
P62877 Q9GZN8 0.224052718287
P62877 P0C6X7-PRO_0000037319 0.0915835251983
P62877 O00303 0.130113141862
P62877 Q9UMX0 0.0894308943089
P62877 Q13427 0.0699183588026
P62877 P08949 0.24504084014
P62877 P23588 0.0827482447342
P62877 P62258 0.171548117155
O00566 P0C6X7-PRO_0000037322 0.18286099865
O00566 P0C6X7-PRO_0000037320 0.24
O00566 P59596 0.131837949187
O00566 P59594 0.199883449883
O00566 P59595 0.225820568928
O00566 P54274 0.250490516678
O00566 Q9BUV0 0.17485353763
O00566 Q14653 0.226666666667
O00566 O43447 0.120231213873
O00566 P35354 0.274831649832
O00566 Q9UKA8 0.16359079517
O00566 P52292 0.253795167843
O00566 Q7Z494 0.211702605571
O00566 Q9BW92 0.272378025355
O00566 P14618 0.26202179953
O00566 O75348 0.0928270042194
O00566 Q0VD86 0.14621350365
O00566 P25685 0.20944741533
O00566 Q5JRX3 0.240226550629
O00566 Q92802 0.277108433735
O00566 P40337 0.145838110525
O00566 Q9H000 0.221078001753
O00566 Q15661 0.158489712865
O00566 Q8N488 0.154936014625
O00566 Q8TF42 0.273199086568
O00566 Q13287 0.193490460157
O00566 Q8TD31 0.304027226319
O00566 Q9BYF1 0.262394195889
O00566 NP_828862 0.158560695927
O00566 Q92560 0.278420038536
O00566 O14920 0.279190644143
O00566 P00403 0.138285714286
O00566 P10415 0.143378162754
O00566 P49703 0.135893308807
O00566 O95865 0.173020527859
O00566 O14498 0.216346153846
O00566 P13591 0.268968952349
O00566 Q8TEB7 0.218312937063
O00566 P02768 0.287996636536
O00566 P62879 0.183600713012
O00566 Q92499 0.277115169586
O00566 P51948 0.208436167826
O00566 O00560 0.178587494377
O00566 Q7KZI7 0.277436823105
O00566 Q5SQN1 0.240026019081
O00566 Q99426 0.158469945355
O00566 P25787 0.148105887723
O00566 P20290 0.144924207625
O00566 O96017 0.272223406523
O00566 Q13064 0.23544575725
O00566 Q99873 0.201371984952
O00566 NP_828872 0.199821984869
O00566 NP_828871 0.24
O00566 NP_828870 0.26468730259
O00566 P05155 0.255808950086
O00566 P09651 0.176991150442
O00566 Q86VK4 0.245352356247
O00566 B0QYN7 0.123268698061
O00566 P08865 0.173531397704
O00566 P69849 0.216901066925
O00566 P68104 0.239045553145
O00566 Q01196 0.229732666812
O00566 Q07820 0.199866607381
O00566 Q9Y6E2 0.238011823954
O00566 P60866 0.092570892899
O00566 Q7TFA1 0.0360209923664
O00566 Q7TFA0 0.0322426558395
O00566 Q03135 0.124826629681
O00566 NP_828868 0.0893398647073
O00566 NP_828869 0.234417344173
O00566 NP_828864 0.152996845426
O00566 NP_828865 0.0668872606949
O00566 NP_828866 0.133456051542
O00566 NP_828867 0.0821403426426
O00566 NP_828860 0.119685767098
O00566 NP_828861 0.277893857083
O00566 P23025 0.180049762497
O00566 NP_828863 0.170633138752
O00566 P13796 0.284816753927
O00566 P50583 0.108498253783
O00566 Q9BQB6 0.106471816284
O00566 Q16548 0.121674762896
O00566 Q9Y2D1 0.171557562077
O00566 Q9HCD5 0.28030463296
O00566 Q13564 0.267620674925
O00566 Q13561 0.229281160695
O00566 Q7Z3Q1 0.217183770883
O00566 Q92843 0.127390002304
O00566 P08708 0.102731730096
O00566 Q96GS6 0.174966352624
O00566 P20231 0.158489712865
O00566 A9UHW6 0.148054919908
O00566 Q13009 0.188114089478
O00566 P62942 0.0808270676692
O00566 P98161 0.0796434418774
O00566 Q9P0M6 0.213274336283
O00566 Q92994 0.29763130793
O00566 P59632 0.151741293532
O00566 P09630 0.151038101757
O00566 Q5XPI4 0.204620088325
O00566 P59637 0.0568181818182
O00566 P59636 0.0777202072539
O00566 P59635 0.0892271662763
O00566 P59634 0.0524815958205
O00566 NP_904322 0.228700516351
O00566 Q9Y4W2 0.281038374718
O00566 Q99471 0.118317061832
O00566 Q9UQN3 0.149965604219
O00566 Q6P587 0.153019213175
O00566 O43765 0.191661062542
O00566 O95295 0.101540616246
O00566 O95299 0.206973129025
O00566 P28340 0.221577420206
O00566 P27448 0.287406015038
O00566 P49069 0.182493249325
O00566 B8ZZN6 0.10572892408
O00566 P06733 0.236796158883
O00566 Q9H4F8 0.23417721519
O00566 Q56VL3 0.103905160391
O00566 Q07817 0.149965761242
O00566 Q53GL0 0.236778582401
O00566 P62937 0.113378159054
O00566 P30876 0.21897627965
O00566 P46379 0.209608678807
O00566 Q5TBA9 0.112766730699
O00566 Q9NY15 0.108616573832
O00566 P59633 0.107159460716
O00566 P62487 0.113425925926
O00566 Q8WXF8 0.182387125615
O00566 P0C6X7-PRO_0000037311 0.158560695927
O00566 Q9GZN8 0.119851920407
O00566 P0C6X7-PRO_0000037319 0.26468730259
O00566 O00303 0.196226415094
O00566 Q9UMX0 0.270002111041
O00566 Q13427 0.300747663551
O00566 P08949 0.0948699929726
O00566 P23588 0.298382013028
O00566 P62258 0.162389280036
Q9H8W4 P0C6X7-PRO_0000037322 0.260563380282
Q9H8W4 P0C6X7-PRO_0000037320 0.180980764021
Q9H8W4 P59596 0.263245033113
Q9H8W4 P59594 0.0999018163967
Q9H8W4 P59595 0.215120274914
Q9H8W4 P54274 0.21722972973
Q9H8W4 Q9BUV0 0.242843040474
Q9H8W4 Q14653 0.207353428288
Q9H8W4 O43447 0.241515837104
Q9H8W4 P35354 0.167479278401
Q9H8W4 Q9UKA8 0.27019650655
Q9H8W4 P52292 0.189328743546
Q9H8W4 Q7Z494 0.0939565627951
Q9H8W4 Q9BW92 0.150607457059
Q9H8W4 P14618 0.18619903051
Q9H8W4 O75348 0.172615564658
Q9H8W4 Q0VD86 0.272030651341
Q9H8W4 P25685 0.214611872146
Q9H8W4 Q5JRX3 0.112825033054
Q9H8W4 Q92802 0.164322723908
Q9H8W4 P40337 0.241685144124
Q9H8W4 Q9H000 0.213994565217
Q9H8W4 Q15661 0.252186588921
Q9H8W4 Q8N488 0.283122594832
Q9H8W4 Q8TF42 0.163283922463
Q9H8W4 Q13287 0.254348848143
Q9H8W4 Q8TD31 0.143915997529
Q9H8W4 Q9BYF1 0.136830315475
Q9H8W4 NP_828862 0.0732006877917
Q9H8W4 Q92560 0.144388398487
Q9H8W4 O14920 0.146720484359
Q9H8W4 P00403 0.244774477448
Q9H8W4 P10415 0.247540983607
Q9H8W4 P49703 0.251116071429
Q9H8W4 O95865 0.263027295285
Q9H8W4 O14498 0.213849287169
Q9H8W4 P13591 0.135753890181
Q9H8W4 Q8TEB7 0.211220006759
Q9H8W4 P02768 0.173137973138
Q9H8W4 P62879 0.249792874896
Q9H8W4 Q92499 0.149169031212
Q9H8W4 P51948 0.260650480989
Q9H8W4 O00560 0.262699564586
Q9H8W4 Q7KZI7 0.139389193422
Q9H8W4 Q5SQN1 0.208333333333
Q9H8W4 Q99426 0.282833787466
Q9H8W4 P25787 0.269589041096
Q9H8W4 P20290 0.26878130217
Q9H8W4 O96017 0.187706725469
Q9H8W4 Q13064 0.190570860551
Q9H8W4 Q99873 0.23106497501
Q9H8W4 NP_828872 0.25260960334
Q9H8W4 NP_828871 0.180980764021
Q9H8W4 NP_828870 0.174814814815
Q9H8W4 P05155 0.19799270073
Q9H8W4 P09651 0.199774266366
Q9H8W4 Q86VK4 0.213574097136
Q9H8W4 B0QYN7 0.238309859155
Q9H8W4 P08865 0.25569259962
Q9H8W4 P69849 0.101586489253
Q9H8W4 P68104 0.200063918185
Q9H8W4 Q01196 0.201099256385
Q9H8W4 Q07820 0.21875
Q9H8W4 Q9Y6E2 0.23079658606
Q9H8W4 P60866 0.188888888889
Q9H8W4 Q7TFA1 0.0844036697248
Q9H8W4 Q7TFA0 0.0883435582822
Q9H8W4 Q03135 0.233465234596
Q9H8W4 NP_828868 0.209826589595
Q9H8W4 NP_828869 0.124154589372
Q9H8W4 NP_828864 0.257722007722
Q9H8W4 NP_828865 0.144563918757
Q9H8W4 NP_828866 0.237562884293
Q9H8W4 NP_828867 0.176056338028
Q9H8W4 NP_828860 0.244494635799
Q9H8W4 NP_828861 0.164946034725
Q9H8W4 P23025 0.254194204372
Q9H8W4 NP_828863 0.240289069557
Q9H8W4 P13796 0.171573359073
Q9H8W4 P50583 0.213463751438
Q9H8W4 Q9BQB6 0.209236031927
Q9H8W4 Q16548 0.223669309173
Q9H8W4 Q9Y2D1 0.242913000978
Q9H8W4 Q9HCD5 0.163026521061
Q9H8W4 Q13564 0.185393258427
Q9H8W4 Q13561 0.21964017991
Q9H8W4 Q7Z3Q1 0.199806638737
Q9H8W4 Q92843 0.238789237668
Q9H8W4 P08708 0.203939745075
Q9H8W4 Q96GS6 0.248536695182
Q9H8W4 P20231 0.252186588921
Q9H8W4 A9UHW6 0.262548262548
Q9H8W4 Q13009 0.0863595662123
Q9H8W4 P62942 0.175397292525
Q9H8W4 P98161 0.0367796547518
Q9H8W4 Q9P0M6 0.239695878351
Q9H8W4 Q92994 0.163915894189
Q9H8W4 P59632 0.2685
Q9H8W4 P09630 0.286966046002
Q9H8W4 Q5XPI4 0.100369091559
Q9H8W4 P59637 0.130773845231
Q9H8W4 P59636 0.14920071048
Q9H8W4 P59635 0.182136602452
Q9H8W4 P59634 0.114873035067
Q9H8W4 NP_904322 0.195422535211
Q9H8W4 Q9Y4W2 0.148648648649
Q9H8W4 Q99471 0.225214899713
Q9H8W4 Q9UQN3 0.255543237251
Q9H8W4 Q6P587 0.260606060606
Q9H8W4 O43765 0.270718232044
Q9H8W4 O95295 0.211928199189
Q9H8W4 O95299 0.239967897271
Q9H8W4 P28340 0.110909090909
Q9H8W4 P27448 0.148322422259
Q9H8W4 P49069 0.254968492487
Q9H8W4 B8ZZN6 0.208405296488
Q9H8W4 P06733 0.216512504282
Q9H8W4 Q9H4F8 0.209180327869
Q9H8W4 Q56VL3 0.231518624642
Q9H8W4 Q07817 0.246710526316
Q9H8W4 Q53GL0 0.226585014409
Q9H8W4 P62937 0.236902050114
Q9H8W4 P30876 0.104776986012
Q9H8W4 P46379 0.104226508002
Q9H8W4 Q5TBA9 0.0516224972117
Q9H8W4 Q9NY15 0.0544808297401
Q9H8W4 P59633 0.206876790831
Q9H8W4 P62487 0.241633579126
Q9H8W4 Q8WXF8 0.251664447403
Q9H8W4 P0C6X7-PRO_0000037311 0.0732006877917
Q9H8W4 Q9GZN8 0.238526912181
Q9H8W4 P0C6X7-PRO_0000037319 0.174814814815
Q9H8W4 O00303 0.235342353424
Q9H8W4 Q9UMX0 0.163142782563
Q9H8W4 Q13427 0.142334282229
Q9H8W4 P08949 0.183411214953
Q9H8W4 P23588 0.160571566965
Q9H8W4 P62258 0.295774647887
Q96F45 P0C6X7-PRO_0000037322 0.167841710257
Q96F45 P0C6X7-PRO_0000037320 0.234976221358
Q96F45 P59596 0.133796296296
Q96F45 P59594 0.189350497367
Q96F45 P59595 0.23202831232
Q96F45 P54274 0.204715733803
Q96F45 Q9BUV0 0.169970380497
Q96F45 Q14653 0.233760494918
Q96F45 O43447 0.126987839102
Q96F45 P35354 0.251116308739
Q96F45 Q9UKA8 0.14930875576
Q96F45 P52292 0.245894554883
Q96F45 Q7Z494 0.190100349532
Q96F45 Q9BW92 0.254496228969
Q96F45 P14618 0.246220302376
Q96F45 O75348 0.0806260374674
Q96F45 Q0VD86 0.157324106113
Q96F45 P25685 0.209056093715
Q96F45 Q5JRX3 0.216129927818
Q96F45 Q92802 0.259077317386
Q96F45 P40337 0.141697588126
Q96F45 Q9H000 0.214617940199
Q96F45 Q15661 0.164380429813
Q96F45 Q8N488 0.143748555581
Q96F45 Q8TF42 0.268716018402
Q96F45 Q13287 0.17521561507
Q96F45 Q8TD31 0.242672249715
Q96F45 Q9BYF1 0.233924226625
Q96F45 NP_828862 0.142347343378
Q96F45 Q92560 0.263627546072
Q96F45 O14920 0.246449925262
Q96F45 P00403 0.134073046694
Q96F45 P10415 0.156523743661
Q96F45 P49703 0.13
Q96F45 O95865 0.185675182482
Q96F45 O14498 0.229953611663
Q96F45 P13591 0.242317969272
Q96F45 Q8TEB7 0.22001325381
Q96F45 P02768 0.25424808836
Q96F45 P62879 0.196215363821
Q96F45 Q92499 0.24985931345
Q96F45 P51948 0.170598911071
Q96F45 O00560 0.177166249716
Q96F45 Q7KZI7 0.260853769301
Q96F45 Q5SQN1 0.230111768573
Q96F45 Q99426 0.153350218743
Q96F45 P25787 0.147242095546
Q96F45 P20290 0.137746806039
Q96F45 O96017 0.253985351142
Q96F45 Q13064 0.253148067738
Q96F45 Q99873 0.191722595078
Q96F45 NP_828872 0.194150731159
Q96F45 NP_828871 0.234976221358
Q96F45 NP_828870 0.254468085106
Q96F45 P05155 0.238530115242
Q96F45 P09651 0.212256765824
Q96F45 Q86VK4 0.242516932489
Q96F45 B0QYN7 0.129115106234
Q96F45 P08865 0.171142467
Q96F45 P69849 0.203214416169
Q96F45 P68104 0.241175180881
Q96F45 Q01196 0.246924428822
Q96F45 Q07820 0.203191728478
Q96F45 Q9Y6E2 0.197653829128
Q96F45 P60866 0.0889046941679
Q96F45 Q7TFA1 0.031378228337
Q96F45 Q7TFA0 0.0364910584824
Q96F45 Q03135 0.122749590835
Q96F45 NP_828868 0.10736196319
Q96F45 NP_828869 0.2135613743
Q96F45 NP_828864 0.157211209843
Q96F45 NP_828865 0.0621712099474
Q96F45 NP_828866 0.126599953456
Q96F45 NP_828867 0.0838081671415
Q96F45 NP_828860 0.119420425333
Q96F45 NP_828861 0.257546970657
Q96F45 P23025 0.159881061299
Q96F45 NP_828863 0.176163450624
Q96F45 P13796 0.25243334744
Q96F45 P50583 0.0986811116345
Q96F45 Q9BQB6 0.115204129517
Q96F45 Q16548 0.116050538138
Q96F45 Q9Y2D1 0.1805523853
Q96F45 Q9HCD5 0.255237280889
Q96F45 Q13564 0.241528167494
Q96F45 Q13561 0.212
Q96F45 Q7Z3Q1 0.219078947368
Q96F45 Q92843 0.136300093197
Q96F45 P08708 0.0942371280113
Q96F45 Q96GS6 0.198911317759
Q96F45 P20231 0.164380429813
Q96F45 A9UHW6 0.13469104374
Q96F45 Q13009 0.169984686064
Q96F45 P62942 0.0836700736867
Q96F45 P98161 0.0849908925319
Q96F45 Q9P0M6 0.212480429434
Q96F45 Q92994 0.277178423237
Q96F45 P59632 0.158929796478
Q96F45 P09630 0.146977388094
Q96F45 Q5XPI4 0.18724420191
Q96F45 P59637 0.0596407185629
Q96F45 P59636 0.076721467715
Q96F45 P59635 0.0874200426439
Q96F45 P59634 0.0480538202787
Q96F45 NP_904322 0.23961730811
Q96F45 Q9Y4W2 0.249195228176
Q96F45 Q99471 0.103926640019
Q96F45 Q9UQN3 0.13172541744
Q96F45 Q6P587 0.144112884571
Q96F45 O43765 0.18540344515
Q96F45 O95295 0.0977567886659
Q96F45 O95299 0.186798383476
Q96F45 P28340 0.210414734332
Q96F45 P27448 0.265657521287
Q96F45 P49069 0.180659840728
Q96F45 B8ZZN6 0.10035335689
Q96F45 P06733 0.224575336422
Q96F45 Q9H4F8 0.22523714979
Q96F45 Q56VL3 0.112156125088
Q96F45 Q07817 0.145891043398
Q96F45 Q53GL0 0.221384205856
Q96F45 P62937 0.116322701689
Q96F45 P30876 0.198871473354
Q96F45 P46379 0.228463933576
Q96F45 Q5TBA9 0.105690211172
Q96F45 Q9NY15 0.120451050743
Q96F45 P59633 0.103926640019
Q96F45 P62487 0.118005151018
Q96F45 Q8WXF8 0.194124293785
Q96F45 P0C6X7-PRO_0000037311 0.142347343378
Q96F45 Q9GZN8 0.122630470396
Q96F45 P0C6X7-PRO_0000037319 0.254468085106
Q96F45 O00303 0.203545780969
Q96F45 Q9UMX0 0.275170648464
Q96F45 Q13427 0.232737535278
Q96F45 P08949 0.0964454976303
Q96F45 P23588 0.274097664544
Q96F45 P62258 0.153192466697
Q96F46 P0C6X7-PRO_0000037322 0.145729506788
Q96F46 P0C6X7-PRO_0000037320 0.216765873016
Q96F46 P59596 0.119122257053
Q96F46 P59594 0.239132915003
Q96F46 P59595 0.187447417129
Q96F46 P54274 0.189429530201
Q96F46 Q9BUV0 0.138874548271
Q96F46 Q14653 0.200067249496
Q96F46 O43447 0.0991575991576
Q96F46 P35354 0.242448979592
Q96F46 Q9UKA8 0.126692120791
Q96F46 P52292 0.217355371901
Q96F46 Q7Z494 0.231818681923
Q96F46 Q9BW92 0.25709248277
Q96F46 P14618 0.218109715796
Q96F46 O75348 0.0688065259798
Q96F46 Q0VD86 0.130449887094
Q96F46 P25685 0.162429619519
Q96F46 Q5JRX3 0.264951508621
Q96F46 Q92802 0.224770642202
Q96F46 P40337 0.117370073247
Q96F46 Q9H000 0.191510864073
Q96F46 Q15661 0.148378191856
Q96F46 Q8N488 0.116368064011
Q96F46 Q8TF42 0.25510534846
Q96F46 Q13287 0.151681537406
Q96F46 Q8TD31 0.264635887673
Q96F46 Q9BYF1 0.266835282959
Q96F46 NP_828862 0.177786438036
Q96F46 Q92560 0.2616
Q96F46 O14920 0.270352079019
Q96F46 P00403 0.12282533055
Q96F46 P10415 0.123784722222
Q96F46 P49703 0.113946172667
Q96F46 O95865 0.147261453669
Q96F46 O14498 0.19868885527
Q96F46 P13591 0.283900297852
Q96F46 Q8TEB7 0.1976802824
Q96F46 P02768 0.234420880914
Q96F46 P62879 0.160552806688
Q96F46 Q92499 0.259543203961
Q96F46 P51948 0.152830188679
Q96F46 O00560 0.149338374291
Q96F46 Q7KZI7 0.268980821049
Q96F46 Q5SQN1 0.206015037594
Q96F46 Q99426 0.129921942758
Q96F46 P25787 0.122849695917
Q96F46 P20290 0.106862231535
Q96F46 O96017 0.219821899736
Q96F46 Q13064 0.213669542137
Q96F46 Q99873 0.176340801086
Q96F46 NP_828872 0.163967956366
Q96F46 NP_828871 0.216765873016
Q96F46 NP_828870 0.235053903953
Q96F46 P05155 0.213917953828
Q96F46 P09651 0.170371627354
Q96F46 Q86VK4 0.208201366894
Q96F46 B0QYN7 0.10902716915
Q96F46 P08865 0.150103163686
Q96F46 P69849 0.249851772797
Q96F46 P68104 0.199064014708
Q96F46 Q01196 0.207063943756
Q96F46 Q07820 0.166240844831
Q96F46 Q9Y6E2 0.188552188552
Q96F46 P60866 0.0739361702128
Q96F46 Q7TFA1 0.0327044025157
Q96F46 Q7TFA0 0.0305755395683
Q96F46 Q03135 0.101421301983
Q96F46 NP_828868 0.0862190812721
Q96F46 NP_828869 0.262047751575
Q96F46 NP_828864 0.143692996042
Q96F46 NP_828865 0.052284082798
Q96F46 NP_828866 0.105263157895
Q96F46 NP_828867 0.0679801206958
Q96F46 NP_828860 0.104367654797
Q96F46 NP_828861 0.246793310602
Q96F46 P23025 0.137901277183
Q96F46 NP_828863 0.15513986614
Q96F46 P13796 0.245608327912
Q96F46 P50583 0.0855681016231
Q96F46 Q9BQB6 0.0928923293455
Q96F46 Q16548 0.102879213483
Q96F46 Q9Y2D1 0.149577804584
Q96F46 Q9HCD5 0.232131147541
Q96F46 Q13564 0.219322873658
Q96F46 Q13561 0.182877406282
Q96F46 Q7Z3Q1 0.192243396857
Q96F46 Q92843 0.108330416521
Q96F46 P08708 0.0845120226308
Q96F46 Q96GS6 0.156919910821
Q96F46 P20231 0.148378191856
Q96F46 A9UHW6 0.119449764931
Q96F46 Q13009 0.216629171354
Q96F46 P62942 0.0687511103215
Q96F46 P98161 0.104517528009
Q96F46 Q9P0M6 0.166468691668
Q96F46 Q92994 0.256695708293
Q96F46 P59632 0.142018981881
Q96F46 P09630 0.123523280056
Q96F46 Q5XPI4 0.239463176575
Q96F46 P59637 0.0489547972128
Q96F46 P59636 0.0612208578039
Q96F46 P59635 0.0762006025164
Q96F46 P59634 0.0440544412607
Q96F46 NP_904322 0.202458063445
Q96F46 Q9Y4W2 0.264588329337
Q96F46 Q99471 0.0884581497797
Q96F46 Q9UQN3 0.110394140216
Q96F46 Q6P587 0.123585726719
Q96F46 O43765 0.157524854302
Q96F46 O95295 0.0816687290083
Q96F46 O95299 0.17154526889
Q96F46 P28340 0.258529676838
Q96F46 P27448 0.260121134842
Q96F46 P49069 0.141653773423
Q96F46 B8ZZN6 0.0871713428622
Q96F46 P06733 0.190092359362
Q96F46 Q9H4F8 0.200839630563
Q96F46 Q56VL3 0.0914537444934
Q96F46 Q07817 0.120437956204
Q96F46 Q53GL0 0.188532883642
Q96F46 P62937 0.0928596552937
Q96F46 P30876 0.246857840146
Q96F46 P46379 0.254793138244
Q96F46 Q5TBA9 0.135914841098
Q96F46 Q9NY15 0.146633668935
Q96F46 P59633 0.0877533039648
Q96F46 P62487 0.0971368347093
Q96F46 Q8WXF8 0.164699846075
Q96F46 P0C6X7-PRO_0000037311 0.177786438036
Q96F46 Q9GZN8 0.101843722564
Q96F46 P0C6X7-PRO_0000037319 0.235053903953
Q96F46 O00303 0.168935011909
Q96F46 Q9UMX0 0.238788870704
Q96F46 Q13427 0.247330677291
Q96F46 P08949 0.0788727401631
Q96F46 P23588 0.239889106327
Q96F46 P62258 0.130540166205
O76024 P0C6X7-PRO_0000037322 0.144518556525
O76024 P0C6X7-PRO_0000037320 0.214779460171
O76024 P59596 0.12027729636
O76024 P59594 0.234611446126
O76024 P59595 0.181879082231
O76024 P54274 0.196225784903
O76024 Q9BUV0 0.142318890221
O76024 Q14653 0.18875502008
O76024 O43447 0.0976248690185
O76024 P35354 0.231106777182
O76024 Q9UKA8 0.125043177893
O76024 P52292 0.221289897993
O76024 Q7Z494 0.242291232305
O76024 Q9BW92 0.253390777086
O76024 P14618 0.214144736842
O76024 O75348 0.0689959414152
O76024 Q0VD86 0.123076923077
O76024 P25685 0.160808286636
O76024 Q5JRX3 0.258055853921
O76024 Q92802 0.230430528376
O76024 P40337 0.11732037487
O76024 Q9H000 0.189773679799
O76024 Q15661 0.13907967033
O76024 Q8N488 0.121170157521
O76024 Q8TF42 0.253630203291
O76024 Q13287 0.152663934426
O76024 Q8TD31 0.266308640025
O76024 Q9BYF1 0.271167768335
O76024 NP_828862 0.189668585654
O76024 Q92560 0.249920356802
O76024 O14920 0.259318001586
O76024 P00403 0.123268698061
O76024 P10415 0.129405666897
O76024 P49703 0.106086956522
O76024 O95865 0.145869043538
O76024 O14498 0.190229211979
O76024 P13591 0.276104260965
O76024 Q8TEB7 0.190563828007
O76024 P02768 0.230919129588
O76024 P62879 0.164034640856
O76024 Q92499 0.254889489585
O76024 P51948 0.148344144759
O76024 O00560 0.148965281341
O76024 Q7KZI7 0.261637999053
O76024 Q5SQN1 0.205720937968
O76024 Q99426 0.125496288624
O76024 P25787 0.124157011932
O76024 P20290 0.11642050391
O76024 O96017 0.227511490479
O76024 Q13064 0.213011889036
O76024 Q99873 0.173817567568
O76024 NP_828872 0.16064461408
O76024 NP_828871 0.214779460171
O76024 NP_828870 0.228292682927
O76024 P05155 0.208960158704
O76024 P09651 0.158925857119
O76024 Q86VK4 0.19844035175
O76024 B0QYN7 0.108145822432
O76024 P08865 0.14887063655
O76024 P69849 0.244649402862
O76024 P68104 0.195807685909
O76024 Q01196 0.197434188604
O76024 Q07820 0.162230886591
O76024 Q9Y6E2 0.187667560322
O76024 P60866 0.0728652081863
O76024 Q7TFA1 0.0350438047559
O76024 Q7TFA0 0.0284538296349
O76024 Q03135 0.103544613236
O76024 NP_828868 0.0833333333333
O76024 NP_828869 0.266384469421
O76024 NP_828864 0.146257920877
O76024 NP_828865 0.0523792613636
O76024 NP_828866 0.108752392553
O76024 NP_828867 0.0697633345108
O76024 NP_828860 0.0996683539885
O76024 NP_828861 0.245514789074
O76024 P23025 0.141875644109
O76024 NP_828863 0.147224594364
O76024 P13796 0.236722797927
O76024 P50583 0.0897120786517
O76024 Q9BQB6 0.0947128851541
O76024 Q16548 0.0964360587002
O76024 Q9Y2D1 0.139941690962
O76024 Q9HCD5 0.230091383812
O76024 Q13564 0.211902022029
O76024 Q13561 0.179663865546
O76024 Q7Z3Q1 0.201164725458
O76024 Q92843 0.113375130617
O76024 P08708 0.0784658691063
O76024 Q96GS6 0.153268475849
O76024 P20231 0.13907967033
O76024 A9UHW6 0.118870213135
O76024 Q13009 0.21062476618
O76024 P62942 0.0654056920629
O76024 P98161 0.105004694158
O76024 Q9P0M6 0.169059280527
O76024 Q92994 0.23450048185
O76024 P59632 0.138760089301
O76024 P09630 0.118948824343
O76024 Q5XPI4 0.235730088496
O76024 P59637 0.0503111111111
O76024 P59636 0.0623339826457
O76024 P59635 0.0687709398695
O76024 P59634 0.0422309337135
O76024 NP_904322 0.211274590841
O76024 Q9Y4W2 0.257520292854
O76024 Q99471 0.0887252323339
O76024 Q9UQN3 0.111593196807
O76024 Q6P587 0.119695132513
O76024 O43765 0.151142954623
O76024 O95295 0.0807387862797
O76024 O95299 0.163617886179
O76024 P28340 0.259530227185
O76024 P27448 0.260710885433
O76024 P49069 0.151069289991
O76024 B8ZZN6 0.0902546093064
O76024 P06733 0.190038442253
O76024 Q9H4F8 0.190874143406
O76024 Q56VL3 0.0932842363668
O76024 Q07817 0.124524386026
O76024 Q53GL0 0.186304128902
O76024 P62937 0.0932796639832
O76024 P30876 0.251855456868
O76024 P46379 0.242957746479
O76024 Q5TBA9 0.14042116076
O76024 Q9NY15 0.144863225299
O76024 P59633 0.0873224618622
O76024 P62487 0.0957874497465
O76024 Q8WXF8 0.147744680851
O76024 P0C6X7-PRO_0000037311 0.189668585654
O76024 Q9GZN8 0.105539052944
O76024 P0C6X7-PRO_0000037319 0.228292682927
O76024 O00303 0.180155773789
O76024 Q9UMX0 0.227598566308
O76024 Q13427 0.226717436142
O76024 P08949 0.0707231040564
O76024 P23588 0.211201298701
O76024 P62258 0.13439007581
Q15369 P0C6X7-PRO_0000037322 0.157049673859
Q15369 P0C6X7-PRO_0000037320 0.101575689364
Q15369 P59596 0.181208053691
Q15369 P59594 0.0525527399825
Q15369 P59595 0.124053371799
Q15369 P54274 0.12469004605
Q15369 Q9BUV0 0.148755955532
Q15369 Q14653 0.121096460791
Q15369 O43447 0.223113964687
Q15369 P35354 0.0928121059269
Q15369 Q9UKA8 0.188191881919
Q15369 P52292 0.101224246044
Q15369 Q7Z494 0.051949610078
Q15369 Q9BW92 0.0821651930127
Q15369 P14618 0.103560830861
Q15369 O75348 0.280385078219
Q15369 Q0VD86 0.168395363026
Q15369 P25685 0.149647887324
Q15369 Q5JRX3 0.0602698650675
Q15369 Q92802 0.0949948927477
Q15369 P40337 0.201086956522
Q15369 Q9H000 0.127182044888
Q15369 Q15661 0.154606975534
Q15369 Q8N488 0.183201058201
Q15369 Q8TF42 0.0878060263653
Q15369 Q13287 0.161809045226
Q15369 Q8TD31 0.078813559322
Q15369 Q9BYF1 0.0745210727969
Q15369 NP_828862 0.0370155680689
Q15369 Q92560 0.082666089591
Q15369 O14920 0.0780406807804
Q15369 P00403 0.186319218241
Q15369 P10415 0.179611650485
Q15369 P49703 0.199551569507
Q15369 O95865 0.170926517572
Q15369 O14498 0.126379494482
Q15369 P13591 0.0751741840851
Q15369 Q8TEB7 0.121899362155
Q15369 P02768 0.0949974734715
Q15369 P62879 0.150636802811
Q15369 Q92499 0.0813008130081
Q15369 P51948 0.154447702835
Q15369 O00560 0.159067357513
Q15369 Q7KZI7 0.077248038624
Q15369 Q5SQN1 0.113979215555
Q15369 Q99426 0.187116564417
Q15369 P25787 0.187580025608
Q15369 P20290 0.211901306241
Q15369 O96017 0.107419077628
Q15369 Q13064 0.106382978723
Q15369 Q99873 0.140422077922
Q15369 NP_828872 0.147918511957
Q15369 NP_828871 0.101575689364
Q15369 NP_828870 0.0927676974189
Q15369 P05155 0.114884163758
Q15369 P09651 0.116620388735
Q15369 Q86VK4 0.109593495935
Q15369 B0QYN7 0.202127659574
Q15369 P08865 0.166920345003
Q15369 P69849 0.0545643964058
Q15369 P68104 0.126671122995
Q15369 Q01196 0.114343707713
Q15369 Q07820 0.142730888202
Q15369 Q9Y6E2 0.13046728972
Q15369 P60866 0.304245283019
Q15369 Q7TFA1 0.146631439894
Q15369 Q7TFA0 0.155585106383
Q15369 Q03135 0.224358974359
Q15369 NP_828868 0.238049713193
Q15369 NP_828869 0.0643833360777
Q15369 NP_828864 0.15142118863
Q15369 NP_828865 0.21608040201
Q15369 NP_828866 0.231297709924
Q15369 NP_828867 0.269784172662
Q15369 NP_828860 0.227970897332
Q15369 NP_828861 0.0892121212121
Q15369 P23025 0.171038251366
Q15369 NP_828863 0.157920077034
Q15369 P13796 0.0925879710507
Q15369 P50583 0.263358778626
Q15369 Q9BQB6 0.21697287839
Q15369 Q16548 0.226492232216
Q15369 Q9Y2D1 0.161864850707
Q15369 Q9HCD5 0.0976004313831
Q15369 Q13564 0.107508033888
Q15369 Q13561 0.136704859739
Q15369 Q7Z3Q1 0.11732973702
Q15369 Q92843 0.221299093656
Q15369 P08708 0.255813953488
Q15369 Q96GS6 0.157389635317
Q15369 P20231 0.154606975534
Q15369 A9UHW6 0.191532258065
Q15369 Q13009 0.0436756102481
Q15369 P62942 0.283800243605
Q15369 P98161 0.0176846485362
Q15369 Q9P0M6 0.138018628281
Q15369 Q92994 0.0863275781615
Q15369 P59632 0.158883521202
Q15369 P09630 0.173424828447
Q15369 Q5XPI4 0.0515613652869
Q15369 P59637 0.239543726236
Q15369 P59636 0.271270036991
Q15369 P59635 0.273957158963
Q15369 P59634 0.190721649485
Q15369 NP_904322 0.106389483338
Q15369 Q9Y4W2 0.0796292395197
Q15369 Q99471 0.248799231508
Q15369 Q9UQN3 0.202909090909
Q15369 Q6P587 0.19109947644
Q15369 O43765 0.159213759214
Q15369 O95295 0.25398512221
Q15369 O95299 0.145647558386
Q15369 P28340 0.0580350777128
Q15369 P27448 0.0789307514208
Q15369 P49069 0.165109034268
Q15369 B8ZZN6 0.256238003839
Q15369 P06733 0.122214234364
Q15369 Q9H4F8 0.119807758325
Q15369 Q56VL3 0.229223744292
Q15369 Q07817 0.190839694656
Q15369 Q53GL0 0.121258052293
Q15369 P62937 0.228085106383
Q15369 P30876 0.0568471979573
Q15369 P46379 0.0557568999164
Q15369 Q5TBA9 0.0250909479991
Q15369 Q9NY15 0.0273127753304
Q15369 P59633 0.240723120837
Q15369 P62487 0.232888146912
Q15369 Q8WXF8 0.145085066163
Q15369 P0C6X7-PRO_0000037311 0.0370155680689
Q15369 Q9GZN8 0.221674876847
Q15369 P0C6X7-PRO_0000037319 0.0927676974189
Q15369 O00303 0.14900086881
Q15369 Q9UMX0 0.10097455333
Q15369 Q13427 0.0752980548003
Q15369 P08949 0.273684210526
Q15369 P23588 0.0799098196393
Q15369 P62258 0.194991055456
Q9UHI8 P0C6X7-PRO_0000037322 0.132956800488
Q9UHI8 P0C6X7-PRO_0000037320 0.202212389381
Q9UHI8 P59596 0.102409638554
Q9UHI8 P59594 0.247462215204
Q9UHI8 P59595 0.173033707865
Q9UHI8 P54274 0.177824267782
Q9UHI8 Q9BUV0 0.129909827296
Q9UHI8 Q14653 0.175299401198
Q9UHI8 O43447 0.0959564541213
Q9UHI8 P35354 0.213066938895
Q9UHI8 Q9UKA8 0.115183246073
Q9UHI8 P52292 0.197581834267
Q9UHI8 Q7Z494 0.245375408052
Q9UHI8 Q9BW92 0.239420456176
Q9UHI8 P14618 0.200176886792
Q9UHI8 O75348 0.0623136085387
Q9UHI8 Q0VD86 0.116813068269
Q9UHI8 P25685 0.152737752161
Q9UHI8 Q5JRX3 0.26803986711
Q9UHI8 Q92802 0.219865418373
Q9UHI8 P40337 0.111197030622
Q9UHI8 Q9H000 0.178587494377
Q9UHI8 Q15661 0.135723039216
Q9UHI8 Q8N488 0.109550995217
Q9UHI8 Q8TF42 0.233265720081
Q9UHI8 Q13287 0.13887195122
Q9UHI8 Q8TD31 0.24776119403
Q9UHI8 Q9BYF1 0.251345990366
Q9UHI8 NP_828862 0.199597865594
Q9UHI8 Q92560 0.245774849613
Q9UHI8 O14920 0.245541446711
Q9UHI8 P00403 0.111419753086
Q9UHI8 P10415 0.115680837954
Q9UHI8 P49703 0.0996281375891
Q9UHI8 O95865 0.136739063934
Q9UHI8 O14498 0.179015117497
Q9UHI8 P13591 0.266347911686
Q9UHI8 Q8TEB7 0.175572519084
Q9UHI8 P02768 0.222238414456
Q9UHI8 P62879 0.150007583801
Q9UHI8 Q92499 0.242385242385
Q9UHI8 P51948 0.134562633343
Q9UHI8 O00560 0.136773011754
Q9UHI8 Q7KZI7 0.246271836387
Q9UHI8 Q5SQN1 0.18162870329
Q9UHI8 Q99426 0.116669231953
Q9UHI8 P25787 0.113303530137
Q9UHI8 P20290 0.106518036848
Q9UHI8 O96017 0.20982931136
Q9UHI8 Q13064 0.205177514793
Q9UHI8 Q99873 0.160326086957
Q9UHI8 NP_828872 0.14699196848
Q9UHI8 NP_828871 0.202212389381
Q9UHI8 NP_828870 0.214473300263
Q9UHI8 P05155 0.19013771657
Q9UHI8 P09651 0.16241509434
Q9UHI8 Q86VK4 0.193433367999
Q9UHI8 B0QYN7 0.0963181606338
Q9UHI8 P08865 0.136072083079
Q9UHI8 P69849 0.259784391844
Q9UHI8 P68104 0.183320923306
Q9UHI8 Q01196 0.183716075157
Q9UHI8 Q07820 0.150234741784
Q9UHI8 Q9Y6E2 0.169064748201
Q9UHI8 P60866 0.0673258003766
Q9UHI8 Q7TFA1 0.0281086231539
Q9UHI8 Q7TFA0 0.027972027972
Q9UHI8 Q03135 0.0886331830197
Q9UHI8 NP_828868 0.0840112640801
Q9UHI8 NP_828869 0.26791927627
Q9UHI8 NP_828864 0.129298486933
Q9UHI8 NP_828865 0.0441919191919
Q9UHI8 NP_828866 0.0987443807162
Q9UHI8 NP_828867 0.0656613257933
Q9UHI8 NP_828860 0.095600808332
Q9UHI8 NP_828861 0.220287331302
Q9UHI8 P23025 0.134692001226
Q9UHI8 NP_828863 0.138893123952
Q9UHI8 P13796 0.220203488372
Q9UHI8 P50583 0.07625
Q9UHI8 Q9BQB6 0.0858790523691
Q9UHI8 Q16548 0.0924082140635
Q9UHI8 Q9Y2D1 0.132364192808
Q9UHI8 Q9HCD5 0.210480093677
Q9UHI8 Q13564 0.205245321939
Q9UHI8 Q13561 0.163660955816
Q9UHI8 Q7Z3Q1 0.179028894847
Q9UHI8 Q92843 0.101303133726
Q9UHI8 P08708 0.0691922354415
Q9UHI8 Q96GS6 0.139265579765
Q9UHI8 P20231 0.135723039216
Q9UHI8 A9UHW6 0.109189189189
Q9UHI8 Q13009 0.225461974185
Q9UHI8 P62942 0.0586385788398
Q9UHI8 P98161 0.114687983868
Q9UHI8 Q9P0M6 0.156226415094
Q9UHI8 Q92994 0.238528138528
Q9UHI8 P59632 0.12915581431
Q9UHI8 P09630 0.111282367448
Q9UHI8 Q5XPI4 0.249972578699
Q9UHI8 P59637 0.04329277927
Q9UHI8 P59636 0.0533774208786
Q9UHI8 P59635 0.0691764705882
Q9UHI8 P59634 0.0368904369854
Q9UHI8 NP_904322 0.19443210425
Q9UHI8 Q9Y4W2 0.242736510663
Q9UHI8 Q99471 0.0785078820041
Q9UHI8 Q9UQN3 0.0999072069285
Q9UHI8 Q6P587 0.108846688282
Q9UHI8 O43765 0.139354249162
Q9UHI8 O95295 0.0712161527626
Q9UHI8 O95299 0.154812348668
Q9UHI8 P28340 0.273385866802
Q9UHI8 P27448 0.239508992292
Q9UHI8 P49069 0.136204000611
Q9UHI8 B8ZZN6 0.0790748554462
Q9UHI8 P06733 0.178854493794
Q9UHI8 Q9H4F8 0.185883056677
Q9UHI8 Q56VL3 0.0800686748868
Q9UHI8 Q07817 0.112395929695
Q9UHI8 Q53GL0 0.165866106274
Q9UHI8 P62937 0.0881894671237
Q9UHI8 P30876 0.259643201543
Q9UHI8 P46379 0.262548262548
Q9UHI8 Q5TBA9 0.146774441091
Q9UHI8 Q9NY15 0.159116331096
Q9UHI8 P59633 0.0799125955986
Q9UHI8 P62487 0.0874708171206
Q9UHI8 Q8WXF8 0.150934792522
Q9UHI8 P0C6X7-PRO_0000037311 0.199597865594
Q9UHI8 Q9GZN8 0.0896219075774
Q9UHI8 P0C6X7-PRO_0000037319 0.214473300263
Q9UHI8 O00303 0.156580937973
Q9UHI8 Q9UMX0 0.21850336159
Q9UHI8 Q13427 0.235336092479
Q9UHI8 P08949 0.0712268591152
Q9UHI8 P23588 0.217074592075
Q9UHI8 P62258 0.118930547019
O60573 P0C6X7-PRO_0000037322 0.256820319849
O60573 P0C6X7-PRO_0000037320 0.181719555194
O60573 P59596 0.247497219132
O60573 P59594 0.0972495088409
O60573 P59595 0.211631108052
O60573 P54274 0.215155615697
O60573 Q9BUV0 0.277448071217
O60573 Q14653 0.206633499171
O60573 O43447 0.238882554162
O60573 P35354 0.172035139092
O60573 Q9UKA8 0.275577557756
O60573 P52292 0.195002871913
O60573 Q7Z494 0.0963627775154
O60573 Q9BW92 0.153039832285
O60573 P14618 0.188695403939
O60573 O75348 0.190560471976
O60573 Q0VD86 0.283507997794
O60573 P25685 0.252390852391
O60573 Q5JRX3 0.115096281052
O60573 Q92802 0.172141269449
O60573 P40337 0.274301675978
O60573 Q9H000 0.216326530612
O60573 Q15661 0.245374878286
O60573 Q8N488 0.242105263158
O60573 Q8TF42 0.15932435517
O60573 Q13287 0.265190767781
O60573 Q8TD31 0.143828559654
O60573 Q9BYF1 0.144778628806
O60573 NP_828862 0.0709312802031
O60573 Q92560 0.14535128313
O60573 O14920 0.143203393254
O60573 P00403 0.235587583149
O60573 P10415 0.26486784141
O60573 P49703 0.249718785152
O60573 O95865 0.246643460965
O60573 O14498 0.204962610469
O60573 P13591 0.131376409522
O60573 Q8TEB7 0.201692047377
O60573 P02768 0.168907357614
O60573 P62879 0.243153526971
O60573 Q92499 0.147667342799
O60573 P51948 0.254245066544
O60573 O00560 0.268056228793
O60573 Q7KZI7 0.14224137931
O60573 Q5SQN1 0.204107830552
O60573 Q99426 0.253157605711
O60573 P25787 0.272225289895
O60573 P20290 0.255187885586
O60573 O96017 0.188741721854
O60573 Q13064 0.183394938868
O60573 Q99873 0.219869079707
O60573 NP_828872 0.245922208281
O60573 NP_828871 0.181719555194
O60573 NP_828870 0.164112703905
O60573 P05155 0.19640682095
O60573 P09651 0.196307460437
O60573 Q86VK4 0.208541147132
O60573 B0QYN7 0.23339011925
O60573 P08865 0.274714828897
O60573 P69849 0.101254480287
O60573 P68104 0.1984
O60573 Q01196 0.200712204597
O60573 Q07820 0.237061769616
O60573 Q9Y6E2 0.216524216524
O60573 P60866 0.193985849057
O60573 Q7TFA1 0.0900678593461
O60573 Q7TFA0 0.0736386138614
O60573 Q03135 0.247293447293
O60573 NP_828868 0.191142191142
O60573 NP_828869 0.126490493071
O60573 NP_828864 0.234526112186
O60573 NP_828865 0.139156626506
O60573 NP_828866 0.243943661972
O60573 NP_828867 0.17100591716
O60573 NP_828860 0.232783153102
O60573 NP_828861 0.169093471113
O60573 P23025 0.259806418747
O60573 NP_828863 0.235294117647
O60573 P13796 0.172946859903
O60573 P50583 0.193155452436
O60573 Q9BQB6 0.204022988506
O60573 Q16548 0.231164383562
O60573 Q9Y2D1 0.218413320274
O60573 Q9HCD5 0.173607496096
O60573 Q13564 0.191226096738
O60573 Q13561 0.237237237237
O60573 Q7Z3Q1 0.203291384318
O60573 Q92843 0.257062146893
O60573 P08708 0.197429906542
O60573 Q96GS6 0.246278755074
O60573 P20231 0.245374878286
O60573 A9UHW6 0.255697609783
O60573 Q13009 0.0833084502837
O60573 P62942 0.182195845697
O60573 P98161 0.0364153942844
O60573 Q9P0M6 0.230861723447
O60573 Q92994 0.151844308667
O60573 P59632 0.253006012024
O60573 P09630 0.276490066225
O60573 Q5XPI4 0.0973198332341
O60573 P59637 0.13127646703
O60573 P59636 0.160597014925
O60573 P59635 0.171865803414
O60573 P59634 0.121341463415
O60573 NP_904322 0.182726204465
O60573 Q9Y4W2 0.149590163934
O60573 Q99471 0.207394569613
O60573 Q9UQN3 0.266480446927
O60573 Q6P587 0.258745141588
O60573 O43765 0.258763837638
O60573 O95295 0.204319906597
O60573 O95299 0.237942122186
O60573 P28340 0.108172404142
O60573 P27448 0.150696150696
O60573 P49069 0.26663428849
O60573 B8ZZN6 0.232153221126
O60573 P06733 0.215094339623
O60573 Q9H4F8 0.197964543664
O60573 Q56VL3 0.214904679376
O60573 Q07817 0.283977900552
O60573 Q53GL0 0.227994227994
O60573 P62937 0.227898966705
O60573 P30876 0.108001056245
O60573 P46379 0.104830983988
O60573 Q5TBA9 0.048764940239
O60573 Q9NY15 0.0509383378016
O60573 P59633 0.208549971115
O60573 P62487 0.222412807318
O60573 Q8WXF8 0.248999555358
O60573 P0C6X7-PRO_0000037311 0.0709312802031
O60573 Q9GZN8 0.23472301542
O60573 P0C6X7-PRO_0000037319 0.164112703905
O60573 O00303 0.243121149897
O60573 Q9UMX0 0.170891037366
O60573 Q13427 0.137362637363
O60573 P08949 0.185512367491
O60573 P23588 0.163636363636
O60573 P62258 0.286026200873
P14735 P0C6X7-PRO_0000037322 0.132637853949
P14735 P0C6X7-PRO_0000037320 0.196425997982
P14735 P59596 0.104176089251
P14735 P59594 0.259699484189
P14735 P59595 0.167105648229
P14735 P54274 0.178368121442
P14735 Q9BUV0 0.130558042375
P14735 Q14653 0.172247404591
P14735 O43447 0.0890878737289
P14735 P35354 0.224486887115
P14735 Q9UKA8 0.114083871937
P14735 P52292 0.203140757816
P14735 Q7Z494 0.26184808483
P14735 Q9BW92 0.246563814867
P14735 P14618 0.200921791733
P14735 O75348 0.0643185298622
P14735 Q0VD86 0.112214199759
P14735 P25685 0.151066350711
P14735 Q5JRX3 0.300778672298
P14735 Q92802 0.215010721944
P14735 P40337 0.107924528302
P14735 Q9H000 0.169449326303
P14735 Q15661 0.12950500972
P14735 Q8N488 0.105873493976
P14735 Q8TF42 0.237643393287
P14735 Q13287 0.140348266111
P14735 Q8TD31 0.262301918265
P14735 Q9BYF1 0.259110433698
P14735 NP_828862 0.20657783255
P14735 Q92560 0.2440834617
P14735 O14920 0.251534598214
P14735 P00403 0.110408194005
P14735 P10415 0.111111111111
P14735 P49703 0.100710721307
P14735 O95865 0.130506196805
P14735 O14498 0.174122807018
P14735 P13591 0.264786795048
P14735 Q8TEB7 0.173976608187
P14735 P02768 0.226178607036
P14735 P62879 0.141587677725
P14735 Q92499 0.246784116331
P14735 P51948 0.14090165154
P14735 O00560 0.134873323398
P14735 Q7KZI7 0.257361111111
P14735 Q5SQN1 0.183827806864
P14735 Q99426 0.118689903846
P14735 P25787 0.114204032501
P14735 P20290 0.10003022061
P14735 O96017 0.215528396837
P14735 Q13064 0.191212602977
P14735 Q99873 0.164086687307
P14735 NP_828872 0.151524119562
P14735 NP_828871 0.196425997982
P14735 NP_828870 0.214886639099
P14735 P05155 0.194155092593
P14735 P09651 0.144310141509
P14735 Q86VK4 0.185050798258
P14735 B0QYN7 0.095815645846
P14735 P08865 0.134486357537
P14735 P69849 0.269042627533
P14735 P68104 0.179953447774
P14735 Q01196 0.179898033503
P14735 Q07820 0.146554273883
P14735 Q9Y6E2 0.176694481042
P14735 P60866 0.064308681672
P14735 Q7TFA1 0.0294299876084
P14735 Q7TFA0 0.0261974887614
P14735 Q03135 0.0962063732929
P14735 NP_828868 0.0731186078461
P14735 NP_828869 0.275326797386
P14735 NP_828864 0.12876753208
P14735 NP_828865 0.0481909160893
P14735 NP_828866 0.0951588502269
P14735 NP_828867 0.0611494252874
P14735 NP_828860 0.0898058252427
P14735 NP_828861 0.22609929078
P14735 P23025 0.130740463725
P14735 NP_828863 0.140518011313
P14735 P13796 0.225174030402
P14735 P50583 0.0789754535752
P14735 Q9BQB6 0.082433460076
P14735 Q16548 0.0895703658722
P14735 Q9Y2D1 0.12907080968
P14735 Q9HCD5 0.210699470748
P14735 Q13564 0.210912755543
P14735 Q13561 0.173345075591
P14735 Q7Z3Q1 0.177069693002
P14735 Q92843 0.0961392884179
P14735 P08708 0.0736215060333
P14735 Q96GS6 0.13805415055
P14735 P20231 0.12950500972
P14735 A9UHW6 0.106722942418
P14735 Q13009 0.233434987524
P14735 P62942 0.0611963190184
P14735 P98161 0.113826690148
P14735 Q9P0M6 0.157281839623
P14735 Q92994 0.232472845253
P14735 P59632 0.127131319174
P14735 P09630 0.111177975026
P14735 Q5XPI4 0.258697786018
P14735 P59637 0.0439272503083
P14735 P59636 0.0539170506912
P14735 P59635 0.0658096112642
P14735 P59634 0.037528957529
P14735 NP_904322 0.194733796296
P14735 Q9Y4W2 0.244192555276
P14735 Q99471 0.0804142552543
P14735 Q9UQN3 0.104150943396
P14735 Q6P587 0.106841470766
P14735 O43765 0.135762081784
P14735 O95295 0.070708613317
P14735 O95299 0.160484705187
P14735 P28340 0.276136363636
P14735 P27448 0.252198185625
P14735 P49069 0.132528324389
P14735 B8ZZN6 0.0799024092711
P14735 P06733 0.181711948583
P14735 Q9H4F8 0.175284837862
P14735 Q56VL3 0.0816326530612
P14735 Q07817 0.110759969902
P14735 Q53GL0 0.178859404779
P14735 P62937 0.0845370229588
P14735 P30876 0.27371825587
P14735 P46379 0.266056181166
P14735 Q5TBA9 0.156130414817
P14735 Q9NY15 0.157372295338
P14735 P59633 0.0781297593664
P14735 P62487 0.0906743620899
P14735 Q8WXF8 0.136539032354
P14735 P0C6X7-PRO_0000037311 0.20657783255
P14735 Q9GZN8 0.088521105375
P14735 P0C6X7-PRO_0000037319 0.214886639099
P14735 O00303 0.152607475255
P14735 Q9UMX0 0.216540494215
P14735 Q13427 0.23778956182
P14735 P08949 0.0659727537119
P14735 P23588 0.21187526698
P14735 P62258 0.118644067797
Q9H7F0 P0C6X7-PRO_0000037322 0.115122443827
Q9H7F0 P0C6X7-PRO_0000037320 0.178260336155
Q9H7F0 P59596 0.095729764181
Q9H7F0 P59594 0.280438356164
Q9H7F0 P59595 0.147278150634
Q9H7F0 P54274 0.155153168796
Q9H7F0 Q9BUV0 0.109426333081
Q9H7F0 Q14653 0.152030803627
Q9H7F0 O43447 0.0781951031919
Q9H7F0 P35354 0.202357802625
Q9H7F0 Q9UKA8 0.10375079466
Q9H7F0 P52292 0.180424383662
Q9H7F0 Q7Z494 0.270610646629
Q9H7F0 Q9BW92 0.216255094702
Q9H7F0 P14618 0.181606376456
Q9H7F0 O75348 0.0529578920176
Q9H7F0 Q0VD86 0.100254452926
Q9H7F0 P25685 0.130336514314
Q9H7F0 Q5JRX3 0.263941808105
Q9H7F0 Q92802 0.192396734495
Q9H7F0 P40337 0.086257496491
Q9H7F0 Q9H000 0.148009950249
Q9H7F0 Q15661 0.111026712242
Q9H7F0 Q8N488 0.0925878757005
Q9H7F0 Q8TF42 0.20198235223
Q9H7F0 Q13287 0.118648341949
Q9H7F0 Q8TD31 0.218534380205
Q9H7F0 Q9BYF1 0.234547395895
Q9H7F0 NP_828862 0.234344200152
Q9H7F0 Q92560 0.2147731354
Q9H7F0 O14920 0.23138424821
Q9H7F0 P00403 0.0962934658005
Q9H7F0 P10415 0.0989444232481
Q9H7F0 P49703 0.0851118210863
Q9H7F0 O95865 0.11455304084
Q9H7F0 O14498 0.160084451068
Q9H7F0 P13591 0.243928318793
Q9H7F0 Q8TEB7 0.154868355688
Q9H7F0 P02768 0.201020284222
Q9H7F0 P62879 0.129583124058
Q9H7F0 Q92499 0.225131516021
Q9H7F0 P51948 0.122400100845
Q9H7F0 O00560 0.117647058824
Q9H7F0 Q7KZI7 0.23002853067
Q9H7F0 Q5SQN1 0.165306627102
Q9H7F0 Q99426 0.0977376715811
Q9H7F0 P25787 0.099261898702
Q9H7F0 P20290 0.0864623243934
Q9H7F0 O96017 0.181829313089
Q9H7F0 Q13064 0.169105891034
Q9H7F0 Q99873 0.141588492808
Q9H7F0 NP_828872 0.134629861982
Q9H7F0 NP_828871 0.178260336155
Q9H7F0 NP_828870 0.197446808511
Q9H7F0 P05155 0.175160019695
Q9H7F0 P09651 0.132191095548
Q9H7F0 Q86VK4 0.16107134041
Q9H7F0 B0QYN7 0.0809426229508
Q9H7F0 P08865 0.114787220609
Q9H7F0 P69849 0.287587610219
Q9H7F0 P68104 0.170541676973
Q9H7F0 Q01196 0.161569889811
Q9H7F0 Q07820 0.135565588162
Q9H7F0 Q9Y6E2 0.157652617183
Q9H7F0 P60866 0.0552757329201
Q9H7F0 Q7TFA1 0.0247782994262
Q9H7F0 Q7TFA0 0.0233589977815
Q9H7F0 Q03135 0.0797231479108
Q9H7F0 NP_828868 0.0631199278629
Q9H7F0 NP_828869 0.252688172043
Q9H7F0 NP_828864 0.116376042456
Q9H7F0 NP_828865 0.0402231737382
Q9H7F0 NP_828866 0.0845052416262
Q9H7F0 NP_828867 0.0522166214295
Q9H7F0 NP_828860 0.077524346489
Q9H7F0 NP_828861 0.204550956185
Q9H7F0 P23025 0.105609725212
Q9H7F0 NP_828863 0.118789407314
Q9H7F0 P13796 0.204217670585
Q9H7F0 P50583 0.0665294041951
Q9H7F0 Q9BQB6 0.0746115320406
Q9H7F0 Q16548 0.0827029106296
Q9H7F0 Q9Y2D1 0.110548950164
Q9H7F0 Q9HCD5 0.181518956479
Q9H7F0 Q13564 0.176759009561
Q9H7F0 Q13561 0.146666666667
Q9H7F0 Q7Z3Q1 0.165615337044
Q9H7F0 Q92843 0.0821286938723
Q9H7F0 P08708 0.0643124113932
Q9H7F0 Q96GS6 0.122258633728
Q9H7F0 P20231 0.111026712242
Q9H7F0 A9UHW6 0.0952077491716
Q9H7F0 Q13009 0.251088139282
Q9H7F0 P62942 0.0523797206415
Q9H7F0 P98161 0.133143061006
Q9H7F0 Q9P0M6 0.139694847424
Q9H7F0 Q92994 0.206119744609
Q9H7F0 P59632 0.111040769815
Q9H7F0 P09630 0.0965771726683
Q9H7F0 Q5XPI4 0.270264505119
Q9H7F0 P59637 0.0392207792208
Q9H7F0 P59636 0.0480445480445
Q9H7F0 P59635 0.0604182804028
Q9H7F0 P59634 0.032392350722
Q9H7F0 NP_904322 0.17368291482
Q9H7F0 Q9Y4W2 0.213089255803
Q9H7F0 Q99471 0.0690408845462
Q9H7F0 Q9UQN3 0.0876610948067
Q9H7F0 Q6P587 0.0950560652396
Q9H7F0 O43765 0.120700516568
Q9H7F0 O95295 0.0604381443299
Q9H7F0 O95299 0.13472866274
Q9H7F0 P28340 0.266636124155
Q9H7F0 P27448 0.222275277546
Q9H7F0 P49069 0.118686868687
Q9H7F0 B8ZZN6 0.0635778635779
Q9H7F0 P06733 0.154008438819
Q9H7F0 Q9H4F8 0.152146934723
Q9H7F0 Q56VL3 0.0690408845462
Q9H7F0 Q07817 0.097110856561
Q9H7F0 Q53GL0 0.148512386406
Q9H7F0 P62937 0.0729233534472
Q9H7F0 P30876 0.280177313026
Q9H7F0 P46379 0.260963910461
Q9H7F0 Q5TBA9 0.17737049379
Q9H7F0 Q9NY15 0.176911626881
Q9H7F0 P59633 0.0676266392389
Q9H7F0 P62487 0.0772190867111
Q9H7F0 Q8WXF8 0.123773584906
Q9H7F0 P0C6X7-PRO_0000037311 0.234344200152
Q9H7F0 Q9GZN8 0.0792510900231
Q9H7F0 P0C6X7-PRO_0000037319 0.197446808511
Q9H7F0 O00303 0.13193835359
Q9H7F0 Q9UMX0 0.188238159016
Q9H7F0 Q13427 0.206373836238
Q9H7F0 P08949 0.0562943834732
Q9H7F0 P23588 0.180813600486
Q9H7F0 P62258 0.106485594619
P35241 P0C6X7-PRO_0000037322 0.18730729702
P35241 P0C6X7-PRO_0000037320 0.26304295074
P35241 P59596 0.156749672346
P35241 P59594 0.182150436218
P35241 P59595 0.249750996016
P35241 P54274 0.257376642698
P35241 Q9BUV0 0.189495365602
P35241 Q14653 0.238000497389
P35241 O43447 0.132325643065
P35241 P35354 0.271866546438
P35241 Q9UKA8 0.180443285528
P35241 P52292 0.270676691729
P35241 Q7Z494 0.186236656825
P35241 Q9BW92 0.264682850431
P35241 P14618 0.279272727273
P35241 O75348 0.106681034483
P35241 Q0VD86 0.167885117493
P35241 P25685 0.219369598373
P35241 Q5JRX3 0.215656070578
P35241 Q92802 0.272167768407
P35241 P40337 0.158129760967
P35241 Q9H000 0.23216957606
P35241 Q15661 0.17265443267
P35241 Q8N488 0.171637885924
P35241 Q8TF42 0.259588895953
P35241 Q13287 0.217892847988
P35241 Q8TD31 0.280292814487
P35241 Q9BYF1 0.248813916711
P35241 NP_828862 0.136128158125
P35241 Q92560 0.267674783975
P35241 O14920 0.267914539611
P35241 P00403 0.155456686731
P35241 P10415 0.152882859379
P35241 P49703 0.155467720685
P35241 O95865 0.190255220418
P35241 O14498 0.233217304823
P35241 P13591 0.242194092827
P35241 Q8TEB7 0.258577821979
P35241 P02768 0.27884398284
P35241 P62879 0.197763091002
P35241 Q92499 0.251898253607
P35241 P51948 0.221111965155
P35241 O00560 0.1901336074
P35241 Q7KZI7 0.257074604925
P35241 Q5SQN1 0.265155248891
P35241 Q99426 0.176654507556
P35241 P25787 0.171107628004
P35241 P20290 0.159473684211
P35241 O96017 0.277254048828
P35241 Q13064 0.261643501585
P35241 Q99873 0.223707440101
P35241 NP_828872 0.209898477157
P35241 NP_828871 0.26304295074
P35241 NP_828870 0.267791970803
P35241 P05155 0.261358085002
P35241 P09651 0.201966717095
P35241 Q86VK4 0.262770137525
P35241 B0QYN7 0.14055055585
P35241 P08865 0.200565698123
P35241 P69849 0.192024539877
P35241 P68104 0.264299802761
P35241 Q01196 0.241660489251
P35241 Q07820 0.21247464503
P35241 Q9Y6E2 0.257413406429
P35241 P60866 0.0993805548074
P35241 Q7TFA1 0.0426058273777
P35241 Q7TFA0 0.0363336085879
P35241 Q03135 0.13282078473
P35241 NP_828868 0.0980444682561
P35241 NP_828869 0.211644254279
P35241 NP_828864 0.180484037075
P35241 NP_828865 0.0777807995649
P35241 NP_828866 0.146360759494
P35241 NP_828867 0.0898300512544
P35241 NP_828860 0.13963963964
P35241 NP_828861 0.269147084421
P35241 P23025 0.196793379881
P35241 NP_828863 0.186666666667
P35241 P13796 0.280928986155
P35241 P50583 0.122961774926
P35241 Q9BQB6 0.120574926803
P35241 Q16548 0.129211992571
P35241 Q9Y2D1 0.1891124871
P35241 Q9HCD5 0.287559808612
P35241 Q13564 0.282218992248
P35241 Q13561 0.253566958698
P35241 Q7Z3Q1 0.230086313194
P35241 Q92843 0.149986796937
P35241 P08708 0.117189595066
P35241 Q96GS6 0.190829918033
P35241 P20231 0.17265443267
P35241 A9UHW6 0.16535639413
P35241 Q13009 0.162927298989
P35241 P62942 0.0940032414911
P35241 P98161 0.0710190966517
P35241 Q9P0M6 0.237266767524
P35241 Q92994 0.277906243431
P35241 P59632 0.170372285419
P35241 P09630 0.171846435101
P35241 Q5XPI4 0.183098591549
P35241 P59637 0.0683923705722
P35241 P59636 0.0893824485374
P35241 P59635 0.0968783638321
P35241 P59634 0.0607054963084
P35241 NP_904322 0.242061553493
P35241 Q9Y4W2 0.257569950172
P35241 Q99471 0.131003201708
P35241 Q9UQN3 0.164959285527
P35241 Q6P587 0.165269774751
P35241 O43765 0.20757614538
P35241 O95295 0.112332439678
P35241 O95299 0.22993162826
P35241 P28340 0.2064404062
P35241 P27448 0.270777479893
P35241 P49069 0.192544987147
P35241 B8ZZN6 0.120855614973
P35241 P06733 0.255213505462
P35241 Q9H4F8 0.240069513406
P35241 Q56VL3 0.119797225187
P35241 Q07817 0.167755422002
P35241 Q53GL0 0.260554584062
P35241 P62937 0.130619845704
P35241 P30876 0.197168857432
P35241 P46379 0.189535644212
P35241 Q5TBA9 0.100349632104
P35241 Q9NY15 0.100308641975
P35241 P59633 0.118729989328
P35241 P62487 0.132766861391
P35241 Q8WXF8 0.205867346939
P35241 P0C6X7-PRO_0000037311 0.136128158125
P35241 Q9GZN8 0.130838641189
P35241 P0C6X7-PRO_0000037319 0.267791970803
P35241 O00303 0.206023791445
P35241 Q9UMX0 0.280420750657
P35241 Q13427 0.273038842346
P35241 P08949 0.10067294751
P35241 P23588 0.289715438046
P35241 P62258 0.177708495713
P0C7P0 P0C6X7-PRO_0000037322 0.167828685259
P0C7P0 P0C6X7-PRO_0000037320 0.110114878117
P0C7P0 P59596 0.211295681063
P0C7P0 P59594 0.0578121106404
P0C7P0 P59595 0.134505021521
P0C7P0 P54274 0.138125440451
P0C7P0 Q9BUV0 0.181722689076
P0C7P0 Q14653 0.129099068001
P0C7P0 O43447 0.237113402062
P0C7P0 P35354 0.0992462311558
P0C7P0 Q9UKA8 0.196831200488
P0C7P0 P52292 0.120689655172
P0C7P0 Q7Z494 0.0564071856287
P0C7P0 Q9BW92 0.0930782459157
P0C7P0 P14618 0.122008862629
P0C7P0 O75348 0.269639065817
P0C7P0 Q0VD86 0.205562273277
P0C7P0 P25685 0.167468299082
P0C7P0 Q5JRX3 0.0680628272251
P0C7P0 Q92802 0.099720172984
P0C7P0 P40337 0.207128446537
P0C7P0 Q9H000 0.133593196315
P0C7P0 Q15661 0.176652892562
P0C7P0 Q8N488 0.205631958088
P0C7P0 Q8TF42 0.10086793338
P0C7P0 Q13287 0.169077306733
P0C7P0 Q8TD31 0.0872228088701
P0C7P0 Q9BYF1 0.0829035339064
P0C7P0 NP_828862 0.0413530725333
P0C7P0 Q92560 0.0864969801553
P0C7P0 O14920 0.0902131181461
P0C7P0 P00403 0.196774193548
P0C7P0 P10415 0.197233914612
P0C7P0 P49703 0.230598669623
P0C7P0 O95865 0.18647649234
P0C7P0 O14498 0.1388101983
P0C7P0 P13591 0.0778935820077
P0C7P0 Q8TEB7 0.146281283045
P0C7P0 P02768 0.100931286182
P0C7P0 P62879 0.160994764398
P0C7P0 Q92499 0.0885286783042
P0C7P0 P51948 0.163998059195
P0C7P0 O00560 0.171722365039
P0C7P0 Q7KZI7 0.0836341756919
P0C7P0 Q5SQN1 0.134756504336
P0C7P0 Q99426 0.193313069909
P0C7P0 P25787 0.207989854153
P0C7P0 P20290 0.232591529074
P0C7P0 O96017 0.116657159156
P0C7P0 Q13064 0.122388937923
P0C7P0 Q99873 0.146430012102
P0C7P0 NP_828872 0.156181258249
P0C7P0 NP_828871 0.110114878117
P0C7P0 NP_828870 0.102596741344
P0C7P0 P05155 0.120341124447
P0C7P0 P09651 0.127365930599
P0C7P0 Q86VK4 0.131391585761
P0C7P0 B0QYN7 0.217881292261
P0C7P0 P08865 0.179758308157
P0C7P0 P69849 0.0595269040811
P0C7P0 P68104 0.129032258065
P0C7P0 Q01196 0.137327499159
P0C7P0 Q07820 0.160667251975
P0C7P0 Q9Y6E2 0.142379182156
P0C7P0 P60866 0.261930010604
P0C7P0 Q7TFA1 0.122119815668
P0C7P0 Q7TFA0 0.136732329085
P0C7P0 Q03135 0.221694378464
P0C7P0 NP_828868 0.266729500471
P0C7P0 NP_828869 0.0709592641261
P0C7P0 NP_828864 0.15641025641
P0C7P0 NP_828865 0.200661521499
P0C7P0 NP_828866 0.216603773585
P0C7P0 NP_828867 0.24439701174
P0C7P0 NP_828860 0.217252396166
P0C7P0 NP_828861 0.098309178744
P0C7P0 P23025 0.183197831978
P0C7P0 NP_828863 0.159177820268
P0C7P0 P13796 0.0974639482844
P0C7P0 P50583 0.250235183443
P0C7P0 Q9BQB6 0.229706390328
P0C7P0 Q16548 0.213247172859
P0C7P0 Q9Y2D1 0.173076923077
P0C7P0 Q9HCD5 0.105263157895
P0C7P0 Q13564 0.116928446771
P0C7P0 Q13561 0.138648860958
P0C7P0 Q7Z3Q1 0.121435759812
P0C7P0 Q92843 0.23002240478
P0C7P0 P08708 0.269510926119
P0C7P0 Q96GS6 0.171986660314
P0C7P0 P20231 0.176652892562
P0C7P0 A9UHW6 0.206919494345
P0C7P0 Q13009 0.0487460972908
P0C7P0 P62942 0.251072961373
P0C7P0 P98161 0.0210538041662
P0C7P0 Q9P0M6 0.153554901136
P0C7P0 Q92994 0.0969541966984
P0C7P0 P59632 0.176783812567
P0C7P0 P09630 0.193448702101
P0C7P0 Q5XPI4 0.0571463090492
P0C7P0 P59637 0.198888888889
P0C7P0 P59636 0.234273318872
P0C7P0 P59635 0.272727272727
P0C7P0 P59634 0.165727170237
P0C7P0 NP_904322 0.11412051126
P0C7P0 Q9Y4W2 0.0909281814364
P0C7P0 Q99471 0.268939393939
P0C7P0 Q9UQN3 0.21726618705
P0C7P0 Q6P587 0.216461438756
P0C7P0 O43765 0.170243902439
P0C7P0 O95295 0.292708333333
P0C7P0 O95299 0.15358649789
P0C7P0 P28340 0.06687535572
P0C7P0 P27448 0.0879143936215
P0C7P0 P49069 0.171045852653
P0C7P0 B8ZZN6 0.25449385052
P0C7P0 P06733 0.138720057204
P0C7P0 Q9H4F8 0.141734972678
P0C7P0 Q56VL3 0.27027027027
P0C7P0 Q07817 0.192186515438
P0C7P0 Q53GL0 0.138281838734
P0C7P0 P62937 0.257983193277
P0C7P0 P30876 0.0608905579399
P0C7P0 P46379 0.0627347336208
P0C7P0 Q5TBA9 0.0286523761159
P0C7P0 Q9NY15 0.0303403755869
P0C7P0 P59633 0.265478424015
P0C7P0 P62487 0.23165704864
P0C7P0 Q8WXF8 0.158141717504
P0C7P0 P0C6X7-PRO_0000037311 0.0413530725333
P0C7P0 Q9GZN8 0.228710462287
P0C7P0 P0C6X7-PRO_0000037319 0.102596741344
P0C7P0 O00303 0.147173068623
P0C7P0 Q9UMX0 0.103262334861
P0C7P0 Q13427 0.0819432860717
P0C7P0 P08949 0.273015873016
P0C7P0 P23588 0.0948340404292
P0C7P0 P62258 0.183806146572
O75439 P0C6X7-PRO_0000037322 0.223088455772
O75439 P0C6X7-PRO_0000037320 0.268125158993
O75439 P59596 0.176488643339
O75439 P59594 0.168574153553
O75439 P59595 0.262792714657
O75439 P54274 0.274741081703
O75439 Q9BUV0 0.215509467989
O75439 Q14653 0.270207852194
O75439 O43447 0.155569383945
O75439 P35354 0.255412252418
O75439 Q9UKA8 0.205613178768
O75439 P52292 0.282608695652
O75439 Q7Z494 0.163223140496
O75439 Q9BW92 0.237136019146
O75439 P14618 0.28582866293
O75439 O75348 0.119492868463
O75439 Q0VD86 0.183318056829
O75439 P25685 0.240153982825
O75439 Q5JRX3 0.195969916276
O75439 Q92802 0.253202888423
O75439 P40337 0.186769230769
O75439 Q9H000 0.262959745149
O75439 Q15661 0.215277777778
O75439 Q8N488 0.179173047473
O75439 Q8TF42 0.251675675676
O75439 Q13287 0.230861244019
O75439 Q8TD31 0.241710810281
O75439 Q9BYF1 0.218331248883
O75439 NP_828862 0.124227093873
O75439 Q92560 0.236494597839
O75439 O14920 0.232338787295
O75439 P00403 0.189950980392
O75439 P10415 0.196275946276
O75439 P49703 0.16893143916
O75439 O95865 0.218844069837
O75439 O14498 0.267243867244
O75439 P13591 0.21368547419
O75439 Q8TEB7 0.271572871573
O75439 P02768 0.268973471742
O75439 P62879 0.238969499556
O75439 Q92499 0.249516814843
O75439 P51948 0.228631201435
O75439 O00560 0.225187406297
O75439 Q7KZI7 0.230740463725
O75439 Q5SQN1 0.285632676378
O75439 Q99426 0.201158183481
O75439 P25787 0.191073066341
O75439 P20290 0.176688251619
O75439 O96017 0.272750775595
O75439 Q13064 0.269077373039
O75439 Q99873 0.253521126761
O75439 NP_828872 0.250073898906
O75439 NP_828871 0.268125158993
O75439 NP_828870 0.256643356643
O75439 P05155 0.294317217981
O75439 P09651 0.234672924611
O75439 Q86VK4 0.288762446657
O75439 B0QYN7 0.157714995343
O75439 P08865 0.226590636255
O75439 P69849 0.169314796425
O75439 P68104 0.28122320663
O75439 Q01196 0.277363896848
O75439 Q07820 0.249778565102
O75439 Q9Y6E2 0.264756944444
O75439 P60866 0.123891001267
O75439 Q7TFA1 0.0522557611165
O75439 Q7TFA0 0.0523407022107
O75439 Q03135 0.16734059098
O75439 NP_828868 0.142002518892
O75439 NP_828869 0.198294573643
O75439 NP_828864 0.213706041479
O75439 NP_828865 0.0887820512821
O75439 NP_828866 0.179598145286
O75439 NP_828867 0.115873015873
O75439 NP_828860 0.170966739198
O75439 NP_828861 0.245224344736
O75439 P23025 0.21419939577
O75439 NP_828863 0.223451989231
O75439 P13796 0.258895985401
O75439 P50583 0.14290201005
O75439 Q9BQB6 0.1525
O75439 Q16548 0.166251556663
O75439 Q9Y2D1 0.210906899669
O75439 Q9HCD5 0.254527655409
O75439 Q13564 0.286842105263
O75439 Q13561 0.265270506108
O75439 Q7Z3Q1 0.271012006861
O75439 Q92843 0.172445820433
O75439 P08708 0.133354350567
O75439 Q96GS6 0.224977591873
O75439 P20231 0.215277777778
O75439 A9UHW6 0.190856090825
O75439 Q13009 0.143329122534
O75439 P62942 0.105246422893
O75439 P98161 0.0635327739713
O75439 Q9P0M6 0.256966852449
O75439 Q92994 0.246193437701
O75439 P59632 0.206886137119
O75439 P09630 0.190709046455
O75439 Q5XPI4 0.16819076282
O75439 P59637 0.0828782524896
O75439 P59636 0.0982456140351
O75439 P59635 0.119025007914
O75439 P59634 0.068064516129
O75439 NP_904322 0.283717105263
O75439 Q9Y4W2 0.231459797034
O75439 Q99471 0.143215293012
O75439 Q9UQN3 0.183692307692
O75439 Q6P587 0.192578963508
O75439 O43765 0.238208955224
O75439 O95295 0.137094232587
O75439 O95299 0.257370283019
O75439 P28340 0.181461434371
O75439 P27448 0.232644305772
O75439 P49069 0.228322832283
O75439 B8ZZN6 0.140747722275
O75439 P06733 0.284067991933
O75439 Q9H4F8 0.267070008643
O75439 Q56VL3 0.148229395174
O75439 Q07817 0.194495412844
O75439 Q53GL0 0.262333139872
O75439 P62937 0.151467832605
O75439 P30876 0.178434382195
O75439 P46379 0.180373460469
O75439 Q5TBA9 0.0884157533169
O75439 Q9NY15 0.090391908976
O75439 P59633 0.152616734566
O75439 P62487 0.154565285136
O75439 Q8WXF8 0.2378828427
O75439 P0C6X7-PRO_0000037311 0.124227093873
O75439 Q9GZN8 0.163189037683
O75439 P0C6X7-PRO_0000037319 0.256643356643
O75439 O00303 0.242486741308
O75439 Q9UMX0 0.265782363056
O75439 Q13427 0.209577355564
O75439 P08949 0.124445851805
O75439 P23588 0.233691920348
O75439 P62258 0.203219927096
Q2T9J0 P0C6X7-PRO_0000037322 0.195595854922
Q2T9J0 P0C6X7-PRO_0000037320 0.260699437515
Q2T9J0 P59596 0.161512027491
Q2T9J0 P59594 0.18038984052
Q2T9J0 P59595 0.239708835341
Q2T9J0 P54274 0.235191202199
Q2T9J0 Q9BUV0 0.18743509865
Q2T9J0 Q14653 0.259212835297
Q2T9J0 O43447 0.146295801016
Q2T9J0 P35354 0.265670966282
Q2T9J0 Q9UKA8 0.17249539837
Q2T9J0 P52292 0.275727206062
Q2T9J0 Q7Z494 0.175332802367
Q2T9J0 Q9BW92 0.261048909841
Q2T9J0 P14618 0.269973124847
Q2T9J0 O75348 0.0948369565217
Q2T9J0 Q0VD86 0.174828857293
Q2T9J0 P25685 0.214761660687
Q2T9J0 Q5JRX3 0.20381807973
Q2T9J0 Q92802 0.246453089245
Q2T9J0 P40337 0.17298013245
Q2T9J0 Q9H000 0.24358974359
Q2T9J0 Q15661 0.200156372166
Q2T9J0 Q8N488 0.164907651715
Q2T9J0 Q8TF42 0.266482347937
Q2T9J0 Q13287 0.188162315844
Q2T9J0 Q8TD31 0.247584074217
Q2T9J0 Q9BYF1 0.237222418047
Q2T9J0 NP_828862 0.133679169992
Q2T9J0 Q92560 0.252807881773
Q2T9J0 O14920 0.245827010622
Q2T9J0 P00403 0.167062549485
Q2T9J0 P10415 0.179952644041
Q2T9J0 P49703 0.151740632474
Q2T9J0 O95865 0.211853392254
Q2T9J0 O14498 0.249373433584
Q2T9J0 P13591 0.228672985782
Q2T9J0 Q8TEB7 0.26365914787
Q2T9J0 P02768 0.260879419764
Q2T9J0 P62879 0.216043054844
Q2T9J0 Q92499 0.246619691487
Q2T9J0 P51948 0.198656677861
Q2T9J0 O00560 0.208549222798
Q2T9J0 Q7KZI7 0.240737327189
Q2T9J0 Q5SQN1 0.264530551416
Q2T9J0 Q99426 0.167892800841
Q2T9J0 P25787 0.166491043203
Q2T9J0 P20290 0.157112526539
Q2T9J0 O96017 0.275517661389
Q2T9J0 Q13064 0.271565495208
Q2T9J0 Q99873 0.227307398932
Q2T9J0 NP_828872 0.210593654043
Q2T9J0 NP_828871 0.260699437515
Q2T9J0 NP_828870 0.274788184108
Q2T9J0 P05155 0.262186115214
Q2T9J0 P09651 0.207676664972
Q2T9J0 Q86VK4 0.257920792079
Q2T9J0 B0QYN7 0.145488521089
Q2T9J0 P08865 0.199377754732
Q2T9J0 P69849 0.193655477684
Q2T9J0 P68104 0.261928429423
Q2T9J0 Q01196 0.264508094645
Q2T9J0 Q07820 0.231083844581
Q2T9J0 Q9Y6E2 0.239135895504
Q2T9J0 P60866 0.0986145069275
Q2T9J0 Q7TFA1 0.0474209650582
Q2T9J0 Q7TFA0 0.04526520411
Q2T9J0 Q03135 0.146256684492
Q2T9J0 NP_828868 0.118076195623
Q2T9J0 NP_828869 0.206220315612
Q2T9J0 NP_828864 0.185617860852
Q2T9J0 NP_828865 0.0727023319616
Q2T9J0 NP_828866 0.147074468085
Q2T9J0 NP_828867 0.100136054422
Q2T9J0 NP_828860 0.14564404062
Q2T9J0 NP_828861 0.259445293732
Q2T9J0 P23025 0.187483702738
Q2T9J0 NP_828863 0.204756980352
Q2T9J0 P13796 0.272808787267
Q2T9J0 P50583 0.123483418711
Q2T9J0 Q9BQB6 0.139865771812
Q2T9J0 Q16548 0.1337971635
Q2T9J0 Q9Y2D1 0.193808532778
Q2T9J0 Q9HCD5 0.274561614221
Q2T9J0 Q13564 0.268310546875
Q2T9J0 Q13561 0.233661367651
Q2T9J0 Q7Z3Q1 0.246333581904
Q2T9J0 Q92843 0.153661784288
Q2T9J0 P08708 0.107925344874
Q2T9J0 Q96GS6 0.219266528926
Q2T9J0 P20231 0.200156372166
Q2T9J0 A9UHW6 0.156712473573
Q2T9J0 Q13009 0.158757716049
Q2T9J0 P62942 0.0975476839237
Q2T9J0 P98161 0.0763244428206
Q2T9J0 Q9P0M6 0.234112862227
Q2T9J0 Q92994 0.256329113924
Q2T9J0 P59632 0.188477580813
Q2T9J0 P09630 0.164867000263
Q2T9J0 Q5XPI4 0.177604405691
Q2T9J0 P59637 0.0706432105553
Q2T9J0 P59636 0.0841530054645
Q2T9J0 P59635 0.10667752443
Q2T9J0 P59634 0.0615172413793
Q2T9J0 NP_904322 0.25086164451
Q2T9J0 Q9Y4W2 0.249759661604
Q2T9J0 Q99471 0.119214208827
Q2T9J0 Q9UQN3 0.14119205298
Q2T9J0 Q6P587 0.180665610143
Q2T9J0 O43765 0.214451612903
Q2T9J0 O95295 0.117901568415
Q2T9J0 O95299 0.215471023743
Q2T9J0 P28340 0.199410740592
Q2T9J0 P27448 0.240345821326
Q2T9J0 P49069 0.192327630897
Q2T9J0 B8ZZN6 0.121089536138
Q2T9J0 P06733 0.257757757758
Q2T9J0 Q9H4F8 0.251251251251
Q2T9J0 Q56VL3 0.128363832078
Q2T9J0 Q07817 0.167325428195
Q2T9J0 Q53GL0 0.240493578444
Q2T9J0 P62937 0.131204722297
Q2T9J0 P30876 0.193286890437
Q2T9J0 P46379 0.203723125328
Q2T9J0 Q5TBA9 0.0967826177792
Q2T9J0 Q9NY15 0.106871102466
Q2T9J0 P59633 0.116523143165
Q2T9J0 P62487 0.132029994644
Q2T9J0 Q8WXF8 0.214763374486
Q2T9J0 P0C6X7-PRO_0000037311 0.133679169992
Q2T9J0 Q9GZN8 0.139186295503
Q2T9J0 P0C6X7-PRO_0000037319 0.274788184108
Q2T9J0 O00303 0.223526409798
Q2T9J0 Q9UMX0 0.283787039268
Q2T9J0 Q13427 0.212416427889
Q2T9J0 P08949 0.11376595167
Q2T9J0 P23588 0.247863247863
Q2T9J0 P62258 0.175530521352
O75534 P0C6X7-PRO_0000037322 0.165590581086
O75534 P0C6X7-PRO_0000037320 0.226569608735
O75534 P59596 0.1248795529
O75534 P59594 0.226744854548
O75534 P59595 0.209461966605
O75534 P54274 0.217125947845
O75534 Q9BUV0 0.151958919741
O75534 Q14653 0.206116774791
O75534 O43447 0.113702623907
O75534 P35354 0.254127781766
O75534 Q9UKA8 0.141101938952
O75534 P52292 0.236492632345
O75534 Q7Z494 0.226582418801
O75534 Q9BW92 0.278930707
O75534 P14618 0.24168030551
O75534 O75348 0.0794337396775
O75534 Q0VD86 0.132398155265
O75534 P25685 0.184438583271
O75534 Q5JRX3 0.250679717238
O75534 Q92802 0.25310754819
O75534 P40337 0.126230457441
O75534 Q9H000 0.210624071322
O75534 Q15661 0.14609956132
O75534 Q8N488 0.135681293303
O75534 Q8TF42 0.259391134057
O75534 Q13287 0.177251184834
O75534 Q8TD31 0.285913043478
O75534 Q9BYF1 0.283609888249
O75534 NP_828862 0.17661808494
O75534 Q92560 0.286817623311
O75534 O14920 0.293326345213
O75534 P00403 0.12781520693
O75534 P10415 0.13904359516
O75534 P49703 0.122460824144
O75534 O95865 0.157053112507
O75534 O14498 0.20719051149
O75534 P13591 0.287296416938
O75534 Q8TEB7 0.211267605634
O75534 P02768 0.255513717052
O75534 P62879 0.17709118312
O75534 Q92499 0.284337771549
O75534 P51948 0.170551449687
O75534 O00560 0.166160273452
O75534 Q7KZI7 0.289263377345
O75534 Q5SQN1 0.223858615611
O75534 Q99426 0.143323100537
O75534 P25787 0.135140330642
O75534 P20290 0.125048318516
O75534 O96017 0.24605334785
O75534 Q13064 0.227579908676
O75534 Q99873 0.1897359056
O75534 NP_828872 0.181407602559
O75534 NP_828871 0.226569608735
O75534 NP_828870 0.25588076854
O75534 P05155 0.226773957571
O75534 P09651 0.190823970037
O75534 Q86VK4 0.228424531766
O75534 B0QYN7 0.113936335404
O75534 P08865 0.157514725442
O75534 P69849 0.247818290496
O75534 P68104 0.218600368324
O75534 Q01196 0.209924368198
O75534 Q07820 0.183339601354
O75534 Q9Y6E2 0.206237237795
O75534 P60866 0.0864949872223
O75534 Q7TFA1 0.0323224261772
O75534 Q7TFA0 0.0311563810665
O75534 Q03135 0.110571317528
O75534 NP_828868 0.091638926963
O75534 NP_828869 0.265127977511
O75534 NP_828864 0.148345378471
O75534 NP_828865 0.0566224509998
O75534 NP_828866 0.114595431669
O75534 NP_828867 0.0795119071049
O75534 NP_828860 0.114413364413
O75534 NP_828861 0.269532643596
O75534 P23025 0.153215035299
O75534 NP_828863 0.164012135002
O75534 P13796 0.258445040214
O75534 P50583 0.101661779081
O75534 Q9BQB6 0.0970571038784
O75534 Q16548 0.115302352712
O75534 Q9Y2D1 0.149523809524
O75534 Q9HCD5 0.248242293131
O75534 Q13564 0.241730279898
O75534 Q13561 0.205624883591
O75534 Q7Z3Q1 0.207588874563
O75534 Q92843 0.121100561907
O75534 P08708 0.0921026846953
O75534 Q96GS6 0.167677150436
O75534 P20231 0.14609956132
O75534 A9UHW6 0.132755298651
O75534 Q13009 0.202358490566
O75534 P62942 0.0748620961387
O75534 P98161 0.0941960727484
O75534 Q9P0M6 0.192696629213
O75534 Q92994 0.268379096546
O75534 P59632 0.150896604349
O75534 P09630 0.136075341149
O75534 Q5XPI4 0.220049173
O75534 P59637 0.0561062648692
O75534 P59636 0.0698776154757
O75534 P59635 0.0825147347741
O75534 P59634 0.0461140926257
O75534 NP_904322 0.22147037308
O75534 Q9Y4W2 0.279375657664
O75534 Q99471 0.0966419367435
O75534 Q9UQN3 0.129897703146
O75534 Q6P587 0.131163328197
O75534 O43765 0.169096761977
O75534 O95295 0.0881661442006
O75534 O95299 0.19763291377
O75534 P28340 0.250681906741
O75534 P27448 0.287537143856
O75534 P49069 0.162044072948
O75534 B8ZZN6 0.0956198670317
O75534 P06733 0.214920399852
O75534 Q9H4F8 0.208256201407
O75534 Q56VL3 0.099765716517
O75534 Q07817 0.139011728514
O75534 Q53GL0 0.200111586386
O75534 P62937 0.110072082603
O75534 P30876 0.244985849637
O75534 P46379 0.237022900763
O75534 Q5TBA9 0.126999690371
O75534 Q9NY15 0.135960702388
O75534 P59633 0.0915657946115
O75534 P62487 0.111478599222
O75534 Q8WXF8 0.171892708727
O75534 P0C6X7-PRO_0000037311 0.17661808494
O75534 Q9GZN8 0.111629716064
O75534 P0C6X7-PRO_0000037319 0.25588076854
O75534 O00303 0.184225352113
O75534 Q9UMX0 0.247435666727
O75534 Q13427 0.280845858092
O75534 P08949 0.0780113971311
O75534 P23588 0.248073131386
O75534 P62258 0.146850469079
P61019 P0C6X7-PRO_0000037322 0.236980410893
P61019 P0C6X7-PRO_0000037320 0.15982484948
P61019 P59596 0.272955974843
P61019 P59594 0.0877820244113
P61019 P59595 0.186912634876
P61019 P54274 0.198768388642
P61019 Q9BUV0 0.25641025641
P61019 Q14653 0.180080482897
P61019 O43447 0.27744510978
P61019 P35354 0.151291512915
P61019 Q9UKA8 0.257242178447
P61019 P52292 0.171354015657
P61019 Q7Z494 0.0854771784232
P61019 Q9BW92 0.12835127718
P61019 P14618 0.167146974063
P61019 O75348 0.215373961219
P61019 Q0VD86 0.248993674526
P61019 P25685 0.209527824621
P61019 Q5JRX3 0.100738552437
P61019 Q92802 0.153386454183
P61019 P40337 0.260814249364
P61019 Q9H000 0.183350533196
P61019 Q15661 0.227610094013
P61019 Q8N488 0.267369727047
P61019 Q8TF42 0.138454461822
P61019 Q13287 0.23971291866
P61019 Q8TD31 0.126556016598
P61019 Q9BYF1 0.118609022556
P61019 NP_828862 0.0628285151117
P61019 Q92560 0.13281084516
P61019 O14920 0.128710858072
P61019 P00403 0.25993883792
P61019 P10415 0.252860411899
P61019 P49703 0.345776031434
P61019 O95865 0.240647118301
P61019 O14498 0.193193537298
P61019 P13591 0.118653222902
P61019 Q8TEB7 0.198836413415
P61019 P02768 0.150566781666
P61019 P62879 0.223811527135
P61019 Q92499 0.132938533796
P61019 P51948 0.248835041938
P61019 O00560 0.23842364532
P61019 Q7KZI7 0.126602248077
P61019 Q5SQN1 0.180343820954
P61019 Q99426 0.27225433526
P61019 P25787 0.282190132371
P61019 P20290 0.264360313316
P61019 O96017 0.163464216096
P61019 Q13064 0.160447761194
P61019 Q99873 0.204758190328
P61019 NP_828872 0.223494486853
P61019 NP_828871 0.15982484948
P61019 NP_828870 0.147022177922
P61019 P05155 0.180867425408
P61019 P09651 0.197634490652
P61019 Q86VK4 0.178267716535
P61019 B0QYN7 0.25761589404
P61019 P08865 0.240946402704
P61019 P69849 0.0910142691863
P61019 P68104 0.18531694696
P61019 Q01196 0.179319371728
P61019 Q07820 0.222598391875
P61019 Q9Y6E2 0.2
P61019 P60866 0.213148788927
P61019 Q7TFA1 0.0978102189781
P61019 Q7TFA0 0.0864468864469
P61019 Q03135 0.247340425532
P61019 NP_828868 0.209556313993
P61019 NP_828869 0.106593228576
P61019 NP_828864 0.237346437346
P61019 NP_828865 0.157558552165
P61019 NP_828866 0.265091863517
P61019 NP_828867 0.198054204309
P61019 NP_828860 0.266268260292
P61019 NP_828861 0.147218934911
P61019 P23025 0.254404145078
P61019 NP_828863 0.224621038126
P61019 P13796 0.149257365474
P61019 P50583 0.250509164969
P61019 Q9BQB6 0.241773002015
P61019 Q16548 0.257161892072
P61019 Q9Y2D1 0.222996515679
P61019 Q9HCD5 0.153846153846
P61019 Q13564 0.166903207494
P61019 Q13561 0.219688331433
P61019 Q7Z3Q1 0.184605348989
P61019 Q92843 0.267939433838
P61019 P08708 0.219028062971
P61019 Q96GS6 0.227106227106
P61019 P20231 0.227610094013
P61019 A9UHW6 0.268891687657
P61019 Q13009 0.0721989215099
P61019 P62942 0.193863319386
P61019 P98161 0.0305374592834
P61019 Q9P0M6 0.219740048741
P61019 Q92994 0.149566803466
P61019 P59632 0.240957717779
P61019 P09630 0.26776277158
P61019 Q5XPI4 0.0835924419995
P61019 P59637 0.14907275321
P61019 P59636 0.190308988764
P61019 P59635 0.200276243094
P61019 P59634 0.13750899928
P61019 NP_904322 0.167606051617
P61019 Q9Y4W2 0.133690942851
P61019 Q99471 0.258108108108
P61019 Q9UQN3 0.294346978558
P61019 Q6P587 0.272113022113
P61019 O43765 0.238407494145
P61019 O95295 0.225718194254
P61019 O95299 0.226883910387
P61019 P28340 0.0963025446366
P61019 P27448 0.132756132756
P61019 P49069 0.229516288253
P61019 B8ZZN6 0.23777173913
P61019 P06733 0.195003469813
P61019 Q9H4F8 0.185197477597
P61019 Q56VL3 0.237837837838
P61019 Q07817 0.263157894737
P61019 Q53GL0 0.192405987587
P61019 P62937 0.274312541918
P61019 P30876 0.0946824028643
P61019 P46379 0.0866098432774
P61019 Q5TBA9 0.0424648786718
P61019 Q9NY15 0.0453138686131
P61019 P59633 0.233783783784
P61019 P62487 0.25567423231
P61019 Q8WXF8 0.224277978339
P61019 P0C6X7-PRO_0000037311 0.0628285151117
P61019 Q9GZN8 0.258666666667
P61019 P0C6X7-PRO_0000037319 0.147022177922
P61019 O00303 0.209408825978
P61019 Q9UMX0 0.156035846073
P61019 Q13427 0.125179266544
P61019 P08949 0.201105736006
P61019 P23588 0.144183773216
P61019 P62258 0.246482836241
P49643 P0C6X7-PRO_0000037322 0.2148190695
P49643 P0C6X7-PRO_0000037320 0.268792710706
P49643 P59596 0.175330396476
P49643 P59594 0.171384395814
P49643 P59595 0.265945646145
P49643 P54274 0.267181893458
P49643 Q9BUV0 0.208405296488
P49643 Q14653 0.261700360011
P49643 O43447 0.157691163344
P49643 P35354 0.266620816139
P49643 Q9UKA8 0.199708029197
P49643 P52292 0.28884143086
P49643 Q7Z494 0.172812643152
P49643 Q9BW92 0.24890742948
P49643 P14618 0.280329174409
P49643 O75348 0.119018776499
P49643 Q0VD86 0.183040935673
P49643 P25685 0.234960272418
P49643 Q5JRX3 0.196688835432
P49643 Q92802 0.262230466033
P49643 P40337 0.175743302914
P49643 Q9H000 0.256388888889
P49643 Q15661 0.208152645273
P49643 Q8N488 0.185814771395
P49643 Q8TF42 0.248869752422
P49643 Q13287 0.237181323403
P49643 Q8TD31 0.245260895056
P49643 Q9BYF1 0.230194053765
P49643 NP_828862 0.126833961357
P49643 Q92560 0.242327620566
P49643 O14920 0.249089165868
P49643 P00403 0.179126355907
P49643 P10415 0.183172655565
P49643 P49703 0.165435745938
P49643 O95865 0.214182761603
P49643 O14498 0.264396456257
P49643 P13591 0.226286104939
P49643 Q8TEB7 0.261074197121
P49643 P02768 0.268197474168
P49643 P62879 0.225879682179
P49643 Q92499 0.241432422025
P49643 P51948 0.236759232751
P49643 O00560 0.21510626077
P49643 Q7KZI7 0.239381520119
P49643 Q5SQN1 0.279057017544
P49643 Q99426 0.198658109685
P49643 P25787 0.184903452311
P49643 P20290 0.167256637168
P49643 O96017 0.280606995885
P49643 Q13064 0.27479502777
P49643 Q99873 0.25682137834
P49643 NP_828872 0.234844192635
P49643 NP_828871 0.268792710706
P49643 NP_828870 0.253364269142
P49643 P05155 0.281487513572
P49643 P09651 0.236501687289
P49643 Q86VK4 0.279628618241
P49643 B0QYN7 0.155581947743
P49643 P08865 0.222477723484
P49643 P69849 0.176944031699
P49643 P68104 0.280032912781
P49643 Q01196 0.266153423151
P49643 Q07820 0.227221279004
P49643 Q9Y6E2 0.281154593394
P49643 P60866 0.120193763246
P49643 Q7TFA1 0.0508054522924
P49643 Q7TFA0 0.0446788706174
P49643 Q03135 0.154669839381
P49643 NP_828868 0.130003009329
P49643 NP_828869 0.201854714065
P49643 NP_828864 0.209268854347
P49643 NP_828865 0.0817263544536
P49643 NP_828866 0.164991129509
P49643 NP_828867 0.107976948741
P49643 NP_828860 0.163495838288
P49643 NP_828861 0.25608137992
P49643 P23025 0.203066242407
P49643 NP_828863 0.214899713467
P49643 P13796 0.260217983651
P49643 P50583 0.138096667667
P49643 Q9BQB6 0.138631610397
P49643 Q16548 0.15629651682
P49643 Q9Y2D1 0.196480092325
P49643 Q9HCD5 0.270336093522
P49643 Q13564 0.283769633508
P49643 Q13561 0.259414225941
P49643 Q7Z3Q1 0.259807956104
P49643 Q92843 0.16079360379
P49643 P08708 0.12624284423
P49643 Q96GS6 0.214939896966
P49643 P20231 0.208152645273
P49643 A9UHW6 0.18261890781
P49643 Q13009 0.152070604209
P49643 P62942 0.107533414338
P49643 P98161 0.0648409182441
P49643 Q9P0M6 0.257030371204
P49643 Q92994 0.254751227845
P49643 P59632 0.205610179294
P49643 P09630 0.187774202983
P49643 Q5XPI4 0.171844323825
P49643 P59637 0.0788343558282
P49643 P59636 0.0926264472882
P49643 P59635 0.114035087719
P49643 P59634 0.0714505697567
P49643 NP_904322 0.265743756786
P49643 Q9Y4W2 0.246111975117
P49643 Q99471 0.140802875974
P49643 Q9UQN3 0.182219605534
P49643 Q6P587 0.183978873239
P49643 O43765 0.235058621676
P49643 O95295 0.127409638554
P49643 O95299 0.239615710653
P49643 P28340 0.192577597841
P49643 P27448 0.241647241647
P49643 P49069 0.219252873563
P49643 B8ZZN6 0.136636636637
P49643 P06733 0.262852404643
P49643 Q9H4F8 0.268380320619
P49643 Q56VL3 0.14859197124
P49643 Q07817 0.181445712613
P49643 Q53GL0 0.272195936543
P49643 P62937 0.143624962675
P49643 P30876 0.184358254657
P49643 P46379 0.17923656056
P49643 Q5TBA9 0.0925663994971
P49643 Q9NY15 0.0943634485134
P49643 P59633 0.133912522469
P49643 P62487 0.159415971395
P49643 Q8WXF8 0.22792022792
P49643 P0C6X7-PRO_0000037311 0.126833961357
P49643 Q9GZN8 0.156938653961
P49643 P0C6X7-PRO_0000037319 0.253364269142
P49643 O00303 0.219994351878
P49643 Q9UMX0 0.2725494989
P49643 Q13427 0.230204712244
P49643 P08949 0.115885022693
P49643 P23588 0.265208475735
P49643 P62258 0.201512067461
P49642 P0C6X7-PRO_0000037322 0.240927419355
P49642 P0C6X7-PRO_0000037320 0.250647332988
P49642 P59596 0.199034149707
P49642 P59594 0.151580718836
P49642 P59595 0.268387096774
P49642 P54274 0.28233791121
P49642 Q9BUV0 0.229110512129
P49642 Q14653 0.264890282132
P49642 O43447 0.168126094571
P49642 P35354 0.235899836181
P49642 Q9UKA8 0.218568002741
P49642 P52292 0.266065080667
P49642 Q7Z494 0.151914844383
P49642 Q9BW92 0.215369059656
P49642 P14618 0.256117455139
P49642 O75348 0.128040057225
P49642 Q0VD86 0.203500343171
P49642 P25685 0.24618952949
P49642 Q5JRX3 0.173975351103
P49642 Q92802 0.228693181818
P49642 P40337 0.189553787617
P49642 Q9H000 0.277688603531
P49642 Q15661 0.219099221131
P49642 Q8N488 0.209910529938
P49642 Q8TF42 0.222344161545
P49642 Q13287 0.252596314908
P49642 Q8TD31 0.215393794749
P49642 Q9BYF1 0.206222865412
P49642 NP_828862 0.108204134367
P49642 Q92560 0.219720024346
P49642 O14920 0.220639875146
P49642 P00403 0.193459552496
P49642 P10415 0.202605416524
P49642 P49703 0.180270927405
P49642 O95865 0.213972325346
P49642 O14498 0.271735643247
P49642 P13591 0.191947240541
P49642 Q8TEB7 0.266773162939
P49642 P02768 0.252461322082
P49642 P62879 0.238568588469
P49642 Q92499 0.217629774731
P49642 P51948 0.244057582859
P49642 O00560 0.23689516129
P49642 Q7KZI7 0.212161394203
P49642 Q5SQN1 0.274080826497
P49642 Q99426 0.211498973306
P49642 P25787 0.203296703297
P49642 P20290 0.18758668516
P49642 O96017 0.257436167412
P49642 Q13064 0.247291440953
P49642 Q99873 0.275172187602
P49642 NP_828872 0.263227513228
P49642 NP_828871 0.250647332988
P49642 NP_828870 0.226723525231
P49642 P05155 0.263949118242
P49642 P09651 0.249836065574
P49642 Q86VK4 0.268696423293
P49642 B0QYN7 0.171208944794
P49642 P08865 0.237806929028
P49642 P69849 0.152623012395
P49642 P68104 0.266666666667
P49642 Q01196 0.249693627451
P49642 Q07820 0.253963011889
P49642 Q9Y6E2 0.293832741363
P49642 P60866 0.127636753665
P49642 Q7TFA1 0.0565760470242
P49642 Q7TFA0 0.0552079499448
P49642 Q03135 0.181722689076
P49642 NP_828868 0.136315228967
P49642 NP_828869 0.183200125372
P49642 NP_828864 0.218665768194
P49642 NP_828865 0.0970662803332
P49642 NP_828866 0.179415855355
P49642 NP_828867 0.12396990326
P49642 NP_828860 0.178796361092
P49642 NP_828861 0.233476201218
P49642 P23025 0.229752626228
P49642 NP_828863 0.22754691689
P49642 P13796 0.242178447277
P49642 P50583 0.145132743363
P49642 Q9BQB6 0.159450897571
P49642 Q16548 0.173852085524
P49642 Q9Y2D1 0.2125
P49642 Q9HCD5 0.237739606672
P49642 Q13564 0.256767622621
P49642 Q13561 0.273140630075
P49642 Q7Z3Q1 0.268784361637
P49642 Q92843 0.174851967955
P49642 P08708 0.142552435123
P49642 Q96GS6 0.247322623829
P49642 P20231 0.219099221131
P49642 A9UHW6 0.201379310345
P49642 Q13009 0.128448444531
P49642 P62942 0.125269203159
P49642 P98161 0.0540699382897
P49642 Q9P0M6 0.26
P49642 Q92994 0.223770134959
P49642 P59632 0.216124661247
P49642 P09630 0.203913491246
P49642 Q5XPI4 0.145390898483
P49642 P59637 0.0944081336238
P49642 P59636 0.109149855908
P49642 P59635 0.123571428571
P49642 P59634 0.0791681867931
P49642 NP_904322 0.247555183012
P49642 Q9Y4W2 0.217210682493
P49642 Q99471 0.153248587571
P49642 Q9UQN3 0.200276720858
P49642 Q6P587 0.206064782908
P49642 O43765 0.237044466734
P49642 O95295 0.137526652452
P49642 O95299 0.268051434224
P49642 P28340 0.164595000683
P49642 P27448 0.218224945641
P49642 P49069 0.239408204438
P49642 B8ZZN6 0.149433427762
P49642 P06733 0.292737789203
P49642 Q9H4F8 0.271033840422
P49642 Q56VL3 0.146186440678
P49642 Q07817 0.21058055651
P49642 Q53GL0 0.280531260123
P49642 P62937 0.163207879001
P49642 P30876 0.159633501097
P49642 P46379 0.15169740711
P49642 Q5TBA9 0.0791052631579
P49642 Q9NY15 0.0800784630474
P49642 P59633 0.155367231638
P49642 P62487 0.171929824561
P49642 Q8WXF8 0.231358189081
P49642 P0C6X7-PRO_0000037311 0.108204134367
P49642 Q9GZN8 0.165497896213
P49642 P0C6X7-PRO_0000037319 0.226723525231
P49642 O00303 0.247116968699
P49642 Q9UMX0 0.238130934533
P49642 Q13427 0.208488897622
P49642 P08949 0.130760986066
P49642 P23588 0.221860465116
P49642 P62258 0.225366518923
Q8IWJ2 P0C6X7-PRO_0000037322 0.0909970958374
Q8IWJ2 P0C6X7-PRO_0000037320 0.137797139881
Q8IWJ2 P59596 0.0683702331025
Q8IWJ2 P59594 0.254097634447
Q8IWJ2 P59595 0.115936483643
Q8IWJ2 P54274 0.132270079267
Q8IWJ2 Q9BUV0 0.0852547955823
Q8IWJ2 Q14653 0.115020556459
Q8IWJ2 O43447 0.057204427466
Q8IWJ2 P35354 0.154851447913
Q8IWJ2 Q9UKA8 0.0778740387423
Q8IWJ2 P52292 0.142600132563
Q8IWJ2 Q7Z494 0.285513113888
Q8IWJ2 Q9BW92 0.176465116279
Q8IWJ2 P14618 0.147401306447
Q8IWJ2 O75348 0.0444334975369
Q8IWJ2 Q0VD86 0.0768406700429
Q8IWJ2 P25685 0.102391052835
Q8IWJ2 Q5JRX3 0.237961875508
Q8IWJ2 Q92802 0.16071596797
Q8IWJ2 P40337 0.0664714494876
Q8IWJ2 Q9H000 0.116481623277
Q8IWJ2 Q15661 0.0785873678083
Q8IWJ2 Q8N488 0.0793372319688
Q8IWJ2 Q8TF42 0.166651062635
Q8IWJ2 Q13287 0.0988490182803
Q8IWJ2 Q8TD31 0.220362493065
Q8IWJ2 Q9BYF1 0.197194795608
Q8IWJ2 NP_828862 0.27689038687
Q8IWJ2 Q92560 0.181024068395
Q8IWJ2 O14920 0.200778642937
Q8IWJ2 P00403 0.0697923774247
Q8IWJ2 P10415 0.0705870898647
Q8IWJ2 P49703 0.0666471220561
Q8IWJ2 O95865 0.0846176214016
Q8IWJ2 O14498 0.118546845124
Q8IWJ2 P13591 0.206703397612
Q8IWJ2 Q8TEB7 0.11931166348
Q8IWJ2 P02768 0.167277511512
Q8IWJ2 P62879 0.0975703817971
Q8IWJ2 Q92499 0.187244708504
Q8IWJ2 P51948 0.10240789092
Q8IWJ2 O00560 0.0909002904163
Q8IWJ2 Q7KZI7 0.2
Q8IWJ2 Q5SQN1 0.130335365854
Q8IWJ2 Q99426 0.0767808485792
Q8IWJ2 P25787 0.0734463276836
Q8IWJ2 P20290 0.0670052744677
Q8IWJ2 O96017 0.149125295508
Q8IWJ2 Q13064 0.130183129329
Q8IWJ2 Q99873 0.110833413438
Q8IWJ2 NP_828872 0.100404702255
Q8IWJ2 NP_828871 0.137797139881
Q8IWJ2 NP_828870 0.154989184614
Q8IWJ2 P05155 0.138435244968
Q8IWJ2 P09651 0.098615916955
Q8IWJ2 Q86VK4 0.136251189343
Q8IWJ2 B0QYN7 0.0572631166797
Q8IWJ2 P08865 0.0885058584294
Q8IWJ2 P69849 0.262839879154
Q8IWJ2 P68104 0.130169620736
Q8IWJ2 Q01196 0.119790176443
Q8IWJ2 Q07820 0.100847620882
Q8IWJ2 Q9Y6E2 0.126973495359
Q8IWJ2 P60866 0.0439365579746
Q8IWJ2 Q7TFA1 0.0174672489083
Q8IWJ2 Q7TFA0 0.0172773309503
Q8IWJ2 Q03135 0.0577864838394
Q8IWJ2 NP_828868 0.0452266247173
Q8IWJ2 NP_828869 0.212331265961
Q8IWJ2 NP_828864 0.0819608602984
Q8IWJ2 NP_828865 0.0325259515571
Q8IWJ2 NP_828866 0.066862170088
Q8IWJ2 NP_828867 0.0396254312469
Q8IWJ2 NP_828860 0.0614962788876
Q8IWJ2 NP_828861 0.169447047798
Q8IWJ2 P23025 0.0876273653566
Q8IWJ2 NP_828863 0.0881214935191
Q8IWJ2 P13796 0.169246646027
Q8IWJ2 P50583 0.0519697416249
Q8IWJ2 Q9BQB6 0.0519862677783
Q8IWJ2 Q16548 0.0583913000882
Q8IWJ2 Q9Y2D1 0.0819274772154
Q8IWJ2 Q9HCD5 0.154368108567
Q8IWJ2 Q13564 0.148211243612
Q8IWJ2 Q13561 0.125083868494
Q8IWJ2 Q7Z3Q1 0.122367292481
Q8IWJ2 Q92843 0.0626894865526
Q8IWJ2 P08708 0.048096783712
Q8IWJ2 Q96GS6 0.0905047379617
Q8IWJ2 P20231 0.0785873678083
Q8IWJ2 A9UHW6 0.0740198946752
Q8IWJ2 Q13009 0.306719435602
Q8IWJ2 P62942 0.0389546351085
Q8IWJ2 P98161 0.159189834316
Q8IWJ2 Q9P0M6 0.109669357939
Q8IWJ2 Q92994 0.181342795779
Q8IWJ2 P59632 0.0819910731613
Q8IWJ2 P09630 0.074900165579
Q8IWJ2 Q5XPI4 0.270315529702
Q8IWJ2 P59637 0.0273051048674
Q8IWJ2 P59636 0.0352418558736
Q8IWJ2 P59635 0.0428402599961
Q8IWJ2 P59634 0.0243684992571
Q8IWJ2 NP_904322 0.127990884922
Q8IWJ2 Q9Y4W2 0.191621772246
Q8IWJ2 Q99471 0.0558609856666
Q8IWJ2 Q9UQN3 0.0737920937042
Q8IWJ2 Q6P587 0.070007800312
Q8IWJ2 O43765 0.0970517158047
Q8IWJ2 O95295 0.0507474429583
Q8IWJ2 O95299 0.108115914123
Q8IWJ2 P28340 0.242032498429
Q8IWJ2 P27448 0.193324061196
Q8IWJ2 P49069 0.0924670797831
Q8IWJ2 B8ZZN6 0.0525643544901
Q8IWJ2 P06733 0.126313777948
Q8IWJ2 Q9H4F8 0.12096311867
Q8IWJ2 Q56VL3 0.0516395052032
Q8IWJ2 Q07817 0.0717973697029
Q8IWJ2 Q53GL0 0.122593621301
Q8IWJ2 P62937 0.053447092282
Q8IWJ2 P30876 0.2559343209
Q8IWJ2 P46379 0.224561089215
Q8IWJ2 Q5TBA9 0.219551914726
Q8IWJ2 Q9NY15 0.206216056353
Q8IWJ2 P59633 0.0535048105242
Q8IWJ2 P62487 0.0556644453156
Q8IWJ2 Q8WXF8 0.0952886657656
Q8IWJ2 P0C6X7-PRO_0000037311 0.27689038687
Q8IWJ2 Q9GZN8 0.0599647266314
Q8IWJ2 P0C6X7-PRO_0000037319 0.154989184614
Q8IWJ2 O00303 0.0994320916354
Q8IWJ2 Q9UMX0 0.157423971377
Q8IWJ2 Q13427 0.2005377341
Q8IWJ2 P08949 0.0397911947208
Q8IWJ2 P23588 0.160762942779
Q8IWJ2 P62258 0.0859337027316
Q9HCE1 P0C6X7-PRO_0000037322 0.133535660091
Q9HCE1 P0C6X7-PRO_0000037320 0.201495820502
Q9HCE1 P59596 0.1105481345
Q9HCE1 P59594 0.255111210964
Q9HCE1 P59595 0.169347631814
Q9HCE1 P54274 0.179170999851
Q9HCE1 Q9BUV0 0.127316924947
Q9HCE1 Q14653 0.18663491591
Q9HCE1 O43447 0.089658370691
Q9HCE1 P35354 0.220562645012
Q9HCE1 Q9UKA8 0.121230675034
Q9HCE1 P52292 0.20744758833
Q9HCE1 Q7Z494 0.259375677433
Q9HCE1 Q9BW92 0.251783166904
Q9HCE1 P14618 0.204015828814
Q9HCE1 O75348 0.0628705148206
Q9HCE1 Q0VD86 0.117493872549
Q9HCE1 P25685 0.153498190591
Q9HCE1 Q5JRX3 0.284089406163
Q9HCE1 Q92802 0.217163636364
Q9HCE1 P40337 0.114527286703
Q9HCE1 Q9H000 0.172629695886
Q9HCE1 Q15661 0.134460179686
Q9HCE1 Q8N488 0.106441717791
Q9HCE1 Q8TF42 0.234548335975
Q9HCE1 Q13287 0.140021215336
Q9HCE1 Q8TD31 0.258552445575
Q9HCE1 Q9BYF1 0.261237142455
Q9HCE1 NP_828862 0.202591193028
Q9HCE1 Q92560 0.249537102977
Q9HCE1 O14920 0.249716231555
Q9HCE1 P00403 0.109065807639
Q9HCE1 P10415 0.116521206553
Q9HCE1 P49703 0.100569844448
Q9HCE1 O95865 0.135928234757
Q9HCE1 O14498 0.181101190476
Q9HCE1 P13591 0.263776223776
Q9HCE1 Q8TEB7 0.175
Q9HCE1 P02768 0.218519055209
Q9HCE1 P62879 0.151839565742
Q9HCE1 Q92499 0.255403868032
Q9HCE1 P51948 0.138009392516
Q9HCE1 O00560 0.133535660091
Q9HCE1 Q7KZI7 0.258474576271
Q9HCE1 Q5SQN1 0.189757252812
Q9HCE1 Q99426 0.119951040392
Q9HCE1 P25787 0.114311982838
Q9HCE1 P20290 0.102954755309
Q9HCE1 O96017 0.206583760059
Q9HCE1 Q13064 0.194734519782
Q9HCE1 Q99873 0.169743358847
Q9HCE1 NP_828872 0.154865923471
Q9HCE1 NP_828871 0.201495820502
Q9HCE1 NP_828870 0.241694472653
Q9HCE1 P05155 0.198910482921
Q9HCE1 P09651 0.156212484994
Q9HCE1 Q86VK4 0.191432791728
Q9HCE1 B0QYN7 0.0958925262508
Q9HCE1 P08865 0.13936541673
Q9HCE1 P69849 0.271411901984
Q9HCE1 P68104 0.185519692034
Q9HCE1 Q01196 0.190066716086
Q9HCE1 Q07820 0.155977115327
Q9HCE1 Q9Y6E2 0.182983161973
Q9HCE1 P60866 0.0644205272188
Q9HCE1 Q7TFA1 0.0273042929293
Q9HCE1 Q7TFA0 0.0254304217343
Q9HCE1 Q03135 0.0916537867079
Q9HCE1 NP_828868 0.0768154252838
Q9HCE1 NP_828869 0.276854928018
Q9HCE1 NP_828864 0.129747797022
Q9HCE1 NP_828865 0.0470588235294
Q9HCE1 NP_828866 0.0941448382126
Q9HCE1 NP_828867 0.0626073380172
Q9HCE1 NP_828860 0.0940976514215
Q9HCE1 NP_828861 0.227128427128
Q9HCE1 P23025 0.12185833968
Q9HCE1 NP_828863 0.134283116096
Q9HCE1 P13796 0.228645758058
Q9HCE1 P50583 0.083553346793
Q9HCE1 Q9BQB6 0.0827265685515
Q9HCE1 Q16548 0.0916963043142
Q9HCE1 Q9Y2D1 0.135838150289
Q9HCE1 Q9HCD5 0.218163295008
Q9HCE1 Q13564 0.20832112511
Q9HCE1 Q13561 0.171074256686
Q9HCE1 Q7Z3Q1 0.179327706205
Q9HCE1 Q92843 0.0985350809561
Q9HCE1 P08708 0.0731289870857
Q9HCE1 Q96GS6 0.144653135414
Q9HCE1 P20231 0.134460179686
Q9HCE1 A9UHW6 0.108074915566
Q9HCE1 Q13009 0.233317908376
Q9HCE1 P62942 0.060625
Q9HCE1 P98161 0.11684108318
Q9HCE1 Q9P0M6 0.15981392557
Q9HCE1 Q92994 0.238197732817
Q9HCE1 P59632 0.126865671642
Q9HCE1 P09630 0.111077064501
Q9HCE1 Q5XPI4 0.254015077024
Q9HCE1 P59637 0.0445979899497
Q9HCE1 P59636 0.0550860719875
Q9HCE1 P59635 0.0676644839414
Q9HCE1 P59634 0.039653815893
Q9HCE1 NP_904322 0.188457008245
Q9HCE1 Q9Y4W2 0.247509251352
Q9HCE1 Q99471 0.0806701830593
Q9HCE1 Q9UQN3 0.104688700999
Q9HCE1 Q6P587 0.111264579497
Q9HCE1 O43765 0.145041635125
Q9HCE1 O95295 0.0715619166148
Q9HCE1 O95299 0.159470437791
Q9HCE1 P28340 0.278972672065
Q9HCE1 P27448 0.249254790632
Q9HCE1 P49069 0.136915604129
Q9HCE1 B8ZZN6 0.0779745262504
Q9HCE1 P06733 0.175884626821
Q9HCE1 Q9H4F8 0.185697294083
Q9HCE1 Q56VL3 0.083152342538
Q9HCE1 Q07817 0.11662835249
Q9HCE1 Q53GL0 0.175943888972
Q9HCE1 P62937 0.0853337463218
Q9HCE1 P30876 0.267522803649
Q9HCE1 P46379 0.267203967762
Q9HCE1 Q5TBA9 0.153449420416
Q9HCE1 Q9NY15 0.158740790355
Q9HCE1 P59633 0.0783431585479
Q9HCE1 P62487 0.0881806930693
Q9HCE1 Q8WXF8 0.14505893019
Q9HCE1 P0C6X7-PRO_0000037311 0.202591193028
Q9HCE1 Q9GZN8 0.0941849675224
Q9HCE1 P0C6X7-PRO_0000037319 0.241694472653
Q9HCE1 O00303 0.154158520078
Q9HCE1 Q9UMX0 0.224676645836
Q9HCE1 Q13427 0.242407039455
Q9HCE1 P08949 0.0690784344301
Q9HCE1 P23588 0.218745472983
Q9HCE1 P62258 0.121735145868
P06280 P0C6X7-PRO_0000037322 0.235598705502
P06280 P0C6X7-PRO_0000037320 0.247222939809
P06280 P59596 0.195818121474
P06280 P59594 0.154058597502
P06280 P59595 0.271935283136
P06280 P54274 0.283194057567
P06280 Q9BUV0 0.211875405581
P06280 Q14653 0.286113699907
P06280 O43447 0.166385988548
P06280 P35354 0.247781410556
P06280 Q9UKA8 0.204747774481
P06280 P52292 0.260501909438
P06280 Q7Z494 0.145977808599
P06280 Q9BW92 0.228905934598
P06280 P14618 0.261187957689
P06280 O75348 0.112714776632
P06280 Q0VD86 0.203764861295
P06280 P25685 0.251277139208
P06280 Q5JRX3 0.169743809933
P06280 Q92802 0.23789274746
P06280 P40337 0.188352745424
P06280 Q9H000 0.254987531172
P06280 Q15661 0.221715030975
P06280 Q8N488 0.181125827815
P06280 Q8TF42 0.231325301205
P06280 Q13287 0.228138109067
P06280 Q8TD31 0.215405995632
P06280 Q9BYF1 0.204442839083
P06280 NP_828862 0.109255224724
P06280 Q92560 0.213649250709
P06280 O14920 0.219474196689
P06280 P00403 0.196091421
P06280 P10415 0.206862421643
P06280 P49703 0.174072836619
P06280 O95865 0.236269093273
P06280 O14498 0.272670807453
P06280 P13591 0.200138624155
P06280 Q8TEB7 0.272360248447
P06280 P02768 0.228538011696
P06280 P62879 0.251915708812
P06280 Q92499 0.217246773563
P06280 P51948 0.240567558852
P06280 O00560 0.233980582524
P06280 Q7KZI7 0.206316187595
P06280 Q5SQN1 0.278484848485
P06280 Q99426 0.206851119895
P06280 P25787 0.201255783212
P06280 P20290 0.175116744496
P06280 O96017 0.25262605042
P06280 Q13064 0.252904620373
P06280 Q99873 0.269996838445
P06280 NP_828872 0.249203314213
P06280 NP_828871 0.247222939809
P06280 NP_828870 0.245153664303
P06280 P05155 0.260380622837
P06280 P09651 0.243046776233
P06280 Q86VK4 0.267393867925
P06280 B0QYN7 0.184139784946
P06280 P08865 0.230968577907
P06280 P69849 0.160205102551
P06280 P68104 0.272287700212
P06280 Q01196 0.270699663917
P06280 Q07820 0.246658179504
P06280 Q9Y6E2 0.269386483961
P06280 P60866 0.125386465132
P06280 Q7TFA1 0.0543018335684
P06280 Q7TFA0 0.0547509713882
P06280 Q03135 0.174747474747
P06280 NP_828868 0.138860457182
P06280 NP_828869 0.185133020344
P06280 NP_828864 0.216093445814
P06280 NP_828865 0.0869565217391
P06280 NP_828866 0.178260869565
P06280 NP_828867 0.12495697074
P06280 NP_828860 0.167227456258
P06280 NP_828861 0.235254389914
P06280 P23025 0.22088091354
P06280 NP_828863 0.239186571982
P06280 P13796 0.241905642923
P06280 P50583 0.149030282409
P06280 Q9BQB6 0.160744500846
P06280 Q16548 0.167846309403
P06280 Q9Y2D1 0.211776187378
P06280 Q9HCD5 0.24217585693
P06280 Q13564 0.266042780749
P06280 Q13561 0.255872220482
P06280 Q7Z3Q1 0.277490100518
P06280 Q92843 0.181239530988
P06280 P08708 0.139733515545
P06280 Q96GS6 0.24081237911
P06280 P20231 0.221715030975
P06280 A9UHW6 0.192103516921
P06280 Q13009 0.126576092269
P06280 P62942 0.12
P06280 P98161 0.0586788087981
P06280 Q9P0M6 0.244310998736
P06280 Q92994 0.225939604606
P06280 P59632 0.2257012394
P06280 P09630 0.193260654113
P06280 Q5XPI4 0.146404009791
P06280 P59637 0.0843793584379
P06280 P59636 0.104498269896
P06280 P59635 0.132807137955
P06280 P59634 0.0777583187391
P06280 NP_904322 0.255016722408
P06280 Q9Y4W2 0.214652448657
P06280 Q99471 0.152749490835
P06280 Q9UQN3 0.177703826955
P06280 Q6P587 0.203912466844
P06280 O43765 0.246376811594
P06280 O95295 0.140710382514
P06280 O95299 0.258976803305
P06280 P28340 0.162892223738
P06280 P27448 0.212904498816
P06280 P49069 0.22085492228
P06280 B8ZZN6 0.145677331518
P06280 P06733 0.278983261004
P06280 Q9H4F8 0.286377708978
P06280 Q56VL3 0.145621181263
P06280 Q07817 0.204958677686
P06280 Q53GL0 0.262417994377
P06280 P62937 0.169766655394
P06280 P30876 0.163573085847
P06280 P46379 0.151114670938
P06280 Q5TBA9 0.0790152033247
P06280 Q9NY15 0.0841310114174
P06280 P59633 0.139171758316
P06280 P62487 0.162955465587
P06280 Q8WXF8 0.23123797306
P06280 P0C6X7-PRO_0000037311 0.109255224724
P06280 Q9GZN8 0.156439649359
P06280 P0C6X7-PRO_0000037319 0.245153664303
P06280 O00303 0.246744998412
P06280 Q9UMX0 0.241585639491
P06280 Q13427 0.19027069439
P06280 P08949 0.126673532441
P06280 P23588 0.223021582734
P06280 P62258 0.212340006564
Q9Y6E2 P0C6X7-PRO_0000037322 0.248864033555
Q9Y6E2 P0C6X7-PRO_0000037320 0.246827246827
Q9Y6E2 P59596 0.20007183908
Q9Y6E2 P59594 0.14931473912
Q9Y6E2 P59595 0.269805194805
Q9Y6E2 P54274 0.284984025559
Q9Y6E2 Q9BUV0 0.238696109359
Q9Y6E2 Q14653 0.276262151145
Q9Y6E2 O43447 0.177737226277
Q9Y6E2 P35354 0.226357677903
Q9Y6E2 Q9UKA8 0.226105563481
Q9Y6E2 P52292 0.274617067834
Q9Y6E2 Q7Z494 0.149618143948
Q9Y6E2 Q9BW92 0.21925566343
Q9Y6E2 P14618 0.270329072614
Q9Y6E2 O75348 0.139127191347
Q9Y6E2 Q0VD86 0.203286888174
Q9Y6E2 P25685 0.261453668619
Q9Y6E2 Q5JRX3 0.1737136305
Q9Y6E2 Q92802 0.233009708738
Q9Y6E2 P40337 0.192723342939
Q9Y6E2 Q9H000 0.27103403982
Q9Y6E2 Q15661 0.229386892178
Q9Y6E2 Q8N488 0.205661053386
Q9Y6E2 Q8TF42 0.232272228321
Q9Y6E2 Q13287 0.264459930314
Q9Y6E2 Q8TD31 0.22359259996
Q9Y6E2 Q9BYF1 0.205717387371
Q9Y6E2 NP_828862 0.108778163611
Q9Y6E2 Q92560 0.217126623377
Q9Y6E2 O14920 0.221463414634
Q9Y6E2 P00403 0.201075268817
Q9Y6E2 P10415 0.210920770878
Q9Y6E2 P49703 0.208031837916
Q9Y6E2 O95865 0.231390449438
Q9Y6E2 O14498 0.269255455712
Q9Y6E2 P13591 0.191459816004
Q9Y6E2 Q8TEB7 0.276765739853
Q9Y6E2 P02768 0.246424384525
Q9Y6E2 P62879 0.258353427489
Q9Y6E2 Q92499 0.209051724138
Q9Y6E2 P51948 0.271587743733
Q9Y6E2 O00560 0.248514505418
Q9Y6E2 Q7KZI7 0.202349374763
Q9Y6E2 Q5SQN1 0.274772036474
Q9Y6E2 Q99426 0.224082650517
Q9Y6E2 P25787 0.209152663568
Q9Y6E2 P20290 0.21162874684
Q9Y6E2 O96017 0.257767245919
Q9Y6E2 Q13064 0.240043348686
Q9Y6E2 Q99873 0.273006134969
Q9Y6E2 NP_828872 0.267789618426
Q9Y6E2 NP_828871 0.246827246827
Q9Y6E2 NP_828870 0.227725118483
Q9Y6E2 P05155 0.280508964719
Q9Y6E2 P09651 0.235093696763
Q9Y6E2 Q86VK4 0.25872264932
Q9Y6E2 B0QYN7 0.184200946487
Q9Y6E2 P08865 0.251924422673
Q9Y6E2 P69849 0.155772602054
Q9Y6E2 P68104 0.28432858442
Q9Y6E2 Q01196 0.269996935336
Q9Y6E2 Q07820 0.260212838998
Q9Y6E2 Q9Y6E2 1.0
Q9Y6E2 P60866 0.126398210291
Q9Y6E2 Q7TFA1 0.0636747219026
Q9Y6E2 Q7TFA0 0.0534204458109
Q9Y6E2 Q03135 0.180591025173
Q9Y6E2 NP_828868 0.142857142857
Q9Y6E2 NP_828869 0.18197492163
Q9Y6E2 NP_828864 0.230283911672
Q9Y6E2 NP_828865 0.0978835978836
Q9Y6E2 NP_828866 0.189424121695
Q9Y6E2 NP_828867 0.125186846039
Q9Y6E2 NP_828860 0.178271965002
Q9Y6E2 NP_828861 0.225406137184
Q9Y6E2 P23025 0.2341325811
Q9Y6E2 NP_828863 0.239804810038
Q9Y6E2 P13796 0.240843764488
Q9Y6E2 P50583 0.161992619926
Q9Y6E2 Q9BQB6 0.165443873808
Q9Y6E2 Q16548 0.182249817385
Q9Y6E2 Q9Y2D1 0.217926186292
Q9Y6E2 Q9HCD5 0.240537848606
Q9Y6E2 Q13564 0.266219839142
Q9Y6E2 Q13561 0.301619433198
Q9Y6E2 Q7Z3Q1 0.275893675527
Q9Y6E2 Q92843 0.186865021771
Q9Y6E2 P08708 0.146775389177
Q9Y6E2 Q96GS6 0.249912982945
Q9Y6E2 P20231 0.229386892178
Q9Y6E2 A9UHW6 0.211849192101
Q9Y6E2 Q13009 0.127091282653
Q9Y6E2 P62942 0.12280044927
Q9Y6E2 P98161 0.0534474525218
Q9Y6E2 Q9P0M6 0.279727427598
Q9Y6E2 Q92994 0.225996080993
Q9Y6E2 P59632 0.223123017272
Q9Y6E2 P09630 0.227305218013
Q9Y6E2 Q5XPI4 0.144941066636
Q9Y6E2 P59637 0.0909435392194
Q9Y6E2 P59636 0.11273957159
Q9Y6E2 P59635 0.136312849162
Q9Y6E2 P59634 0.0784463061691
Q9Y6E2 NP_904322 0.256008943544
Q9Y6E2 Q9Y4W2 0.212109220419
Q9Y6E2 Q99471 0.16047110784
Q9Y6E2 Q9UQN3 0.199567723343
Q9Y6E2 Q6P587 0.204879799067
Q9Y6E2 O43765 0.251390820584
Q9Y6E2 O95295 0.144127454613
Q9Y6E2 O95299 0.267649074709
Q9Y6E2 P28340 0.165573770492
Q9Y6E2 P27448 0.212139185449
Q9Y6E2 P49069 0.254634487583
Q9Y6E2 B8ZZN6 0.159099298634
Q9Y6E2 P06733 0.280349627711
Q9Y6E2 Q9H4F8 0.263043478261
Q9Y6E2 Q56VL3 0.167832167832
Q9Y6E2 Q07817 0.216022889843
Q9Y6E2 Q53GL0 0.293405114401
Q9Y6E2 P62937 0.171187683284
Q9Y6E2 P30876 0.154362416107
Q9Y6E2 P46379 0.146771821949
Q9Y6E2 Q5TBA9 0.0768461497974
Q9Y6E2 Q9NY15 0.0766212785599
Q9Y6E2 P59633 0.165991902834
Q9Y6E2 P62487 0.172577696527
Q9Y6E2 Q8WXF8 0.249221183801
Q9Y6E2 P0C6X7-PRO_0000037311 0.108778163611
Q9Y6E2 Q9GZN8 0.183412495433
Q9Y6E2 P0C6X7-PRO_0000037319 0.227725118483
Q9Y6E2 O00303 0.253424657534
Q9Y6E2 Q9UMX0 0.243439140215
Q9Y6E2 Q13427 0.20322327044
Q9Y6E2 P08949 0.133383010432
Q9Y6E2 P23588 0.223307745987
Q9Y6E2 P62258 0.241305890703
Q08117 P0C6X7-PRO_0000037322 0.217998075072
Q08117 P0C6X7-PRO_0000037320 0.151690024732
Q08117 P59596 0.253333333333
Q08117 P59594 0.081645256917
Q08117 P59595 0.185094471659
Q08117 P54274 0.186382393398
Q08117 Q9BUV0 0.264944275583
Q08117 Q14653 0.175598247388
Q08117 O43447 0.243919885551
Q08117 P35354 0.13950617284
Q08117 Q9UKA8 0.271186440678
Q08117 P52292 0.168316831683
Q08117 Q7Z494 0.0818289786223
Q08117 Q9BW92 0.12706480305
Q08117 P14618 0.167872648336
Q08117 O75348 0.225541448842
Q08117 Q0VD86 0.253480278422
Q08117 P25685 0.188375053034
Q08117 Q5JRX3 0.0956328645448
Q08117 Q92802 0.147713071732
Q08117 P40337 0.248554913295
Q08117 Q9H000 0.181189488243
Q08117 Q15661 0.225324027916
Q08117 Q8N488 0.274890419537
Q08117 Q8TF42 0.139164551119
Q08117 Q13287 0.244337349398
Q08117 Q8TD31 0.132154006243
Q08117 Q9BYF1 0.116682375118
Q08117 NP_828862 0.0569854452759
Q08117 Q92560 0.135146621334
Q08117 O14920 0.124821537834
Q08117 P00403 0.249382716049
Q08117 P10415 0.231967686093
Q08117 P49703 0.301475755446
Q08117 O95865 0.236372898625
Q08117 O14498 0.179682100898
Q08117 P13591 0.118613468135
Q08117 Q8TEB7 0.178534571723
Q08117 P02768 0.140737076428
Q08117 P62879 0.206604572396
Q08117 Q92499 0.122695616551
Q08117 P51948 0.241201313937
Q08117 O00560 0.227791563275
Q08117 Q7KZI7 0.120253164557
Q08117 Q5SQN1 0.182529335072
Q08117 Q99426 0.278134110787
Q08117 P25787 0.268973891925
Q08117 P20290 0.288448393712
Q08117 O96017 0.161353467562
Q08117 Q13064 0.158258864226
Q08117 Q99873 0.199293840722
Q08117 NP_828872 0.208706786172
Q08117 NP_828871 0.151690024732
Q08117 NP_828870 0.143571785893
Q08117 P05155 0.170271940667
Q08117 P09651 0.183422870299
Q08117 Q86VK4 0.176898734177
Q08117 B0QYN7 0.272597864769
Q08117 P08865 0.232003891051
Q08117 P69849 0.0844925296239
Q08117 P68104 0.181995450114
Q08117 Q01196 0.182505754686
Q08117 Q07820 0.201022146508
Q08117 Q9Y6E2 0.196739130435
Q08117 P60866 0.219402985075
Q08117 Q7TFA1 0.095652173913
Q08117 Q7TFA0 0.0984126984127
Q08117 Q03135 0.253037884203
Q08117 NP_828868 0.208823529412
Q08117 NP_828869 0.0990581357584
Q08117 NP_828864 0.210396039604
Q08117 NP_828865 0.166411042945
Q08117 NP_828866 0.284707540521
Q08117 NP_828867 0.201649175412
Q08117 NP_828860 0.281227694504
Q08117 NP_828861 0.137529691211
Q08117 P23025 0.233420365535
Q08117 NP_828863 0.235892691952
Q08117 P13796 0.13880742913
Q08117 P50583 0.237573099415
Q08117 Q9BQB6 0.250722543353
Q08117 Q16548 0.259312320917
Q08117 Q9Y2D1 0.221163490471
Q08117 Q9HCD5 0.155772272008
Q08117 Q13564 0.154503990878
Q08117 Q13561 0.218272171254
Q08117 Q7Z3Q1 0.1687971157
Q08117 Q92843 0.263790664781
Q08117 P08708 0.247050147493
Q08117 Q96GS6 0.222222222222
Q08117 P20231 0.225324027916
Q08117 A9UHW6 0.285441830896
Q08117 Q13009 0.0691069106911
Q08117 P62942 0.206170052671
Q08117 P98161 0.028813747639
Q08117 Q9P0M6 0.202288516551
Q08117 Q92994 0.141157629833
Q08117 P59632 0.222792607803
Q08117 P09630 0.268957345972
Q08117 Q5XPI4 0.0815861986342
Q08117 P59637 0.148033924441
Q08117 P59636 0.194844579227
Q08117 P59635 0.221891288161
Q08117 P59634 0.142523364486
Q08117 NP_904322 0.154648390942
Q08117 Q9Y4W2 0.125413907285
Q08117 Q99471 0.269090909091
Q08117 Q9UQN3 0.295205479452
Q08117 Q6P587 0.26100433974
Q08117 O43765 0.241509433962
Q08117 O95295 0.237288135593
Q08117 O95299 0.207786885246
Q08117 P28340 0.092561284869
Q08117 P27448 0.126550868486
Q08117 P49069 0.239681750373
Q08117 B8ZZN6 0.27139722019
Q08117 P06733 0.182769445413
Q08117 Q9H4F8 0.175783855904
Q08117 Q56VL3 0.266909090909
Q08117 Q07817 0.242607121304
Q08117 Q53GL0 0.198237885463
Q08117 P62937 0.246031746032
Q08117 P30876 0.0867658782886
Q08117 P46379 0.0902328144373
Q08117 Q5TBA9 0.0396761996059
Q08117 Q9NY15 0.043950905903
Q08117 P59633 0.265454545455
Q08117 P62487 0.261306532663
Q08117 Q8WXF8 0.223534756929
Q08117 P0C6X7-PRO_0000037311 0.0569854452759
Q08117 Q9GZN8 0.283154121864
Q08117 P0C6X7-PRO_0000037319 0.143571785893
Q08117 O00303 0.199832425639
Q08117 Q9UMX0 0.161153744377
Q08117 Q13427 0.115700780929
Q08117 P08949 0.233979135618
Q08117 P23588 0.137110620554
Q08117 P62258 0.266742338252
P12268 P0C6X7-PRO_0000037322 0.217896571761
P12268 P0C6X7-PRO_0000037320 0.269716885743
P12268 P59596 0.176225854383
P12268 P59594 0.1759182218
P12268 P59595 0.256590016826
P12268 P54274 0.278816634105
P12268 Q9BUV0 0.208794408853
P12268 Q14653 0.257350882106
P12268 O43447 0.155374887082
P12268 P35354 0.251889168766
P12268 Q9UKA8 0.18611521418
P12268 P52292 0.299653425753
P12268 Q7Z494 0.169508984777
P12268 Q9BW92 0.236157967851
P12268 P14618 0.310445387063
P12268 O75348 0.114960147149
P12268 Q0VD86 0.181065088757
P12268 P25685 0.233352468427
P12268 Q5JRX3 0.194711538462
P12268 Q92802 0.263084761464
P12268 P40337 0.16890080429
P12268 Q9H000 0.261797752809
P12268 Q15661 0.213805206201
P12268 Q8N488 0.188612099644
P12268 Q8TF42 0.251397849462
P12268 Q13287 0.235004346566
P12268 Q8TD31 0.239164388911
P12268 Q9BYF1 0.21985058698
P12268 NP_828862 0.126302292034
P12268 Q92560 0.24905434999
P12268 O14920 0.239655172414
P12268 P00403 0.183328389202
P12268 P10415 0.190363582619
P12268 P49703 0.179073243647
P12268 O95865 0.219889180519
P12268 O14498 0.268197088466
P12268 P13591 0.227629781421
P12268 Q8TEB7 0.258678611422
P12268 P02768 0.259633027523
P12268 P62879 0.234787600459
P12268 Q92499 0.244470090402
P12268 P51948 0.236026643498
P12268 O00560 0.223416618245
P12268 Q7KZI7 0.233575283827
P12268 Q5SQN1 0.284368070953
P12268 Q99426 0.202774498229
P12268 P25787 0.190053285968
P12268 P20290 0.167462686567
P12268 O96017 0.2817878243
P12268 Q13064 0.275752773376
P12268 Q99873 0.253769559033
P12268 NP_828872 0.242979942693
P12268 NP_828871 0.269716885743
P12268 NP_828870 0.265585168019
P12268 P05155 0.287047200878
P12268 P09651 0.256257110353
P12268 Q86VK4 0.297901711761
P12268 B0QYN7 0.153245192308
P12268 P08865 0.211107880198
P12268 P69849 0.17807202079
P12268 P68104 0.289794786467
P12268 Q01196 0.27189324437
P12268 Q07820 0.249570692616
P12268 Q9Y6E2 0.271681167555
P12268 P60866 0.116150781489
P12268 Q7TFA1 0.0505018820577
P12268 Q7TFA0 0.0455545083255
P12268 Q03135 0.154425045154
P12268 NP_828868 0.125494974109
P12268 NP_828869 0.209111969112
P12268 NP_828864 0.208794408853
P12268 NP_828865 0.0811899597149
P12268 NP_828866 0.162776780371
P12268 NP_828867 0.107767884556
P12268 NP_828860 0.161853188929
P12268 NP_828861 0.266180693616
P12268 P23025 0.214515657009
P12268 NP_828863 0.222898550725
P12268 P13796 0.267634384214
P12268 P50583 0.143421452446
P12268 Q9BQB6 0.145751436347
P12268 Q16548 0.159987948177
P12268 Q9Y2D1 0.210449503795
P12268 Q9HCD5 0.266601800049
P12268 Q13564 0.290980392157
P12268 Q13561 0.275317348378
P12268 Q7Z3Q1 0.26185852982
P12268 Q92843 0.160323643992
P12268 P08708 0.124123208295
P12268 Q96GS6 0.22235089751
P12268 P20231 0.213805206201
P12268 A9UHW6 0.18330362448
P12268 Q13009 0.148410236526
P12268 P62942 0.106396063961
P12268 P98161 0.0661834687752
P12268 Q9P0M6 0.251422070535
P12268 Q92994 0.263011945392
P12268 P59632 0.205968402575
P12268 P09630 0.191476768275
P12268 Q5XPI4 0.166551246537
P12268 P59637 0.0795031055901
P12268 P59636 0.100246761258
P12268 P59635 0.113900796081
P12268 P59634 0.0667290302463
P12268 NP_904322 0.275796351756
P12268 Q9Y4W2 0.23655078656
P12268 Q99471 0.145542753184
P12268 Q9UQN3 0.175156389634
P12268 Q6P587 0.187945368171
P12268 O43765 0.228232571594
P12268 O95295 0.134146341463
P12268 O95299 0.24235495856
P12268 P28340 0.192852326365
P12268 P27448 0.241024645837
P12268 P49069 0.215406976744
P12268 B8ZZN6 0.133738601824
P12268 P06733 0.274455002795
P12268 Q9H4F8 0.27557294578
P12268 Q56VL3 0.137355973317
P12268 Q07817 0.185371631626
P12268 Q53GL0 0.263157894737
P12268 P62937 0.148383197341
P12268 P30876 0.185770750988
P12268 P46379 0.177006335797
P12268 Q5TBA9 0.0896616738242
P12268 Q9NY15 0.0930739656854
P12268 P59633 0.137052759248
P12268 P62487 0.151688781665
P12268 Q8WXF8 0.231988472622
P12268 P0C6X7-PRO_0000037311 0.126302292034
P12268 Q9GZN8 0.160337552743
P12268 P0C6X7-PRO_0000037319 0.265585168019
P12268 O00303 0.246215367038
P12268 Q9UMX0 0.282958984375
P12268 Q13427 0.225737989581
P12268 P08949 0.110872894334
P12268 P23588 0.246927628584
P12268 P62258 0.19564577817
Q9NR30 P0C6X7-PRO_0000037322 0.1560546875
Q9NR30 P0C6X7-PRO_0000037320 0.228640867452
Q9NR30 P59596 0.12829664882
Q9NR30 P59594 0.219995392767
Q9NR30 P59595 0.209763539283
Q9NR30 P54274 0.21611860863
Q9NR30 Q9BUV0 0.160015649452
Q9NR30 Q14653 0.209563726424
Q9NR30 O43447 0.111022204441
Q9NR30 P35354 0.256542572798
Q9NR30 Q9UKA8 0.144183290539
Q9NR30 P52292 0.250233601196
Q9NR30 Q7Z494 0.224405951588
Q9NR30 Q9BW92 0.281407942238
Q9NR30 P14618 0.240612740519
Q9NR30 O75348 0.0854251012146
Q9NR30 Q0VD86 0.137603795967
Q9NR30 P25685 0.188105385509
Q9NR30 Q5JRX3 0.246560414113
Q9NR30 Q92802 0.254394079556
Q9NR30 P40337 0.131479642502
Q9NR30 Q9H000 0.203512791142
Q9NR30 Q15661 0.140474789092
Q9NR30 Q8N488 0.141782178218
Q9NR30 Q8TF42 0.270334490952
Q9NR30 Q13287 0.1852212907
Q9NR30 Q8TD31 0.292112776588
Q9NR30 Q9BYF1 0.278900016975
Q9NR30 NP_828862 0.176747469993
Q9NR30 Q92560 0.278508376869
Q9NR30 O14920 0.285586231624
Q9NR30 P00403 0.12715389186
Q9NR30 P10415 0.138707765264
Q9NR30 P49703 0.133187338244
Q9NR30 O95865 0.155081261014
Q9NR30 O14498 0.202095238095
Q9NR30 P13591 0.273632653061
Q9NR30 Q8TEB7 0.209142857143
Q9NR30 P02768 0.261830233843
Q9NR30 P62879 0.178612940721
Q9NR30 Q92499 0.327220424308
Q9NR30 P51948 0.175794192165
Q9NR30 O00560 0.1685546875
Q9NR30 Q7KZI7 0.287309464729
Q9NR30 Q5SQN1 0.227014755959
Q9NR30 Q99426 0.139952625345
Q9NR30 P25787 0.135482594937
Q9NR30 P20290 0.129673826571
Q9NR30 O96017 0.249207828518
Q9NR30 Q13064 0.228373053106
Q9NR30 Q99873 0.198343924514
Q9NR30 NP_828872 0.180921052632
Q9NR30 NP_828871 0.228640867452
Q9NR30 NP_828870 0.244329706804
Q9NR30 P05155 0.233934611048
Q9NR30 P09651 0.195802849442
Q9NR30 Q86VK4 0.229433962264
Q9NR30 B0QYN7 0.117658809429
Q9NR30 P08865 0.164744967755
Q9NR30 P69849 0.234610778443
Q9NR30 P68104 0.224640423921
Q9NR30 Q01196 0.217819905213
Q9NR30 Q07820 0.182521268368
Q9NR30 Q9Y6E2 0.215035298607
Q9NR30 P60866 0.0799433313095
Q9NR30 Q7TFA1 0.032881216605
Q9NR30 Q7TFA0 0.0327093190702
Q9NR30 Q03135 0.1088
Q9NR30 NP_828868 0.0929248135457
Q9NR30 NP_828869 0.25
Q9NR30 NP_828864 0.142605633803
Q9NR30 NP_828865 0.0581039755352
Q9NR30 NP_828866 0.116533864542
Q9NR30 NP_828867 0.0757852077001
Q9NR30 NP_828860 0.117552978808
Q9NR30 NP_828861 0.269963369963
Q9NR30 P23025 0.155642787046
Q9NR30 NP_828863 0.159711388456
Q9NR30 P13796 0.259130115618
Q9NR30 P50583 0.0968001609982
Q9NR30 Q9BQB6 0.100501504514
Q9NR30 Q16548 0.107864718831
Q9NR30 Q9Y2D1 0.152037617555
Q9NR30 Q9HCD5 0.250694315867
Q9NR30 Q13564 0.239357729649
Q9NR30 Q13561 0.206011870572
Q9NR30 Q7Z3Q1 0.210107893242
Q9NR30 Q92843 0.116251246261
Q9NR30 P08708 0.094210207787
Q9NR30 Q96GS6 0.162120031177
Q9NR30 P20231 0.140474789092
Q9NR30 A9UHW6 0.132434575734
Q9NR30 Q13009 0.200661313179
Q9NR30 P62942 0.0776876267748
Q9NR30 P98161 0.0939572987277
Q9NR30 Q9P0M6 0.195032730073
Q9NR30 Q92994 0.265866521186
Q9NR30 P59632 0.146389324961
Q9NR30 P09630 0.142574649001
Q9NR30 Q5XPI4 0.218739505205
Q9NR30 P59637 0.0528787260106
Q9NR30 P59636 0.0684959349593
Q9NR30 P59635 0.0782766990291
Q9NR30 P59634 0.0464687819857
Q9NR30 NP_904322 0.213077790304
Q9NR30 Q9Y4W2 0.268898488121
Q9NR30 Q99471 0.102090032154
Q9NR30 Q9UQN3 0.130685203575
Q9NR30 Q6P587 0.131787554499
Q9NR30 O43765 0.170788704966
Q9NR30 O95295 0.0905607099637
Q9NR30 O95299 0.187367201082
Q9NR30 P28340 0.244273815721
Q9NR30 P27448 0.296143497758
Q9NR30 P49069 0.164517389605
Q9NR30 B8ZZN6 0.0946054750403
Q9NR30 P06733 0.223173515982
Q9NR30 Q9H4F8 0.212138508371
Q9NR30 Q56VL3 0.0998794212219
Q9NR30 Q07817 0.140652818991
Q9NR30 Q53GL0 0.207990823934
Q9NR30 P62937 0.105875275717
Q9NR30 P30876 0.242726824458
Q9NR30 P46379 0.240407903123
Q9NR30 Q5TBA9 0.124825698497
Q9NR30 Q9NY15 0.128221066908
Q9NR30 P59633 0.0974678456592
Q9NR30 P62487 0.105526631958
Q9NR30 Q8WXF8 0.174436674437
Q9NR30 P0C6X7-PRO_0000037311 0.176747469993
Q9NR30 Q9GZN8 0.115492393915
Q9NR30 P0C6X7-PRO_0000037319 0.244329706804
Q9NR30 O00303 0.188839544314
Q9NR30 Q9UMX0 0.255960081316
Q9NR30 Q13427 0.277080344333
Q9NR30 P08949 0.0778879223144
Q9NR30 P23588 0.265046935395
Q9NR30 P62258 0.151467402009
Q96K12 P0C6X7-PRO_0000037322 0.216009083168
Q96K12 P0C6X7-PRO_0000037320 0.274703057872
Q96K12 P59596 0.174695298897
Q96K12 P59594 0.170905633468
Q96K12 P59595 0.24924595558
Q96K12 P54274 0.267194323144
Q96K12 Q9BUV0 0.19573257468
Q96K12 Q14653 0.253285870756
Q96K12 O43447 0.149029982363
Q96K12 P35354 0.255952380952
Q96K12 Q9UKA8 0.18090017311
Q96K12 P52292 0.289824187533
Q96K12 Q7Z494 0.173723964294
Q96K12 Q9BW92 0.237698412698
Q96K12 P14618 0.288364696528
Q96K12 O75348 0.106491175591
Q96K12 Q0VD86 0.182606183184
Q96K12 P25685 0.219074333801
Q96K12 Q5JRX3 0.192846034215
Q96K12 Q92802 0.260013892105
Q96K12 P40337 0.166084933101
Q96K12 Q9H000 0.252403185938
Q96K12 Q15661 0.196857142857
Q96K12 Q8N488 0.173182739647
Q96K12 Q8TF42 0.254353902387
Q96K12 Q13287 0.223669309173
Q96K12 Q8TD31 0.235994534452
Q96K12 Q9BYF1 0.237239907523
Q96K12 NP_828862 0.128055132623
Q96K12 Q92560 0.241242038217
Q96K12 O14920 0.241141543766
Q96K12 P00403 0.184820393975
Q96K12 P10415 0.183025404157
Q96K12 P49703 0.157034442499
Q96K12 O95865 0.210256410256
Q96K12 O14498 0.259512729264
Q96K12 P13591 0.2188833874
Q96K12 Q8TEB7 0.244456611005
Q96K12 P02768 0.257051135061
Q96K12 P62879 0.225525946704
Q96K12 Q92499 0.235192307692
Q96K12 P51948 0.228070175439
Q96K12 O00560 0.215441385183
Q96K12 Q7KZI7 0.232973576479
Q96K12 Q5SQN1 0.267010029818
Q96K12 Q99426 0.182185067743
Q96K12 P25787 0.185313674472
Q96K12 P20290 0.164092101428
Q96K12 O96017 0.276579352851
Q96K12 Q13064 0.266965936097
Q96K12 Q99873 0.250834260289
Q96K12 NP_828872 0.233548025763
Q96K12 NP_828871 0.274703057872
Q96K12 NP_828870 0.265755329008
Q96K12 P05155 0.284563758389
Q96K12 P09651 0.220183486239
Q96K12 Q86VK4 0.26897110451
Q96K12 B0QYN7 0.153124083309
Q96K12 P08865 0.215340909091
Q96K12 P69849 0.173843108142
Q96K12 P68104 0.278003797125
Q96K12 Q01196 0.255845568244
Q96K12 Q07820 0.227692307692
Q96K12 Q9Y6E2 0.261525795829
Q96K12 P60866 0.112440191388
Q96K12 Q7TFA1 0.0489446313857
Q96K12 Q7TFA0 0.046875
Q96K12 Q03135 0.160152806347
Q96K12 NP_828868 0.118906064209
Q96K12 NP_828869 0.20583693638
Q96K12 NP_828864 0.213086770982
Q96K12 NP_828865 0.0837363966143
Q96K12 NP_828866 0.168565585743
Q96K12 NP_828867 0.102756141402
Q96K12 NP_828860 0.150660792952
Q96K12 NP_828861 0.259717314488
Q96K12 P23025 0.199256718125
Q96K12 NP_828863 0.218634947607
Q96K12 P13796 0.268253968254
Q96K12 P50583 0.137307236062
Q96K12 Q9BQB6 0.137544273908
Q96K12 Q16548 0.160294117647
Q96K12 Q9Y2D1 0.20131166239
Q96K12 Q9HCD5 0.251215953307
Q96K12 Q13564 0.302404600105
Q96K12 Q13561 0.248207391065
Q96K12 Q7Z3Q1 0.265599565925
Q96K12 Q92843 0.16237565828
Q96K12 P08708 0.125
Q96K12 Q96GS6 0.211598302687
Q96K12 P20231 0.196857142857
Q96K12 A9UHW6 0.180446765303
Q96K12 Q13009 0.144712610255
Q96K12 P62942 0.106810681068
Q96K12 P98161 0.0672059738643
Q96K12 Q9P0M6 0.237976091187
Q96K12 Q92994 0.240136489657
Q96K12 P59632 0.199199771363
Q96K12 P09630 0.18612716763
Q96K12 Q5XPI4 0.170340450087
Q96K12 P59637 0.0805816419267
Q96K12 P59636 0.0984050556726
Q96K12 P59635 0.118613683896
Q96K12 P59634 0.0672141119221
Q96K12 NP_904322 0.27677852349
Q96K12 Q9Y4W2 0.231844660194
Q96K12 Q99471 0.138798461083
Q96K12 Q9UQN3 0.171029668412
Q96K12 Q6P587 0.182661641055
Q96K12 O43765 0.213114754098
Q96K12 O95295 0.125260339185
Q96K12 O95299 0.240223463687
Q96K12 P28340 0.182982740022
Q96K12 P27448 0.253201396973
Q96K12 P49069 0.216699801193
Q96K12 B8ZZN6 0.142687629783
Q96K12 P06733 0.264279857885
Q96K12 Q9H4F8 0.251708116972
Q96K12 Q56VL3 0.130511985795
Q96K12 Q07817 0.182186234818
Q96K12 Q53GL0 0.258117776555
Q96K12 P62937 0.144837758112
Q96K12 P30876 0.181922488526
Q96K12 P46379 0.178038801637
Q96K12 Q5TBA9 0.0910709609846
Q96K12 Q9NY15 0.0940440670186
Q96K12 P59633 0.140574134359
Q96K12 P62487 0.155431262879
Q96K12 Q8WXF8 0.214587440158
Q96K12 P0C6X7-PRO_0000037311 0.128055132623
Q96K12 Q9GZN8 0.146219476317
Q96K12 P0C6X7-PRO_0000037319 0.265755329008
Q96K12 O00303 0.229201563372
Q96K12 Q9UMX0 0.266048328045
Q96K12 Q13427 0.215084876543
Q96K12 P08949 0.114465032875
Q96K12 P23588 0.231171786121
Q96K12 P62258 0.185344827586
Q9BQ95 P0C6X7-PRO_0000037322 0.232060566162
Q9BQ95 P0C6X7-PRO_0000037320 0.234701781565
Q9BQ95 P59596 0.196555217832
Q9BQ95 P59594 0.14549819928
Q9BQ95 P59595 0.279253636939
Q9BQ95 P54274 0.275243787355
Q9BQ95 Q9BUV0 0.23399339934
Q9BQ95 Q14653 0.284910965323
Q9BQ95 O43447 0.171408981831
Q9BQ95 P35354 0.240662931839
Q9BQ95 Q9UKA8 0.224756793022
Q9BQ95 P52292 0.258724100327
Q9BQ95 Q7Z494 0.152877282182
Q9BQ95 Q9BW92 0.220540758676
Q9BQ95 P14618 0.252100840336
Q9BQ95 O75348 0.125262421274
Q9BQ95 Q0VD86 0.216061827957
Q9BQ95 P25685 0.252922077922
Q9BQ95 Q5JRX3 0.172843039061
Q9BQ95 Q92802 0.235655253837
Q9BQ95 P40337 0.206569590247
Q9BQ95 Q9H000 0.281051964512
Q9BQ95 Q15661 0.227529021559
Q9BQ95 Q8N488 0.192385444744
Q9BQ95 Q8TF42 0.24020144515
Q9BQ95 Q13287 0.236297998031
Q9BQ95 Q8TD31 0.221472514388
Q9BQ95 Q9BYF1 0.206174399711
Q9BQ95 NP_828862 0.107946752723
Q9BQ95 Q92560 0.22955465587
Q9BQ95 O14920 0.225228732723
Q9BQ95 P00403 0.193124368049
Q9BQ95 P10415 0.218529707956
Q9BQ95 P49703 0.179530771846
Q9BQ95 O95865 0.239338842975
Q9BQ95 O14498 0.286616161616
Q9BQ95 P13591 0.196604884809
Q9BQ95 Q8TEB7 0.28851010101
Q9BQ95 P02768 0.242225859247
Q9BQ95 P62879 0.239285714286
Q9BQ95 Q92499 0.217357310399
Q9BQ95 P51948 0.253197769761
Q9BQ95 O00560 0.223831468071
Q9BQ95 Q7KZI7 0.206616257089
Q9BQ95 Q5SQN1 0.287098728044
Q9BQ95 Q99426 0.204758713137
Q9BQ95 P25787 0.206792199059
Q9BQ95 P20290 0.193482688391
Q9BQ95 O96017 0.266666666667
Q9BQ95 Q13064 0.258979206049
Q9BQ95 Q99873 0.257473481196
Q9BQ95 NP_828872 0.239144523655
Q9BQ95 NP_828871 0.234701781565
Q9BQ95 NP_828870 0.234404536862
Q9BQ95 P05155 0.277809798271
Q9BQ95 P09651 0.225257069409
Q9BQ95 Q86VK4 0.271361225692
Q9BQ95 B0QYN7 0.179890560876
Q9BQ95 P08865 0.238550247117
Q9BQ95 P69849 0.161790447612
Q9BQ95 P68104 0.272727272727
Q9BQ95 Q01196 0.289160305344
Q9BQ95 Q07820 0.249514563107
Q9BQ95 Q9Y6E2 0.275720164609
Q9BQ95 P60866 0.123819517314
Q9BQ95 Q7TFA1 0.0592672413793
Q9BQ95 Q7TFA0 0.0514573587621
Q9BQ95 Q03135 0.170664838931
Q9BQ95 NP_828868 0.140673845085
Q9BQ95 NP_828869 0.184292866083
Q9BQ95 NP_828864 0.210231023102
Q9BQ95 NP_828865 0.0889125044279
Q9BQ95 NP_828866 0.17835262083
Q9BQ95 NP_828867 0.124079915878
Q9BQ95 NP_828860 0.173287671233
Q9BQ95 NP_828861 0.234698469847
Q9BQ95 P23025 0.22668436774
Q9BQ95 NP_828863 0.239986868024
Q9BQ95 P13796 0.240175681923
Q9BQ95 P50583 0.158295808798
Q9BQ95 Q9BQB6 0.16052359628
Q9BQ95 Q16548 0.169125214408
Q9BQ95 Q9Y2D1 0.242554599603
Q9BQ95 Q9HCD5 0.248510427011
Q9BQ95 Q13564 0.261892036344
Q9BQ95 Q13561 0.272206303725
Q9BQ95 Q7Z3Q1 0.266057838661
Q9BQ95 Q92843 0.18070235254
Q9BQ95 P08708 0.141217391304
Q9BQ95 Q96GS6 0.249180327869
Q9BQ95 P20231 0.227529021559
Q9BQ95 A9UHW6 0.192775151924
Q9BQ95 Q13009 0.129776214209
Q9BQ95 P62942 0.118679775281
Q9BQ95 P98161 0.0584909124289
Q9BQ95 Q9P0M6 0.247750642674
Q9BQ95 Q92994 0.236047774159
Q9BQ95 P59632 0.225613802256
Q9BQ95 P09630 0.206722689076
Q9BQ95 Q5XPI4 0.15441090782
Q9BQ95 P59637 0.0830965909091
Q9BQ95 P59636 0.109936575053
Q9BQ95 P59635 0.121593291405
Q9BQ95 P59634 0.0784873349982
Q9BQ95 NP_904322 0.246796657382
Q9BQ95 Q9Y4W2 0.219502566127
Q9BQ95 Q99471 0.152729785764
Q9BQ95 Q9UQN3 0.195055875381
Q9BQ95 Q6P587 0.20310391363
Q9BQ95 O43765 0.249590566656
Q9BQ95 O95295 0.142211404729
Q9BQ95 O95299 0.256542810985
Q9BQ95 P28340 0.16612111293
Q9BQ95 P27448 0.210453648915
Q9BQ95 P49069 0.224637681159
Q9BQ95 B8ZZN6 0.162855162855
Q9BQ95 P06733 0.283553875236
Q9BQ95 Q9H4F8 0.258663366337
Q9BQ95 Q56VL3 0.150310988252
Q9BQ95 Q07817 0.196770938446
Q9BQ95 Q53GL0 0.268974277548
Q9BQ95 P62937 0.160413080895
Q9BQ95 P30876 0.159407216495
Q9BQ95 P46379 0.166421993861
Q9BQ95 Q5TBA9 0.0794803008784
Q9BQ95 Q9NY15 0.0874077490775
Q9BQ95 P59633 0.145473393227
Q9BQ95 P62487 0.164491758242
Q9BQ95 Q8WXF8 0.244292237443
Q9BQ95 P0C6X7-PRO_0000037311 0.107946752723
Q9BQ95 Q9GZN8 0.169869595058
Q9BQ95 P0C6X7-PRO_0000037319 0.234404536862
Q9BQ95 O00303 0.263803680982
Q9BQ95 Q9UMX0 0.246449040618
Q9BQ95 Q13427 0.19431372549
Q9BQ95 P08949 0.131772107655
Q9BQ95 P23588 0.227325446532
Q9BQ95 P62258 0.220367278798
Q99081 P0C6X7-PRO_0000037322 0.17078007933
Q99081 P0C6X7-PRO_0000037320 0.239563666876
Q99081 P59596 0.134274826272
Q99081 P59594 0.205453909801
Q99081 P59595 0.231445731446
Q99081 P54274 0.225048087198
Q99081 Q9BUV0 0.184988962472
Q99081 Q14653 0.230983501178
Q99081 O43447 0.129726058411
Q99081 P35354 0.269611890999
Q99081 Q9UKA8 0.154206650301
Q99081 P52292 0.257286642902
Q99081 Q7Z494 0.202021336328
Q99081 Q9BW92 0.280775878625
Q99081 P14618 0.251729197233
Q99081 O75348 0.0842129417164
Q99081 Q0VD86 0.1581769437
Q99081 P25685 0.201965065502
Q99081 Q5JRX3 0.229696132597
Q99081 Q92802 0.268297739996
Q99081 P40337 0.147765551314
Q99081 Q9H000 0.221864261168
Q99081 Q15661 0.158803986711
Q99081 Q8N488 0.160250671441
Q99081 Q8TF42 0.286357128247
Q99081 Q13287 0.175060479437
Q99081 Q8TD31 0.293761814745
Q99081 Q9BYF1 0.261485319516
Q99081 NP_828862 0.151984817334
Q99081 Q92560 0.289154305529
Q99081 O14920 0.27431328879
Q99081 P00403 0.134318334453
Q99081 P10415 0.161196695691
Q99081 P49703 0.130601215942
Q99081 O95865 0.179005524862
Q99081 O14498 0.231362467866
Q99081 P13591 0.258134130146
Q99081 Q8TEB7 0.234790059983
Q99081 P02768 0.261084759744
Q99081 P62879 0.190611353712
Q99081 Q92499 0.273523383641
Q99081 P51948 0.173005056056
Q99081 O00560 0.180255619216
Q99081 Q7KZI7 0.277206280455
Q99081 Q5SQN1 0.239583333333
Q99081 Q99426 0.152319357716
Q99081 P25787 0.149307107734
Q99081 P20290 0.138326585695
Q99081 O96017 0.256951703951
Q99081 Q13064 0.245418158837
Q99081 Q99873 0.192582953806
Q99081 NP_828872 0.191670300916
Q99081 NP_828871 0.239563666876
Q99081 NP_828870 0.264614749019
Q99081 P05155 0.249578059072
Q99081 P09651 0.20685169124
Q99081 Q86VK4 0.24395930479
Q99081 B0QYN7 0.123191681736
Q99081 P08865 0.168687982359
Q99081 P69849 0.213965329131
Q99081 P68104 0.239685240323
Q99081 Q01196 0.238866396761
Q99081 Q07820 0.204357298475
Q99081 Q9Y6E2 0.217643271088
Q99081 P60866 0.0874053682037
Q99081 Q7TFA1 0.0371148459384
Q99081 Q7TFA0 0.0306146295864
Q99081 Q03135 0.116568583069
Q99081 NP_828868 0.0979675725051
Q99081 NP_828869 0.230919765166
Q99081 NP_828864 0.151655629139
Q99081 NP_828865 0.0647698357622
Q99081 NP_828866 0.125281658405
Q99081 NP_828867 0.0833907649897
Q99081 NP_828860 0.122624434389
Q99081 NP_828861 0.275932759328
Q99081 P23025 0.169288721471
Q99081 NP_828863 0.183238011439
Q99081 P13796 0.275323607972
Q99081 P50583 0.102347845908
Q99081 Q9BQB6 0.110152168976
Q99081 Q16548 0.112344280861
Q99081 Q9Y2D1 0.191287041132
Q99081 Q9HCD5 0.269765511517
Q99081 Q13564 0.256179304566
Q99081 Q13561 0.230338289162
Q99081 Q7Z3Q1 0.213784301213
Q99081 Q92843 0.128129934582
Q99081 P08708 0.0980571428571
Q99081 Q96GS6 0.188791208791
Q99081 P20231 0.158803986711
Q99081 A9UHW6 0.134020618557
Q99081 Q13009 0.189240747806
Q99081 P62942 0.0830266789328
Q99081 P98161 0.0853525431129
Q99081 Q9P0M6 0.209019947962
Q99081 Q92994 0.288183851942
Q99081 P59632 0.159060700044
Q99081 P09630 0.151284916201
Q99081 Q5XPI4 0.207201086957
Q99081 P59637 0.0530583873957
Q99081 P59636 0.0756108805901
Q99081 P59635 0.0887207702889
Q99081 P59634 0.0476411805717
Q99081 NP_904322 0.227215189873
Q99081 Q9Y4W2 0.281361670115
Q99081 Q99471 0.105143377333
Q99081 Q9UQN3 0.137210869077
Q99081 Q6P587 0.146729390681
Q99081 O43765 0.181858115528
Q99081 O95295 0.101691042048
Q99081 O95299 0.191512513602
Q99081 P28340 0.224845048134
Q99081 P27448 0.281713963541
Q99081 P49069 0.175485008818
Q99081 B8ZZN6 0.106247150023
Q99081 P06733 0.222079589217
Q99081 Q9H4F8 0.232991014121
Q99081 Q56VL3 0.110832954028
Q99081 Q07817 0.149116923765
Q99081 Q53GL0 0.227575822758
Q99081 P62937 0.121225879682
Q99081 P30876 0.215453751092
Q99081 P46379 0.231275826446
Q99081 Q5TBA9 0.114162599938
Q99081 Q9NY15 0.118954248366
Q99081 P59633 0.11379153391
Q99081 P62487 0.11922030825
Q99081 Q8WXF8 0.193385895751
Q99081 P0C6X7-PRO_0000037311 0.151984817334
Q99081 Q9GZN8 0.122111463525
Q99081 P0C6X7-PRO_0000037319 0.264614749019
Q99081 O00303 0.203393517511
Q99081 Q9UMX0 0.272727272727
Q99081 Q13427 0.290226125958
Q99081 P08949 0.0951616601697
Q99081 P23588 0.281179138322
Q99081 P62258 0.154171301446
O95070 P0C6X7-PRO_0000037322 0.270469181233
O95070 P0C6X7-PRO_0000037320 0.20562248996
O95070 P59596 0.242202729045
O95070 P59594 0.114013671875
O95070 P59595 0.222748815166
O95070 P54274 0.219041278296
O95070 Q9BUV0 0.260254596888
O95070 Q14653 0.225269343781
O95070 O43447 0.225597609562
O95070 P35354 0.189821514713
O95070 Q9UKA8 0.248069498069
O95070 P52292 0.211614730878
O95070 Q7Z494 0.110263034288
O95070 Q9BW92 0.166459111665
O95070 P14618 0.215995494227
O95070 O75348 0.157003591585
O95070 Q0VD86 0.239477503628
O95070 P25685 0.261720342438
O95070 Q5JRX3 0.132827324478
O95070 Q92802 0.184037100317
O95070 P40337 0.228473581213
O95070 Q9H000 0.221887550201
O95070 Q15661 0.278727445394
O95070 Q8N488 0.233122875182
O95070 Q8TF42 0.186498080831
O95070 Q13287 0.272224781207
O95070 Q8TD31 0.156906753724
O95070 Q9BYF1 0.154045547121
O95070 NP_828862 0.0809333442115
O95070 Q92560 0.167638483965
O95070 O14920 0.165433086617
O95070 P00403 0.242468415938
O95070 P10415 0.271980676329
O95070 P49703 0.227362204724
O95070 O95865 0.276465028355
O95070 O14498 0.246822742475
O95070 P13591 0.146228926353
O95070 Q8TEB7 0.222111222111
O95070 P02768 0.179753563663
O95070 P62879 0.261187957689
O95070 Q92499 0.163720369626
O95070 P51948 0.267624607095
O95070 O00560 0.292155941757
O95070 Q7KZI7 0.161684782609
O95070 Q5SQN1 0.228508217446
O95070 Q99426 0.249156626506
O95070 P25787 0.269249394673
O95070 P20290 0.244477172312
O95070 O96017 0.204793028322
O95070 Q13064 0.210378681627
O95070 Q99873 0.261625708885
O95070 NP_828872 0.262812628126
O95070 NP_828871 0.20562248996
O95070 NP_828870 0.191011235955
O95070 P05155 0.223889555822
O95070 P09651 0.206883789785
O95070 Q86VK4 0.213759213759
O95070 B0QYN7 0.225806451613
O95070 P08865 0.269981412639
O95070 P69849 0.121246819338
O95070 P68104 0.225653955247
O95070 Q01196 0.222186802678
O95070 Q07820 0.263502454992
O95070 Q9Y6E2 0.24474789916
O95070 P60866 0.165641025641
O95070 Q7TFA1 0.0768
O95070 Q7TFA0 0.0641711229947
O95070 Q03135 0.226480836237
O95070 NP_828868 0.179187817259
O95070 NP_828869 0.138951071314
O95070 NP_828864 0.27817067421
O95070 NP_828865 0.120689655172
O95070 NP_828866 0.240019714145
O95070 NP_828867 0.157407407407
O95070 NP_828860 0.218299353555
O95070 NP_828861 0.17254993033
O95070 P23025 0.256653992395
O95070 NP_828863 0.268821966342
O95070 P13796 0.178605539637
O95070 P50583 0.182002022245
O95070 Q9BQB6 0.217652958877
O95070 Q16548 0.214356929212
O95070 Q9Y2D1 0.256034074775
O95070 Q9HCD5 0.185861182519
O95070 Q13564 0.216703662597
O95070 Q13561 0.241150442478
O95070 Q7Z3Q1 0.224976167779
O95070 Q92843 0.251976284585
O95070 P08708 0.177517802645
O95070 Q96GS6 0.266225165563
O95070 P20231 0.278727445394
O95070 A9UHW6 0.245007306381
O95070 Q13009 0.0953937592868
O95070 P62942 0.151108818979
O95070 P98161 0.0425877403403
O95070 Q9P0M6 0.254030672434
O95070 Q92994 0.176404745914
O95070 P59632 0.265558194774
O95070 P09630 0.252178121975
O95070 Q5XPI4 0.112519246713
O95070 P59637 0.125852123755
O95070 P59636 0.149300155521
O95070 P59635 0.162826420891
O95070 P59634 0.0997888067582
O95070 NP_904322 0.2224797219
O95070 Q9Y4W2 0.170048701299
O95070 Q99471 0.200503778338
O95070 Q9UQN3 0.222602739726
O95070 Q6P587 0.253527980535
O95070 O43765 0.271209386282
O95070 O95295 0.180986273513
O95070 O95299 0.251971608833
O95070 P28340 0.128718376425
O95070 P27448 0.168694241687
O95070 P49069 0.28490832158
O95070 B8ZZN6 0.194233687405
O95070 P06733 0.236247046912
O95070 Q9H4F8 0.213316095669
O95070 Q56VL3 0.20604534005
O95070 Q07817 0.260174418605
O95070 Q53GL0 0.231914893617
O95070 P62937 0.200901803607
O95070 P30876 0.124245604828
O95070 P46379 0.119238613188
O95070 Q5TBA9 0.0569596778467
O95070 Q9NY15 0.0593397651982
O95070 P59633 0.205541561713
O95070 P62487 0.210683974039
O95070 Q8WXF8 0.269481932956
O95070 P0C6X7-PRO_0000037311 0.0809333442115
O95070 Q9GZN8 0.227431421446
O95070 P0C6X7-PRO_0000037319 0.191011235955
O95070 O00303 0.267015706806
O95070 Q9UMX0 0.196903225806
O95070 Q13427 0.131801692866
O95070 P08949 0.178278688525
O95070 P23588 0.1639108555
O95070 P62258 0.255992329818
Q96DA6 P0C6X7-PRO_0000037322 0.162744116174
Q96DA6 P0C6X7-PRO_0000037320 0.10370994941
Q96DA6 P59596 0.199464524766
Q96DA6 P59594 0.0524017467249
Q96DA6 P59595 0.126755491538
Q96DA6 P54274 0.126282278033
Q96DA6 Q9BUV0 0.162704701532
Q96DA6 Q14653 0.119196119196
Q96DA6 O43447 0.2424
Q96DA6 P35354 0.0932224741749
Q96DA6 Q9UKA8 0.183435582822
Q96DA6 P52292 0.107068297047
Q96DA6 Q7Z494 0.0527641203981
Q96DA6 Q9BW92 0.0823098470157
Q96DA6 P14618 0.108772969769
Q96DA6 O75348 0.31212484994
Q96DA6 Q0VD86 0.189896530736
Q96DA6 P25685 0.155096660808
Q96DA6 Q5JRX3 0.0621816002397
Q96DA6 Q92802 0.097193877551
Q96DA6 P40337 0.197154471545
Q96DA6 Q9H000 0.122732123799
Q96DA6 Q15661 0.167272727273
Q96DA6 Q8N488 0.188654353562
Q96DA6 Q8TF42 0.0912511759172
Q96DA6 Q13287 0.158475426279
Q96DA6 Q8TD31 0.0810753598645
Q96DA6 Q9BYF1 0.0763782542113
Q96DA6 NP_828862 0.0361754966887
Q96DA6 Q92560 0.0854054054054
Q96DA6 O14920 0.0788054749067
Q96DA6 P00403 0.190383365822
Q96DA6 P10415 0.184624697337
Q96DA6 P49703 0.248882265276
Q96DA6 O95865 0.173751328374
Q96DA6 O14498 0.122644863135
Q96DA6 P13591 0.0762183950165
Q96DA6 Q8TEB7 0.122080679406
Q96DA6 P02768 0.0913679959616
Q96DA6 P62879 0.139850942569
Q96DA6 Q92499 0.0828993959592
Q96DA6 P51948 0.149268292683
Q96DA6 O00560 0.168562564633
Q96DA6 Q7KZI7 0.0820100502513
Q96DA6 Q5SQN1 0.119517910947
Q96DA6 Q99426 0.190330477356
Q96DA6 P25787 0.212005108557
Q96DA6 P20290 0.228654124457
Q96DA6 O96017 0.109012875536
Q96DA6 Q13064 0.109504132231
Q96DA6 Q99873 0.14262560778
Q96DA6 NP_828872 0.146330680813
Q96DA6 NP_828871 0.10370994941
Q96DA6 NP_828870 0.0970130201685
Q96DA6 P05155 0.115372424723
Q96DA6 P09651 0.129108910891
Q96DA6 Q86VK4 0.113023708996
Q96DA6 B0QYN7 0.221212121212
Q96DA6 P08865 0.166582278481
Q96DA6 P69849 0.057269295848
Q96DA6 P68104 0.132510013351
Q96DA6 Q01196 0.119256756757
Q96DA6 Q07820 0.149536832819
Q96DA6 Q9Y6E2 0.127286300859
Q96DA6 P60866 0.292253521127
Q96DA6 Q7TFA1 0.160737812912
Q96DA6 Q7TFA0 0.143236074271
Q96DA6 Q03135 0.222044728435
Q96DA6 NP_828868 0.239047619048
Q96DA6 NP_828869 0.0677966101695
Q96DA6 NP_828864 0.152656008252
Q96DA6 NP_828865 0.244360902256
Q96DA6 NP_828866 0.226788432268
Q96DA6 NP_828867 0.294749403341
Q96DA6 NP_828860 0.253827558421
Q96DA6 NP_828861 0.0888835069024
Q96DA6 P23025 0.173391494002
Q96DA6 NP_828863 0.156174915906
Q96DA6 P13796 0.0962353527799
Q96DA6 P50583 0.265209125475
Q96DA6 Q9BQB6 0.257192676548
Q96DA6 Q16548 0.234718826406
Q96DA6 Q9Y2D1 0.166753789859
Q96DA6 Q9HCD5 0.0958793428494
Q96DA6 Q13564 0.10650714911
Q96DA6 Q13561 0.141222879684
Q96DA6 Q7Z3Q1 0.118518518519
Q96DA6 Q92843 0.263554216867
Q96DA6 P08708 0.26
Q96DA6 Q96GS6 0.157088122605
Q96DA6 P20231 0.167272727273
Q96DA6 A9UHW6 0.191018766756
Q96DA6 Q13009 0.043557168784
Q96DA6 P62942 0.283110571081
Q96DA6 P98161 0.0179420505201
Q96DA6 Q9P0M6 0.150464919696
Q96DA6 Q92994 0.090675990676
Q96DA6 P59632 0.162292447777
Q96DA6 P09630 0.194772868699
Q96DA6 Q5XPI4 0.0526252117106
Q96DA6 P59637 0.225031605563
Q96DA6 P59636 0.273062730627
Q96DA6 P59635 0.260381593715
Q96DA6 P59634 0.20822622108
Q96DA6 NP_904322 0.106564885496
Q96DA6 Q9Y4W2 0.0848242475268
Q96DA6 Q99471 0.271770334928
Q96DA6 Q9UQN3 0.211022480058
Q96DA6 Q6P587 0.214751958225
Q96DA6 O43765 0.166748406081
Q96DA6 O95295 0.315343915344
Q96DA6 O95299 0.146248410343
Q96DA6 P28340 0.0614222602252
Q96DA6 P27448 0.0832807570978
Q96DA6 P49069 0.169948186528
Q96DA6 B8ZZN6 0.25621414914
Q96DA6 P06733 0.135319454415
Q96DA6 Q9H4F8 0.117586561536
Q96DA6 Q56VL3 0.251137397634
Q96DA6 Q07817 0.196065989848
Q96DA6 Q53GL0 0.135830495649
Q96DA6 P62937 0.253604749788
Q96DA6 P30876 0.0580255204835
Q96DA6 P46379 0.057676232934
Q96DA6 Q5TBA9 0.0248181429183
Q96DA6 Q9NY15 0.0270714663222
Q96DA6 P59633 0.249289099526
Q96DA6 P62487 0.218801996672
Q96DA6 Q8WXF8 0.156603773585
Q96DA6 P0C6X7-PRO_0000037311 0.0361754966887
Q96DA6 Q9GZN8 0.234042553191
Q96DA6 P0C6X7-PRO_0000037319 0.0970130201685
Q96DA6 O00303 0.148308759757
Q96DA6 Q9UMX0 0.103839913467
Q96DA6 Q13427 0.0758620689655
Q96DA6 P08949 0.298020954598
Q96DA6 P23588 0.0988488488488
Q96DA6 P62258 0.193337299227
Q8N0Z8 P0C6X7-PRO_0000037322 0.268772893773
Q8N0Z8 P0C6X7-PRO_0000037320 0.20694259012
Q8N0Z8 P59596 0.226882745472
Q8N0Z8 P59594 0.114484272129
Q8N0Z8 P59595 0.244601889339
Q8N0Z8 P54274 0.232913072329
Q8N0Z8 Q9BUV0 0.289801568989
Q8N0Z8 Q14653 0.235274975594
Q8N0Z8 O43447 0.211781888997
Q8N0Z8 P35354 0.193695861405
Q8N0Z8 Q9UKA8 0.248347497639
Q8N0Z8 P52292 0.227683615819
Q8N0Z8 Q7Z494 0.113183204316
Q8N0Z8 Q9BW92 0.176470588235
Q8N0Z8 P14618 0.215388935692
Q8N0Z8 O75348 0.173934837093
Q8N0Z8 Q0VD86 0.259820160909
Q8N0Z8 P25685 0.250913520097
Q8N0Z8 Q5JRX3 0.137152018656
Q8N0Z8 Q92802 0.195032870709
Q8N0Z8 P40337 0.252153110048
Q8N0Z8 Q9H000 0.238158772515
Q8N0Z8 Q15661 0.26812267658
Q8N0Z8 Q8N488 0.238954869359
Q8N0Z8 Q8TF42 0.194638432079
Q8N0Z8 Q13287 0.282967032967
Q8N0Z8 Q8TD31 0.175727957646
Q8N0Z8 Q9BYF1 0.161522823877
Q8N0Z8 NP_828862 0.0811119263064
Q8N0Z8 Q92560 0.178096425603
Q8N0Z8 O14920 0.171291674985
Q8N0Z8 P00403 0.240969581749
Q8N0Z8 P10415 0.276937618147
Q8N0Z8 P49703 0.238209817132
Q8N0Z8 O95865 0.278445883441
Q8N0Z8 O14498 0.244333333333
Q8N0Z8 P13591 0.155713020372
Q8N0Z8 Q8TEB7 0.23265847992
Q8N0Z8 P02768 0.198120028923
Q8N0Z8 P62879 0.256482982172
Q8N0Z8 Q92499 0.16680032077
Q8N0Z8 P51948 0.267769333929
Q8N0Z8 O00560 0.274482758621
Q8N0Z8 Q7KZI7 0.169120495932
Q8N0Z8 Q5SQN1 0.23156899811
Q8N0Z8 Q99426 0.269212635549
Q8N0Z8 P25787 0.255329227854
Q8N0Z8 P20290 0.236197791647
Q8N0Z8 O96017 0.206137968495
Q8N0Z8 Q13064 0.217342657343
Q8N0Z8 Q99873 0.251600753296
Q8N0Z8 NP_828872 0.257247856268
Q8N0Z8 NP_828871 0.20694259012
Q8N0Z8 NP_828870 0.194688109162
Q8N0Z8 P05155 0.22052663076
Q8N0Z8 P09651 0.230457227139
Q8N0Z8 Q86VK4 0.22933251684
Q8N0Z8 B0QYN7 0.234837457545
Q8N0Z8 P08865 0.289594843462
Q8N0Z8 P69849 0.121982210928
Q8N0Z8 P68104 0.230914231857
Q8N0Z8 Q01196 0.243088655863
Q8N0Z8 Q07820 0.273023634882
Q8N0Z8 Q9Y6E2 0.243196092114
Q8N0Z8 P60866 0.174348697395
Q8N0Z8 Q7TFA1 0.0754815200416
Q8N0Z8 Q7TFA0 0.0704592901879
Q8N0Z8 Q03135 0.223844282238
Q8N0Z8 NP_828868 0.182043650794
Q8N0Z8 NP_828869 0.141443167305
Q8N0Z8 NP_828864 0.262113520997
Q8N0Z8 NP_828865 0.119387755102
Q8N0Z8 NP_828866 0.230361445783
Q8N0Z8 NP_828867 0.158793969849
Q8N0Z8 NP_828860 0.21973748177
Q8N0Z8 NP_828861 0.185820203892
Q8N0Z8 P23025 0.28
Q8N0Z8 NP_828863 0.263227513228
Q8N0Z8 P13796 0.19461648404
Q8N0Z8 P50583 0.199604743083
Q8N0Z8 Q9BQB6 0.201960784314
Q8N0Z8 Q16548 0.205653021442
Q8N0Z8 Q9Y2D1 0.287169986105
Q8N0Z8 Q9HCD5 0.204871794872
Q8N0Z8 Q13564 0.215273934698
Q8N0Z8 Q13561 0.256429096253
Q8N0Z8 Q7Z3Q1 0.224263541337
Q8N0Z8 Q92843 0.239130434783
Q8N0Z8 P08708 0.191848906561
Q8N0Z8 Q96GS6 0.267252747253
Q8N0Z8 P20231 0.26812267658
Q8N0Z8 A9UHW6 0.252024773702
Q8N0Z8 Q13009 0.0988619495299
Q8N0Z8 P62942 0.150125944584
Q8N0Z8 P98161 0.0438263179253
Q8N0Z8 Q9P0M6 0.265569917744
Q8N0Z8 Q92994 0.186732186732
Q8N0Z8 P59632 0.25430032543
Q8N0Z8 P09630 0.268939393939
Q8N0Z8 Q5XPI4 0.114752158997
Q8N0Z8 P59637 0.115207373272
Q8N0Z8 P59636 0.148860759494
Q8N0Z8 P59635 0.174087043522
Q8N0Z8 P59634 0.111855670103
Q8N0Z8 NP_904322 0.209994222992
Q8N0Z8 Q9Y4W2 0.17699473471
Q8N0Z8 Q99471 0.204332840965
Q8N0Z8 Q9UQN3 0.238755980861
Q8N0Z8 Q6P587 0.268443598287
Q8N0Z8 O43765 0.279874213836
Q8N0Z8 O95295 0.19870839543
Q8N0Z8 O95299 0.261979575805
Q8N0Z8 P28340 0.133259300389
Q8N0Z8 P27448 0.171185754755
Q8N0Z8 P49069 0.290381960423
Q8N0Z8 B8ZZN6 0.200197726149
Q8N0Z8 P06733 0.236461486714
Q8N0Z8 Q9H4F8 0.221649484536
Q8N0Z8 Q56VL3 0.207779419005
Q8N0Z8 Q07817 0.26018957346
Q8N0Z8 Q53GL0 0.263250883392
Q8N0Z8 P62937 0.210577864838
Q8N0Z8 P30876 0.125655136268
Q8N0Z8 P46379 0.123014256619
Q8N0Z8 Q5TBA9 0.0585182439231
Q8N0Z8 Q9NY15 0.0619772304833
Q8N0Z8 P59633 0.196454948301
Q8N0Z8 P62487 0.207418252806
Q8N0Z8 Q8WXF8 0.281751192024
Q8N0Z8 P0C6X7-PRO_0000037311 0.0811119263064
Q8N0Z8 Q9GZN8 0.222330570453
Q8N0Z8 P0C6X7-PRO_0000037319 0.194688109162
Q8N0Z8 O00303 0.279582831929
Q8N0Z8 Q9UMX0 0.20694980695
Q8N0Z8 Q13427 0.153057119871
Q8N0Z8 P08949 0.181681681682
Q8N0Z8 P23588 0.182165909634
Q8N0Z8 P62258 0.264071294559
O43169 P0C6X7-PRO_0000037322 0.187099950763
O43169 P0C6X7-PRO_0000037320 0.121937639198
O43169 P59596 0.22054973822
O43169 P59594 0.0658466890297
O43169 P59595 0.160085378869
O43169 P54274 0.160083886753
O43169 Q9BUV0 0.197716658018
O43169 Q14653 0.150684931507
O43169 O43447 0.260903426791
O43169 P35354 0.121408943293
O43169 Q9UKA8 0.222355769231
O43169 P52292 0.130498966637
O43169 Q7Z494 0.0655678968112
O43169 Q9BW92 0.107807486631
O43169 P14618 0.132629107981
O43169 O75348 0.247422680412
O43169 Q0VD86 0.209302325581
O43169 P25685 0.171861471861
O43169 Q5JRX3 0.0779666070364
O43169 Q92802 0.117602427921
O43169 P40337 0.23178807947
O43169 Q9H000 0.157469244288
O43169 Q15661 0.211842776927
O43169 Q8N488 0.221935483871
O43169 Q8TF42 0.111525898273
O43169 Q13287 0.192307692308
O43169 Q8TD31 0.10025220681
O43169 Q9BYF1 0.101369341955
O43169 NP_828862 0.0473006438831
O43169 Q92560 0.103455677184
O43169 O14920 0.101112026359
O43169 P00403 0.228862047044
O43169 P10415 0.214709371293
O43169 P49703 0.262354651163
O43169 O95865 0.210334029228
O43169 O14498 0.147172462241
O43169 P13591 0.0932265112891
O43169 Q8TEB7 0.16048951049
O43169 P02768 0.111611611612
O43169 P62879 0.182289416847
O43169 Q92499 0.101344364012
O43169 P51948 0.18905950096
O43169 O00560 0.208841463415
O43169 Q7KZI7 0.0988221201837
O43169 Q5SQN1 0.149950347567
O43169 Q99426 0.232613908873
O43169 P25787 0.22875
O43169 P20290 0.264124293785
O43169 O96017 0.137716066874
O43169 Q13064 0.141729982466
O43169 Q99873 0.166666666667
O43169 NP_828872 0.179442508711
O43169 NP_828871 0.121937639198
O43169 NP_828870 0.121741331309
O43169 P05155 0.131389150204
O43169 P09651 0.161000390778
O43169 Q86VK4 0.141342756184
O43169 B0QYN7 0.26070901034
O43169 P08865 0.207068193131
O43169 P69849 0.0689387067513
O43169 P68104 0.145874587459
O43169 Q01196 0.15464261857
O43169 Q07820 0.179487179487
O43169 Q9Y6E2 0.153335790638
O43169 P60866 0.252808988764
O43169 Q7TFA1 0.123867069486
O43169 Q7TFA0 0.106275303644
O43169 Q03135 0.265163297045
O43169 NP_828868 0.295955882353
O43169 NP_828869 0.082637866143
O43169 NP_828864 0.17790167258
O43169 NP_828865 0.21511627907
O43169 NP_828866 0.244065281899
O43169 NP_828867 0.250470809793
O43169 NP_828860 0.269803921569
O43169 NP_828861 0.111458083113
O43169 P23025 0.202355460385
O43169 NP_828863 0.184397163121
O43169 P13796 0.120889987639
O43169 P50583 0.275547445255
O43169 Q9BQB6 0.265876375953
O43169 Q16548 0.264076130056
O43169 Q9Y2D1 0.193117616846
O43169 Q9HCD5 0.116626634641
O43169 Q13564 0.143600115574
O43169 Q13561 0.151031529778
O43169 Q7Z3Q1 0.144806924101
O43169 Q92843 0.254772393539
O43169 P08708 0.273062730627
O43169 Q96GS6 0.191328934967
O43169 P20231 0.211842776927
O43169 A9UHW6 0.238532110092
O43169 Q13009 0.0559686495177
O43169 P62942 0.261116367077
O43169 P98161 0.0241151591601
O43169 Q9P0M6 0.179166666667
O43169 Q92994 0.1144773358
O43169 P59632 0.202524986849
O43169 P09630 0.221206581353
O43169 Q5XPI4 0.0646987951807
O43169 P59637 0.170731707317
O43169 P59636 0.214899713467
O43169 P59635 0.262371615313
O43169 P59634 0.167984189723
O43169 NP_904322 0.129646418858
O43169 Q9Y4W2 0.108254963427
O43169 Q99471 0.300997280145
O43169 Q9UQN3 0.249115357396
O43169 Q6P587 0.233077905492
O43169 O43765 0.187650747709
O43169 O95295 0.270046082949
O43169 O95299 0.182615963226
O43169 P28340 0.074741171465
O43169 P27448 0.102108999791
O43169 P49069 0.217922606925
O43169 B8ZZN6 0.296803652968
O43169 P06733 0.16170212766
O43169 Q9H4F8 0.142663503897
O43169 Q56VL3 0.289496910856
O43169 Q07817 0.246583850932
O43169 Q53GL0 0.162495330594
O43169 P62937 0.263808738664
O43169 P30876 0.0696617194812
O43169 P46379 0.0716860787576
O43169 Q5TBA9 0.032140950347
O43169 Q9NY15 0.0352224110649
O43169 P59633 0.273798730734
O43169 P62487 0.257281553398
O43169 Q8WXF8 0.185236768802
O43169 P0C6X7-PRO_0000037311 0.0473006438831
O43169 Q9GZN8 0.262738853503
O43169 P0C6X7-PRO_0000037319 0.121741331309
O43169 O00303 0.172222222222
O43169 Q9UMX0 0.123258306538
O43169 Q13427 0.094210417099
O43169 P08949 0.245794392523
O43169 P23588 0.114392059553
O43169 P62258 0.225655976676
O00203 P0C6X7-PRO_0000037322 0.132048122916
O00203 P0C6X7-PRO_0000037320 0.187429854097
O00203 P59596 0.103781882146
O00203 P59594 0.265317469143
O00203 P59595 0.17328776876
O00203 P54274 0.181107954545
O00203 Q9BUV0 0.125235814831
O00203 Q14653 0.165765509391
O00203 O43447 0.0883741516672
O00203 P35354 0.217349063151
O00203 Q9UKA8 0.113563285589
O00203 P52292 0.199298737728
O00203 Q7Z494 0.268434045294
O00203 Q9BW92 0.231998906955
O00203 P14618 0.204711160965
O00203 O75348 0.0653371037357
O00203 Q0VD86 0.106625713032
O00203 P25685 0.14248667339
O00203 Q5JRX3 0.28672242551
O00203 Q92802 0.209493318486
O00203 P40337 0.098914000587
O00203 Q9H000 0.164030212341
O00203 Q15661 0.118382780686
O00203 Q8N488 0.107629228291
O00203 Q8TF42 0.223310344828
O00203 Q13287 0.138535031847
O00203 Q8TD31 0.263578491128
O00203 Q9BYF1 0.254658385093
O00203 NP_828862 0.21764435595
O00203 Q92560 0.247203274216
O00203 O14920 0.253228218024
O00203 P00403 0.107352079672
O00203 P10415 0.102339181287
O00203 P49703 0.0951190826228
O00203 O95865 0.125326749927
O00203 O14498 0.171290368473
O00203 P13591 0.266657728918
O00203 Q8TEB7 0.166310997297
O00203 P02768 0.217475728155
O00203 P62879 0.142198530471
O00203 Q92499 0.246424192889
O00203 P51948 0.135600578871
O00203 O00560 0.132048122916
O00203 Q7KZI7 0.266747868453
O00203 Q5SQN1 0.178343949045
O00203 Q99426 0.111760409058
O00203 P25787 0.112216532553
O00203 P20290 0.0953430292346
O00203 O96017 0.204647256439
O00203 Q13064 0.185143500281
O00203 Q99873 0.151606425703
O00203 NP_828872 0.148553332374
O00203 NP_828871 0.187429854097
O00203 NP_828870 0.20688697584
O00203 P05155 0.191381495564
O00203 P09651 0.147569195468
O00203 Q86VK4 0.188162169798
O00203 B0QYN7 0.0888725128961
O00203 P08865 0.130800464037
O00203 P69849 0.275487818959
O00203 P68104 0.183349851338
O00203 Q01196 0.177487950099
O00203 Q07820 0.142857142857
O00203 Q9Y6E2 0.168803418803
O00203 P60866 0.066369047619
O00203 Q7TFA1 0.0270880361174
O00203 Q7TFA0 0.025
O00203 Q03135 0.0868859713822
O00203 NP_828868 0.0695845697329
O00203 NP_828869 0.266693216514
O00203 NP_828864 0.121753011174
O00203 NP_828865 0.0451825254339
O00203 NP_828866 0.0920723635829
O00203 NP_828867 0.0591301757522
O00203 NP_828860 0.0896622916974
O00203 NP_828861 0.213289128333
O00203 P23025 0.127582193774
O00203 NP_828863 0.128999565658
O00203 P13796 0.221914775872
O00203 P50583 0.0742442205098
O00203 Q9BQB6 0.0783560023655
O00203 Q16548 0.0882526564345
O00203 Q9Y2D1 0.120005811419
O00203 Q9HCD5 0.211420612813
O00203 Q13564 0.204625087596
O00203 Q13561 0.165809768638
O00203 Q7Z3Q1 0.16992353441
O00203 Q92843 0.0902266705917
O00203 P08708 0.0737826603325
O00203 Q96GS6 0.12950368977
O00203 P20231 0.118382780686
O00203 A9UHW6 0.105965117983
O00203 Q13009 0.244218061674
O00203 P62942 0.0602176181249
O00203 P98161 0.119363395225
O00203 Q9P0M6 0.16119317367
O00203 Q92994 0.229321242099
O00203 P59632 0.125236363636
O00203 P09630 0.107226448215
O00203 Q5XPI4 0.261250540891
O00203 P59637 0.041785232889
O00203 P59636 0.0552321241976
O00203 P59635 0.0623233675443
O00203 P59634 0.0367647058824
O00203 NP_904322 0.18194620476
O00203 Q9Y4W2 0.258077709611
O00203 Q99471 0.079940784604
O00203 Q9UQN3 0.104343997652
O00203 Q6P587 0.105641025641
O00203 O43765 0.132774081574
O00203 O95295 0.0721389342437
O00203 O95299 0.150373778033
O00203 P28340 0.284552845528
O00203 P27448 0.257410932826
O00203 P49069 0.129766565173
O00203 B8ZZN6 0.0736623684601
O00203 P06733 0.172707889126
O00203 Q9H4F8 0.170575692964
O00203 Q56VL3 0.0786084381939
O00203 Q07817 0.104916593503
O00203 Q53GL0 0.169614835949
O00203 P62937 0.0806976056754
O00203 P30876 0.284459218806
O00203 P46379 0.266674840608
O00203 Q5TBA9 0.167479922741
O00203 Q9NY15 0.16254789804
O00203 P59633 0.0768319763138
O00203 P62487 0.0829765244353
O00203 Q8WXF8 0.137433232279
O00203 P0C6X7-PRO_0000037311 0.21764435595
O00203 Q9GZN8 0.0856088560886
O00203 P0C6X7-PRO_0000037319 0.20688697584
O00203 O00303 0.147168726646
O00203 Q9UMX0 0.22016689847
O00203 Q13427 0.250577838205
O00203 P08949 0.0633739958346
O00203 P23588 0.21866333888
O00203 P62258 0.118728121354
Q7L8L6 P0C6X7-PRO_0000037322 0.166931321953
Q7L8L6 P0C6X7-PRO_0000037320 0.251376495159
Q7L8L6 P59596 0.133843983068
Q7L8L6 P59594 0.222324829736
Q7L8L6 P59595 0.202247191011
Q7L8L6 P54274 0.224174551072
Q7L8L6 Q9BUV0 0.158648111332
Q7L8L6 Q14653 0.207664021676
Q7L8L6 O43447 0.114907463901
Q7L8L6 P35354 0.262911676647
Q7L8L6 Q9UKA8 0.151776751656
Q7L8L6 P52292 0.249003605997
Q7L8L6 Q7Z494 0.22276621787
Q7L8L6 Q9BW92 0.291132282888
Q7L8L6 P14618 0.239043824701
Q7L8L6 O75348 0.0823384108687
Q7L8L6 Q0VD86 0.142081993569
Q7L8L6 P25685 0.181102362205
Q7L8L6 Q5JRX3 0.24829281617
Q7L8L6 Q92802 0.251925605861
Q7L8L6 P40337 0.130829800121
Q7L8L6 Q9H000 0.204615981381
Q7L8L6 Q15661 0.162113659023
Q7L8L6 Q8N488 0.131239935588
Q7L8L6 Q8TF42 0.277416960475
Q7L8L6 Q13287 0.175549831583
Q7L8L6 Q8TD31 0.300434625136
Q7L8L6 Q9BYF1 0.285252043597
Q7L8L6 NP_828862 0.170883092395
Q7L8L6 Q92560 0.274273176083
Q7L8L6 O14920 0.30076419214
Q7L8L6 P00403 0.143950070465
Q7L8L6 P10415 0.141795541273
Q7L8L6 P49703 0.128314106456
Q7L8L6 O95865 0.163980099502
Q7L8L6 O14498 0.218653250774
Q7L8L6 P13591 0.276121847363
Q7L8L6 Q8TEB7 0.207043343653
Q7L8L6 P02768 0.26621798467
Q7L8L6 P62879 0.182874015748
Q7L8L6 Q92499 0.285401459854
Q7L8L6 P51948 0.171321053674
Q7L8L6 O00560 0.166534339023
Q7L8L6 Q7KZI7 0.282055842077
Q7L8L6 Q5SQN1 0.228285933897
Q7L8L6 Q99426 0.145666131621
Q7L8L6 P25787 0.143747486932
Q7L8L6 P20290 0.126364739183
Q7L8L6 O96017 0.249858035207
Q7L8L6 Q13064 0.222412807318
Q7L8L6 Q99873 0.207004500098
Q7L8L6 NP_828872 0.188753440818
Q7L8L6 NP_828871 0.251376495159
Q7L8L6 NP_828870 0.254821194533
Q7L8L6 P05155 0.239694656489
Q7L8L6 P09651 0.178208137715
Q7L8L6 Q86VK4 0.231123035646
Q7L8L6 B0QYN7 0.116368805849
Q7L8L6 P08865 0.165441906653
Q7L8L6 P69849 0.231064698115
Q7L8L6 P68104 0.220684352172
Q7L8L6 Q01196 0.217022915463
Q7L8L6 Q07820 0.179567779961
Q7L8L6 Q9Y6E2 0.213607288234
Q7L8L6 P60866 0.0852027166084
Q7L8L6 Q7TFA1 0.0369983277592
Q7L8L6 Q7TFA0 0.0322243147102
Q7L8L6 Q03135 0.114680764538
Q7L8L6 NP_828868 0.0961262553802
Q7L8L6 NP_828869 0.256356877323
Q7L8L6 NP_828864 0.160636182903
Q7L8L6 NP_828865 0.0586771718847
Q7L8L6 NP_828866 0.11907654921
Q7L8L6 NP_828867 0.0783020811869
Q7L8L6 NP_828860 0.114430894309
Q7L8L6 NP_828861 0.27296392711
Q7L8L6 P23025 0.155196489128
Q7L8L6 NP_828863 0.168252080856
Q7L8L6 P13796 0.282280603689
Q7L8L6 P50583 0.0978105177
Q7L8L6 Q9BQB6 0.107077299612
Q7L8L6 Q16548 0.115564598169
Q7L8L6 Q9Y2D1 0.15690959777
Q7L8L6 Q9HCD5 0.252867080278
Q7L8L6 Q13564 0.255214258627
Q7L8L6 Q13561 0.204823964209
Q7L8L6 Q7Z3Q1 0.22418765622
Q7L8L6 Q92843 0.117980944658
Q7L8L6 P08708 0.0927179487179
Q7L8L6 Q96GS6 0.174455445545
Q7L8L6 P20231 0.162113659023
Q7L8L6 A9UHW6 0.145102781137
Q7L8L6 Q13009 0.198277493848
Q7L8L6 P62942 0.0773514851485
Q7L8L6 P98161 0.0919181659896
Q7L8L6 Q9P0M6 0.198161189358
Q7L8L6 Q92994 0.276721432527
Q7L8L6 P59632 0.15416832868
Q7L8L6 P09630 0.141105527638
Q7L8L6 Q5XPI4 0.223580884003
Q7L8L6 P59637 0.0573089700997
Q7L8L6 P59636 0.0704836709384
Q7L8L6 P59635 0.0841217605923
Q7L8L6 P59634 0.0516343951697
Q7L8L6 NP_904322 0.233778625954
Q7L8L6 Q9Y4W2 0.278955060285
Q7L8L6 Q99471 0.106865549653
Q7L8L6 Q9UQN3 0.128810821724
Q7L8L6 Q6P587 0.137792103143
Q7L8L6 O43765 0.170591727687
Q7L8L6 O95295 0.0912633305989
Q7L8L6 O95299 0.199018645731
Q7L8L6 P28340 0.23887801696
Q7L8L6 P27448 0.290733661023
Q7L8L6 P49069 0.165607625099
Q7L8L6 B8ZZN6 0.10130986492
Q7L8L6 P06733 0.22419791264
Q7L8L6 Q9H4F8 0.21163509857
Q7L8L6 Q56VL3 0.105230894973
Q7L8L6 Q07817 0.139352503519
Q7L8L6 Q53GL0 0.210526315789
Q7L8L6 P62937 0.107645259939
Q7L8L6 P30876 0.236624243173
Q7L8L6 P46379 0.232430360337
Q7L8L6 Q5TBA9 0.125723738627
Q7L8L6 Q9NY15 0.13163998416
Q7L8L6 P59633 0.103800572129
Q7L8L6 P62487 0.115431596091
Q7L8L6 Q8WXF8 0.171930517173
Q7L8L6 P0C6X7-PRO_0000037311 0.170883092395
Q7L8L6 Q9GZN8 0.11803011803
Q7L8L6 P0C6X7-PRO_0000037319 0.254821194533
Q7L8L6 O00303 0.190111830489
Q7L8L6 Q9UMX0 0.254644398574
Q7L8L6 Q13427 0.25591554423
Q7L8L6 P08949 0.0901049166838
Q7L8L6 P23588 0.247804148757
Q7L8L6 P62258 0.149149149149
P38435 P0C6X7-PRO_0000037322 0.162608012569
P38435 P0C6X7-PRO_0000037320 0.23491824845
P38435 P59596 0.137188434696
P38435 P59594 0.220977243849
P38435 P59595 0.201303680982
P38435 P54274 0.214981845977
P38435 Q9BUV0 0.160700236035
P38435 Q14653 0.209729936794
P38435 O43447 0.111848722591
P38435 P35354 0.255464987032
P38435 Q9UKA8 0.144190665343
P38435 P52292 0.237647942889
P38435 Q7Z494 0.218461195858
P38435 Q9BW92 0.277757619739
P38435 P14618 0.231361502347
P38435 O75348 0.0775651465798
P38435 Q0VD86 0.143339960239
P38435 P25685 0.177054927931
P38435 Q5JRX3 0.242482230727
P38435 Q92802 0.253301097266
P38435 P40337 0.127621330138
P38435 Q9H000 0.20019193858
P38435 Q15661 0.156835667785
P38435 Q8N488 0.136001592991
P38435 Q8TF42 0.265846040786
P38435 Q13287 0.164281513429
P38435 Q8TD31 0.28299856528
P38435 Q9BYF1 0.277020115922
P38435 NP_828862 0.163103285647
P38435 Q92560 0.273040014485
P38435 O14920 0.283783783784
P38435 P00403 0.138816968731
P38435 P10415 0.136896483211
P38435 P49703 0.121321321321
P38435 O95865 0.155345540461
P38435 O14498 0.213902719265
P38435 P13591 0.269672131148
P38435 Q8TEB7 0.20854078897
P38435 P02768 0.248010364612
P38435 P62879 0.171990650565
P38435 Q92499 0.276472714131
P38435 P51948 0.165000979816
P38435 O00560 0.165553809898
P38435 Q7KZI7 0.277194231796
P38435 Q5SQN1 0.222327881324
P38435 Q99426 0.142715363239
P38435 P25787 0.135640413683
P38435 P20290 0.1188
P38435 O96017 0.23664980326
P38435 Q13064 0.218826636484
P38435 Q99873 0.189545014521
P38435 NP_828872 0.178793774319
P38435 NP_828871 0.23491824845
P38435 NP_828870 0.249119555144
P38435 P05155 0.224027200604
P38435 P09651 0.182926829268
P38435 Q86VK4 0.22097875569
P38435 B0QYN7 0.117316191241
P38435 P08865 0.163882884653
P38435 P69849 0.229429429429
P38435 P68104 0.224315068493
P38435 Q01196 0.218601105394
P38435 Q07820 0.170101088647
P38435 Q9Y6E2 0.214655668521
P38435 P60866 0.0848768573173
P38435 Q7TFA1 0.0365853658537
P38435 Q7TFA0 0.0333126422512
P38435 Q03135 0.111021721641
P38435 NP_828868 0.089195215893
P38435 NP_828869 0.253609168031
P38435 NP_828864 0.16089693155
P38435 NP_828865 0.0563871232315
P38435 NP_828866 0.116586538462
P38435 NP_828867 0.0766252292643
P38435 NP_828860 0.109167671894
P38435 NP_828861 0.257179675994
P38435 P23025 0.154331951845
P38435 NP_828863 0.166666666667
P38435 P13796 0.25641025641
P38435 P50583 0.0985630439182
P38435 Q9BQB6 0.105103893484
P38435 Q16548 0.107868786476
P38435 Q9Y2D1 0.156816390859
P38435 Q9HCD5 0.246231155779
P38435 Q13564 0.236861861862
P38435 Q13561 0.199422521655
P38435 Q7Z3Q1 0.22226450999
P38435 Q92843 0.118307599759
P38435 P08708 0.0884560762832
P38435 Q96GS6 0.167515673981
P38435 P20231 0.156835667785
P38435 A9UHW6 0.132974481659
P38435 Q13009 0.190246212121
P38435 P62942 0.077927376581
P38435 P98161 0.0933168855671
P38435 Q9P0M6 0.184281842818
P38435 Q92994 0.264485468836
P38435 P59632 0.159629044988
P38435 P09630 0.136607675482
P38435 Q5XPI4 0.223170184104
P38435 P59637 0.0568788501027
P38435 P59636 0.0658217497956
P38435 P59635 0.0825874694874
P38435 P59634 0.0479719991764
P38435 NP_904322 0.221382697393
P38435 Q9Y4W2 0.287083936324
P38435 Q99471 0.0978172999192
P38435 Q9UQN3 0.1238266427
P38435 Q6P587 0.140294938222
P38435 O43765 0.172312512238
P38435 O95295 0.0922920892495
P38435 O95299 0.189162944261
P38435 P28340 0.23514819167
P38435 P27448 0.273841716243
P38435 P49069 0.158349705305
P38435 B8ZZN6 0.097975708502
P38435 P06733 0.210022953328
P38435 Q9H4F8 0.200459066565
P38435 Q56VL3 0.0996362166532
P38435 Q07817 0.135866321862
P38435 Q53GL0 0.203344224486
P38435 P62937 0.106674732809
P38435 P30876 0.228514900458
P38435 P46379 0.225191815857
P38435 Q5TBA9 0.124263108905
P38435 Q9NY15 0.128742006678
P38435 P59633 0.0974130962005
P38435 P62487 0.104712041885
P38435 Q8WXF8 0.17265625
P38435 P0C6X7-PRO_0000037311 0.163103285647
P38435 Q9GZN8 0.11191626409
P38435 P0C6X7-PRO_0000037319 0.249119555144
P38435 O00303 0.178411958843
P38435 Q9UMX0 0.249117592421
P38435 Q13427 0.252883922134
P38435 P08949 0.0889114954222
P38435 P23588 0.241998149861
P38435 P62258 0.140225787285
Q9H4P4 P0C6X7-PRO_0000037322 0.261997405966
Q9H4P4 P0C6X7-PRO_0000037320 0.204575685023
Q9H4P4 P59596 0.232110912343
Q9H4P4 P59594 0.120618305745
Q9H4P4 P59595 0.238079247817
Q9H4P4 P54274 0.252311756935
Q9H4P4 Q9BUV0 0.262039045553
Q9H4P4 Q14653 0.233884029802
Q9H4P4 O43447 0.205291970803
Q9H4P4 P35354 0.203836930456
Q9H4P4 Q9UKA8 0.247783687943
Q9H4P4 P52292 0.222847495779
Q9H4P4 Q7Z494 0.116861826698
Q9H4P4 Q9BW92 0.184427922346
Q9H4P4 P14618 0.226853146853
Q9H4P4 O75348 0.159868729489
Q9H4P4 Q0VD86 0.260328742781
Q9H4P4 P25685 0.266855066613
Q9H4P4 Q5JRX3 0.136872727273
Q9H4P4 Q92802 0.199466148993
Q9H4P4 P40337 0.229802513465
Q9H4P4 Q9H000 0.256640106242
Q9H4P4 Q15661 0.259825327511
Q9H4P4 Q8N488 0.241194828355
Q9H4P4 Q8TF42 0.194026498989
Q9H4P4 Q13287 0.285529715762
Q9H4P4 Q8TD31 0.17461928934
Q9H4P4 Q9BYF1 0.166820276498
Q9H4P4 NP_828862 0.0858236299976
Q9H4P4 Q92560 0.181931205968
Q9H4P4 O14920 0.176786780808
Q9H4P4 P00403 0.237734165923
Q9H4P4 P10415 0.234693877551
Q9H4P4 P49703 0.222472924188
Q9H4P4 O95865 0.248260869565
Q9H4P4 O14498 0.252156602522
Q9H4P4 P13591 0.159392118749
Q9H4P4 Q8TEB7 0.247439709283
Q9H4P4 P02768 0.210425174153
Q9H4P4 P62879 0.260676873489
Q9H4P4 Q92499 0.172331067573
Q9H4P4 P51948 0.29604130809
Q9H4P4 O00560 0.274967574578
Q9H4P4 Q7KZI7 0.170208655332
Q9H4P4 Q5SQN1 0.241844416562
Q9H4P4 Q99426 0.262505533422
Q9H4P4 P25787 0.236104935527
Q9H4P4 P20290 0.231427285007
Q9H4P4 O96017 0.219696969697
Q9H4P4 Q13064 0.21705210365
Q9H4P4 Q99873 0.25402772574
Q9H4P4 NP_828872 0.282176207877
Q9H4P4 NP_828871 0.204575685023
Q9H4P4 NP_828870 0.204711024769
Q9H4P4 P05155 0.232121573302
Q9H4P4 P09651 0.224504768892
Q9H4P4 Q86VK4 0.244512195122
Q9H4P4 B0QYN7 0.206457480673
Q9H4P4 P08865 0.258874458874
Q9H4P4 P69849 0.123287671233
Q9H4P4 P68104 0.24147638411
Q9H4P4 Q01196 0.245808288516
Q9H4P4 Q07820 0.275526742301
Q9H4P4 Q9Y6E2 0.247569444444
Q9H4P4 P60866 0.168228678538
Q9H4P4 Q7TFA1 0.0665371539582
Q9H4P4 Q7TFA0 0.0720545277507
Q9H4P4 Q03135 0.204286365709
Q9H4P4 NP_828868 0.170380687094
Q9H4P4 NP_828869 0.147977062759
Q9H4P4 NP_828864 0.249023861171
Q9H4P4 NP_828865 0.122974261201
Q9H4P4 NP_828866 0.210122006326
Q9H4P4 NP_828867 0.146616541353
Q9H4P4 NP_828860 0.22277904328
Q9H4P4 NP_828861 0.199769053118
Q9H4P4 P23025 0.288461538462
Q9H4P4 NP_828863 0.288668677294
Q9H4P4 P13796 0.20987654321
Q9H4P4 P50583 0.188251618871
Q9H4P4 Q9BQB6 0.185950413223
Q9H4P4 Q16548 0.203652968037
Q9H4P4 Q9Y2D1 0.247279059643
Q9H4P4 Q9HCD5 0.199795605519
Q9H4P4 Q13564 0.22822491731
Q9H4P4 Q13561 0.270833333333
Q9H4P4 Q7Z3Q1 0.227688426364
Q9H4P4 Q92843 0.213768115942
Q9H4P4 P08708 0.179534883721
Q9H4P4 Q96GS6 0.263655913978
Q9H4P4 P20231 0.259825327511
Q9H4P4 A9UHW6 0.233795261511
Q9H4P4 Q13009 0.101689890305
Q9H4P4 P62942 0.147432878003
Q9H4P4 P98161 0.0440986689281
Q9H4P4 Q9P0M6 0.266458901441
Q9H4P4 Q92994 0.200846136718
Q9H4P4 P59632 0.25993883792
Q9H4P4 P09630 0.238222222222
Q9H4P4 Q5XPI4 0.122475493091
Q9H4P4 P59637 0.109038737446
Q9H4P4 P59636 0.140085186938
Q9H4P4 P59635 0.15395414132
Q9H4P4 P59634 0.0986525505294
Q9H4P4 NP_904322 0.230724971231
Q9H4P4 Q9Y4W2 0.1799273021
Q9H4P4 Q99471 0.191332411249
Q9H4P4 Q9UQN3 0.228456014363
Q9H4P4 Q6P587 0.243858865565
Q9H4P4 O43765 0.281786941581
Q9H4P4 O95295 0.191073919107
Q9H4P4 O95299 0.265625
Q9H4P4 P28340 0.139512330285
Q9H4P4 P27448 0.173325262308
Q9H4P4 P49069 0.263954997836
Q9H4P4 B8ZZN6 0.180472003702
Q9H4P4 P06733 0.253766320723
Q9H4P4 Q9H4F8 0.24791533034
Q9H4P4 Q56VL3 0.184877823882
Q9H4P4 Q07817 0.245551601423
Q9H4P4 Q53GL0 0.257735583685
Q9H4P4 P62937 0.187155963303
Q9H4P4 P30876 0.131964425844
Q9H4P4 P46379 0.125897818133
Q9H4P4 Q5TBA9 0.0618616711647
Q9H4P4 Q9NY15 0.0655252466628
Q9H4P4 P59633 0.185799907792
Q9H4P4 P62487 0.196616369456
Q9H4P4 Q8WXF8 0.284493806066
Q9H4P4 P0C6X7-PRO_0000037311 0.0858236299976
Q9H4P4 Q9GZN8 0.197807217908
Q9H4P4 P0C6X7-PRO_0000037319 0.204711024769
Q9H4P4 O00303 0.275229357798
Q9H4P4 Q9UMX0 0.210823288023
Q9H4P4 Q13427 0.170677898115
Q9H4P4 P08949 0.152621722846
Q9H4P4 P23588 0.187514891589
Q9H4P4 P62258 0.259030837004
P0DTC5 P0C6X7-PRO_0000037322 0.244412743699
P0DTC5 P0C6X7-PRO_0000037320 0.170851528384
P0DTC5 P59596 0.94399502178
P0DTC5 P59594 0.0916143332102
P0DTC5 P59595 0.183142559834
P0DTC5 P54274 0.200136379134
P0DTC5 Q9BUV0 0.227613806903
P0DTC5 Q14653 0.186163101604
P0DTC5 O43447 0.227767114523
P0DTC5 P35354 0.149693251534
P0DTC5 Q9UKA8 0.263248847926
P0DTC5 P52292 0.176640647586
P0DTC5 Q7Z494 0.0911782119597
P0DTC5 Q9BW92 0.142405729935
P0DTC5 P14618 0.172413793103
P0DTC5 O75348 0.191489361702
P0DTC5 Q0VD86 0.240137221269
P0DTC5 P25685 0.200251889169
P0DTC5 Q5JRX3 0.105162241888
P0DTC5 Q92802 0.143815201192
P0DTC5 P40337 0.243277048155
P0DTC5 Q9H000 0.174494343504
P0DTC5 Q15661 0.229935992122
P0DTC5 Q8N488 0.260789149199
P0DTC5 Q8TF42 0.151675080312
P0DTC5 Q13287 0.24
P0DTC5 Q8TD31 0.124016563147
P0DTC5 Q9BYF1 0.128142589118
P0DTC5 NP_828862 0.0638437551288
P0DTC5 Q92560 0.137180300148
P0DTC5 O14920 0.135146103896
P0DTC5 P00403 0.288753799392
P0DTC5 P10415 0.237770193402
P0DTC5 P49703 0.26149968494
P0DTC5 O95865 0.234406438632
P0DTC5 O14498 0.200753682768
P0DTC5 P13591 0.117721063983
P0DTC5 Q8TEB7 0.196452933151
P0DTC5 P02768 0.149459193707
P0DTC5 P62879 0.22832006703
P0DTC5 Q92499 0.132463827186
P0DTC5 P51948 0.213821892393
P0DTC5 O00560 0.236274509804
P0DTC5 Q7KZI7 0.129895689825
P0DTC5 Q5SQN1 0.194956353055
P0DTC5 Q99426 0.265517241379
P0DTC5 P25787 0.267942583732
P0DTC5 P20290 0.248743718593
P0DTC5 O96017 0.171618994724
P0DTC5 Q13064 0.15970234688
P0DTC5 Q99873 0.20979020979
P0DTC5 NP_828872 0.227195945946
P0DTC5 NP_828871 0.170851528384
P0DTC5 NP_828870 0.153616703952
P0DTC5 P05155 0.174179699479
P0DTC5 P09651 0.192322310908
P0DTC5 Q86VK4 0.181789638932
P0DTC5 B0QYN7 0.255414012739
P0DTC5 P08865 0.254685247477
P0DTC5 P69849 0.0915393503659
P0DTC5 P68104 0.194390715667
P0DTC5 Q01196 0.180365296804
P0DTC5 Q07820 0.206068268015
P0DTC5 Q9Y6E2 0.2039497307
P0DTC5 P60866 0.190033222591
P0DTC5 Q7TFA1 0.113986013986
P0DTC5 Q7TFA0 0.0961403508772
P0DTC5 Q03135 0.254475703325
P0DTC5 NP_828868 0.227540983607
P0DTC5 NP_828869 0.114345786835
P0DTC5 NP_828864 0.270904645477
P0DTC5 NP_828865 0.162014976174
P0DTC5 NP_828866 0.258838383838
P0DTC5 NP_828867 0.194129419613
P0DTC5 NP_828860 0.24840357599
P0DTC5 NP_828861 0.14639905549
P0DTC5 P23025 0.230412371134
P0DTC5 NP_828863 0.228623685414
P0DTC5 P13796 0.160068010687
P0DTC5 P50583 0.218525766471
P0DTC5 Q9BQB6 0.236927049709
P0DTC5 Q16548 0.247277386291
P0DTC5 Q9Y2D1 0.223377909856
P0DTC5 Q9HCD5 0.146111547526
P0DTC5 Q13564 0.170393433343
P0DTC5 Q13561 0.198031048845
P0DTC5 Q7Z3Q1 0.206436931079
P0DTC5 Q92843 0.249525015833
P0DTC5 P08708 0.209072978304
P0DTC5 Q96GS6 0.24612579763
P0DTC5 P20231 0.229935992122
P0DTC5 A9UHW6 0.28171641791
P0DTC5 Q13009 0.0721268954509
P0DTC5 P62942 0.180722891566
P0DTC5 P98161 0.0334122696662
P0DTC5 Q9P0M6 0.221278317152
P0DTC5 Q92994 0.138535031847
P0DTC5 P59632 0.281804358844
P0DTC5 P09630 0.242848803269
P0DTC5 Q5XPI4 0.0893454371715
P0DTC5 P59637 0.175786593707
P0DTC5 P59636 0.169811320755
P0DTC5 P59635 0.191644562334
P0DTC5 P59634 0.131815044859
P0DTC5 NP_904322 0.176279207335
P0DTC5 Q9Y4W2 0.139180564134
P0DTC5 Q99471 0.235064935065
P0DTC5 Q9UQN3 0.261413383365
P0DTC5 Q6P587 0.262515262515
P0DTC5 O43765 0.21958041958
P0DTC5 O95295 0.205650459921
P0DTC5 O95299 0.209736308316
P0DTC5 P28340 0.0993963217745
P0DTC5 P27448 0.131660152232
P0DTC5 P49069 0.227406679764
P0DTC5 B8ZZN6 0.229765013055
P0DTC5 P06733 0.194674965422
P0DTC5 Q9H4F8 0.171683757856
P0DTC5 Q56VL3 0.233116883117
P0DTC5 Q07817 0.276456599287
P0DTC5 Q53GL0 0.193524918152
P0DTC5 P62937 0.226305609284
P0DTC5 P30876 0.0958813402198
P0DTC5 P46379 0.089373970346
P0DTC5 Q5TBA9 0.0454738857568
P0DTC5 Q9NY15 0.0469215056901
P0DTC5 P59633 0.243506493506
P0DTC5 P62487 0.247753530167
P0DTC5 Q8WXF8 0.218778077269
P0DTC5 P0C6X7-PRO_0000037311 0.0638437551288
P0DTC5 Q9GZN8 0.246153846154
P0DTC5 P0C6X7-PRO_0000037319 0.153616703952
P0DTC5 O00303 0.203150912106
P0DTC5 Q9UMX0 0.150105152471
P0DTC5 Q13427 0.114904927418
P0DTC5 P08949 0.20902455209
P0DTC5 P23588 0.136274987811
P0DTC5 P62258 0.266368214885
Q9UN86 P0C6X7-PRO_0000037322 0.210855949896
Q9UN86 P0C6X7-PRO_0000037320 0.241845056065
Q9UN86 P59596 0.160256410256
Q9UN86 P59594 0.15475480253
Q9UN86 P59595 0.26287029048
Q9UN86 P54274 0.265884373211
Q9UN86 Q9BUV0 0.208669656203
Q9UN86 Q14653 0.268523836875
Q9UN86 O43447 0.150680693069
Q9UN86 P35354 0.240369088812
Q9UN86 Q9UKA8 0.194781553398
Q9UN86 P52292 0.271578381285
Q9UN86 Q7Z494 0.160252728317
Q9UN86 Q9BW92 0.234471739565
Q9UN86 P14618 0.270588235294
Q9UN86 O75348 0.109045067759
Q9UN86 Q0VD86 0.188088726831
Q9UN86 P25685 0.242709867452
Q9UN86 Q5JRX3 0.1921875
Q9UN86 Q92802 0.268082127858
Q9UN86 P40337 0.187270501836
Q9UN86 Q9H000 0.261596081821
Q9UN86 Q15661 0.216816816817
Q9UN86 Q8N488 0.197380444715
Q9UN86 Q8TF42 0.243611953227
Q9UN86 Q13287 0.226948245092
Q9UN86 Q8TD31 0.231827111984
Q9UN86 Q9BYF1 0.21198568873
Q9UN86 NP_828862 0.115539129037
Q9UN86 Q92560 0.243838910038
Q9UN86 O14920 0.227447956823
Q9UN86 P00403 0.17154174284
Q9UN86 P10415 0.184578020644
Q9UN86 P49703 0.174447174447
Q9UN86 O95865 0.211077844311
Q9UN86 O14498 0.271030720643
Q9UN86 P13591 0.211023351648
Q9UN86 Q8TEB7 0.239161642262
Q9UN86 P02768 0.238216266174
Q9UN86 P62879 0.230633284242
Q9UN86 Q92499 0.227211147668
Q9UN86 P51948 0.230380499405
Q9UN86 O00560 0.206680584551
Q9UN86 Q7KZI7 0.235723647257
Q9UN86 Q5SQN1 0.268258027849
Q9UN86 Q99426 0.190663837527
Q9UN86 P25787 0.18607479477
Q9UN86 P20290 0.166206685066
Q9UN86 O96017 0.257446257446
Q9UN86 Q13064 0.257059136921
Q9UN86 Q99873 0.233508464682
Q9UN86 NP_828872 0.225815936489
Q9UN86 NP_828871 0.241845056065
Q9UN86 NP_828870 0.245388746206
Q9UN86 P05155 0.263291139241
Q9UN86 P09651 0.248905748468
Q9UN86 Q86VK4 0.281913388055
Q9UN86 B0QYN7 0.160543377586
Q9UN86 P08865 0.208656716418
Q9UN86 P69849 0.173313455088
Q9UN86 P68104 0.280636906454
Q9UN86 Q01196 0.273375142531
Q9UN86 Q07820 0.246989720999
Q9UN86 Q9Y6E2 0.258491652274
Q9UN86 P60866 0.110901071204
Q9UN86 Q7TFA1 0.0484027105518
Q9UN86 Q7TFA0 0.041047188106
Q9UN86 Q03135 0.14351995051
Q9UN86 NP_828868 0.118659987477
Q9UN86 NP_828869 0.185162191526
Q9UN86 NP_828864 0.179372197309
Q9UN86 NP_828865 0.0799872530274
Q9UN86 NP_828866 0.155548724255
Q9UN86 NP_828867 0.110795454545
Q9UN86 NP_828860 0.166306027821
Q9UN86 NP_828861 0.232035595106
Q9UN86 P23025 0.2109375
Q9UN86 NP_828863 0.204105920857
Q9UN86 P13796 0.253141421065
Q9UN86 P50583 0.132104934416
Q9UN86 Q9BQB6 0.129894344313
Q9UN86 Q16548 0.151702786378
Q9UN86 Q9Y2D1 0.228049145939
Q9UN86 Q9HCD5 0.273106153469
Q9UN86 Q13564 0.277089375165
Q9UN86 Q13561 0.254050925926
Q9UN86 Q7Z3Q1 0.245164960182
Q9UN86 Q92843 0.164100985222
Q9UN86 P08708 0.134169278997
Q9UN86 Q96GS6 0.215453194651
Q9UN86 P20231 0.216816816817
Q9UN86 A9UHW6 0.167226121453
Q9UN86 Q13009 0.144107351225
Q9UN86 P62942 0.104015175466
Q9UN86 P98161 0.0634391262919
Q9UN86 Q9P0M6 0.244236941932
Q9UN86 Q92994 0.25
Q9UN86 P59632 0.184439771703
Q9UN86 P09630 0.202431610942
Q9UN86 Q5XPI4 0.159406858202
Q9UN86 P59637 0.0712232513574
Q9UN86 P59636 0.0983190612115
Q9UN86 P59635 0.113943972301
Q9UN86 P59634 0.0692751763951
Q9UN86 NP_904322 0.252952485581
Q9UN86 Q9Y4W2 0.239398084815
Q9UN86 Q99471 0.135244624494
Q9UN86 Q9UQN3 0.167380660955
Q9UN86 Q6P587 0.190606892345
Q9UN86 O43765 0.234263657957
Q9UN86 O95295 0.131306800376
Q9UN86 O95299 0.241935483871
Q9UN86 P28340 0.176351076798
Q9UN86 P27448 0.236672524897
Q9UN86 P49069 0.207102357505
Q9UN86 B8ZZN6 0.138706654171
Q9UN86 P06733 0.25852679851
Q9UN86 Q9H4F8 0.272857552307
Q9UN86 Q56VL3 0.134933000935
Q9UN86 Q07817 0.189781021898
Q9UN86 Q53GL0 0.278868360277
Q9UN86 P62937 0.149689440994
Q9UN86 P30876 0.169760594034
Q9UN86 P46379 0.188361611877
Q9UN86 Q5TBA9 0.0860350435421
Q9UN86 Q9NY15 0.0904857717735
Q9UN86 P59633 0.127142411966
Q9UN86 P62487 0.156182212581
Q9UN86 Q8WXF8 0.237503697131
Q9UN86 P0C6X7-PRO_0000037311 0.115539129037
Q9UN86 Q9GZN8 0.150201300712
Q9UN86 P0C6X7-PRO_0000037319 0.245388746206
Q9UN86 O00303 0.223622508792
Q9UN86 Q9UMX0 0.266486220472
Q9UN86 Q13427 0.241506503592
Q9UN86 P08949 0.120906801008
Q9UN86 P23588 0.255845942228
Q9UN86 P62258 0.184592145015
P00750 P0C6X7-PRO_0000037322 0.192816163632
P00750 P0C6X7-PRO_0000037320 0.272298253893
P00750 P59596 0.152085452696
P00750 P59594 0.183075286609
P00750 P59595 0.23735785144
P00750 P54274 0.237108433735
P00750 Q9BUV0 0.190452386903
P00750 Q14653 0.23610439826
P00750 O43447 0.13554526749
P00750 P35354 0.276557191393
P00750 Q9UKA8 0.168016194332
P00750 P52292 0.263679245283
P00750 Q7Z494 0.177461582242
P00750 Q9BW92 0.25221151956
P00750 P14618 0.261904761905
P00750 O75348 0.100026116479
P00750 Q0VD86 0.16341525209
P00750 P25685 0.20587509257
P00750 Q5JRX3 0.206882022472
P00750 Q92802 0.27027027027
P00750 P40337 0.15494393476
P00750 Q9H000 0.247152895566
P00750 Q15661 0.251630707476
P00750 Q8N488 0.161462300076
P00750 Q8TF42 0.265857811835
P00750 Q13287 0.189397710304
P00750 Q8TD31 0.242359767892
P00750 Q9BYF1 0.235626102293
P00750 NP_828862 0.133642024589
P00750 Q92560 0.249457700651
P00750 O14920 0.243545937737
P00750 P00403 0.154647028949
P00750 P10415 0.164810126582
P00750 P49703 0.148517382413
P00750 O95865 0.188688688689
P00750 O14498 0.241362647983
P00750 P13591 0.234417344173
P00750 Q8TEB7 0.238705001208
P00750 P02768 0.273139745917
P00750 P62879 0.223648481856
P00750 Q92499 0.252144082333
P00750 P51948 0.199004975124
P00750 O00560 0.190571214767
P00750 Q7KZI7 0.239439217856
P00750 Q5SQN1 0.248622754491
P00750 Q99426 0.170417193426
P00750 P25787 0.168567807351
P00750 P20290 0.149348991575
P00750 O96017 0.25858015985
P00750 Q13064 0.257230915126
P00750 Q99873 0.214355707986
P00750 NP_828872 0.207049543998
P00750 NP_828871 0.272298253893
P00750 NP_828870 0.28512491405
P00750 P05155 0.250771788174
P00750 P09651 0.203281900563
P00750 Q86VK4 0.257340654094
P00750 B0QYN7 0.144030808729
P00750 P08865 0.193210184723
P00750 P69849 0.186369787182
P00750 P68104 0.247543733525
P00750 Q01196 0.244476464938
P00750 Q07820 0.206599359764
P00750 Q9Y6E2 0.230992736077
P00750 P60866 0.101566579634
P00750 Q7TFA1 0.0412782956059
P00750 Q7TFA0 0.0426666666667
P00750 Q03135 0.139881717665
P00750 NP_828868 0.124415584416
P00750 NP_828869 0.215698298329
P00750 NP_828864 0.182704323919
P00750 NP_828865 0.0714285714286
P00750 NP_828866 0.13481708877
P00750 NP_828867 0.0983263598326
P00750 NP_828860 0.135697764071
P00750 NP_828861 0.272786885246
P00750 P23025 0.183734939759
P00750 NP_828863 0.198904655215
P00750 P13796 0.26407897689
P00750 P50583 0.120269569725
P00750 Q9BQB6 0.13009808983
P00750 Q16548 0.128924343798
P00750 Q9Y2D1 0.16929626847
P00750 Q9HCD5 0.265734265734
P00750 Q13564 0.256537102473
P00750 Q13561 0.223249027237
P00750 Q7Z3Q1 0.234899328859
P00750 Q92843 0.142674180328
P00750 P08708 0.105044201768
P00750 Q96GS6 0.211390201442
P00750 P20231 0.251630707476
P00750 A9UHW6 0.157386219171
P00750 Q13009 0.156985719799
P00750 P62942 0.0947892118356
P00750 P98161 0.074143097274
P00750 Q9P0M6 0.219936321332
P00750 Q92994 0.26097972973
P00750 P59632 0.182685069009
P00750 P09630 0.171312721744
P00750 Q5XPI4 0.176652892562
P00750 P59637 0.0644309479799
P00750 P59636 0.0803360462064
P00750 P59635 0.104617792852
P00750 P59634 0.0577636459989
P00750 NP_904322 0.264070292092
P00750 Q9Y4W2 0.246488358668
P00750 Q99471 0.112807244502
P00750 Q9UQN3 0.149337410805
P00750 Q6P587 0.166963151207
P00750 O43765 0.201789264414
P00750 O95295 0.104497010658
P00750 O95299 0.226020659124
P00750 P28340 0.19710572156
P00750 P27448 0.252451451644
P00750 P49069 0.188420264537
P00750 B8ZZN6 0.113559761473
P00750 P06733 0.241495778046
P00750 Q9H4F8 0.251145958987
P00750 Q56VL3 0.126520051746
P00750 Q07817 0.168103448276
P00750 Q53GL0 0.232281553398
P00750 P62937 0.130546955624
P00750 P30876 0.196553035103
P00750 P46379 0.189795383001
P00750 Q5TBA9 0.0975864590952
P00750 Q9NY15 0.107982832618
P00750 P59633 0.113583441138
P00750 P62487 0.130826680402
P00750 Q8WXF8 0.203368838246
P00750 P0C6X7-PRO_0000037311 0.133642024589
P00750 Q9GZN8 0.132303732304
P00750 P0C6X7-PRO_0000037319 0.28512491405
P00750 O00303 0.203294001967
P00750 Q9UMX0 0.260465116279
P00750 Q13427 0.233033836742
P00750 P08949 0.0996868475992
P00750 P23588 0.259567762269
P00750 P62258 0.172465960666
P27448 P0C6X7-PRO_0000037322 0.162041725744
P27448 P0C6X7-PRO_0000037320 0.238869531552
P27448 P59596 0.131893004115
P27448 P59594 0.218562182154
P27448 P59595 0.220114601857
P27448 P54274 0.226664040961
P27448 Q9BUV0 0.171637248935
P27448 Q14653 0.214962495065
P27448 O43447 0.117940199336
P27448 P35354 0.252527179096
P27448 Q9UKA8 0.147745901639
P27448 P52292 0.24613003096
P27448 Q7Z494 0.214572192513
P27448 Q9BW92 0.283740899757
P27448 P14618 0.245647969052
P27448 O75348 0.0855581248686
P27448 Q0VD86 0.142974358974
P27448 P25685 0.185981120707
P27448 Q5JRX3 0.245246888251
P27448 Q92802 0.258138644198
P27448 P40337 0.131079967024
P27448 Q9H000 0.211869436202
P27448 Q15661 0.156084656085
P27448 Q8N488 0.142798438463
P27448 Q8TF42 0.272692889561
P27448 Q13287 0.178932470683
P27448 Q8TD31 0.295148496587
P27448 Q9BYF1 0.267531138031
P27448 NP_828862 0.164504206967
P27448 Q92560 0.29154247392
P27448 O14920 0.333943945778
P27448 P00403 0.134812988081
P27448 P10415 0.141451414514
P27448 P49703 0.129752066116
P27448 O95865 0.162266450041
P27448 O14498 0.216104203671
P27448 P13591 0.273831009024
P27448 Q8TEB7 0.207420564437
P27448 P02768 0.268102134146
P27448 P62879 0.184374372364
P27448 Q92499 0.287054063994
P27448 P51948 0.181891673403
P27448 O00560 0.166295321045
P27448 Q7KZI7 0.714896650036
P27448 Q5SQN1 0.226729374878
P27448 Q99426 0.147245545771
P27448 P25787 0.142827826801
P27448 P20290 0.138080495356
P27448 O96017 0.258587417985
P27448 Q13064 0.232024873688
P27448 Q99873 0.194211576846
P27448 NP_828872 0.191775325978
P27448 NP_828871 0.238869531552
P27448 NP_828870 0.260114503817
P27448 P05155 0.234092235844
P27448 P09651 0.191977649172
P27448 Q86VK4 0.228258745359
P27448 B0QYN7 0.11590296496
P27448 P08865 0.164572355087
P27448 P69849 0.227283653846
P27448 P68104 0.227602430896
P27448 Q01196 0.231539670071
P27448 Q07820 0.188414511926
P27448 Q9Y6E2 0.212139185449
P27448 P60866 0.0872215216478
P27448 Q7TFA1 0.0358744394619
P27448 Q7TFA0 0.0314236853356
P27448 Q03135 0.111480174382
P27448 NP_828868 0.0933444956049
P27448 NP_828869 0.249329758713
P27448 NP_828864 0.147494420775
P27448 NP_828865 0.0561202880136
P27448 NP_828866 0.125697746537
P27448 NP_828867 0.0765993265993
P27448 NP_828860 0.122847063706
P27448 NP_828861 0.264923251848
P27448 P23025 0.16164495114
P27448 NP_828863 0.169261880688
P27448 P13796 0.269084694265
P27448 P50583 0.0990388633514
P27448 Q9BQB6 0.100166597251
P27448 Q16548 0.113211466556
P27448 Q9Y2D1 0.169680959155
P27448 Q9HCD5 0.267727098505
P27448 Q13564 0.250724917843
P27448 Q13561 0.206944444444
P27448 Q7Z3Q1 0.212745098039
P27448 Q92843 0.122930463576
P27448 P08708 0.0950984499372
P27448 Q96GS6 0.175591028491
P27448 P20231 0.156084656085
P27448 A9UHW6 0.132894466159
P27448 Q13009 0.195831359545
P27448 P62942 0.0808931957025
P27448 P98161 0.089958994085
P27448 Q9P0M6 0.212332867691
P27448 Q92994 0.285929270128
P27448 P59632 0.153266843069
P27448 P09630 0.145876077144
P27448 Q5XPI4 0.215657643491
P27448 P59637 0.0555673382821
P27448 P59636 0.0688199282246
P27448 P59635 0.0842260029406
P27448 P59634 0.051467460655
P27448 NP_904322 0.223000583771
P27448 Q9Y4W2 0.290831477357
P27448 Q99471 0.102023784686
P27448 Q9UQN3 0.131698268755
P27448 Q6P587 0.135513057783
P27448 O43765 0.175282714055
P27448 O95295 0.0942408376963
P27448 O95299 0.186223468162
P27448 P28340 0.235301802979
P27448 P27448 1.0
P27448 P49069 0.171023302938
P27448 B8ZZN6 0.101567398119
P27448 P06733 0.222353636901
P27448 Q9H4F8 0.226690321309
P27448 Q56VL3 0.100980596704
P27448 Q07817 0.137315270936
P27448 Q53GL0 0.219492868463
P27448 P62937 0.110324729392
P27448 P30876 0.23422420193
P27448 P46379 0.226999360205
P27448 Q5TBA9 0.124398696529
P27448 Q9NY15 0.124702818974
P27448 P59633 0.101606509493
P27448 P62487 0.111827062981
P27448 Q8WXF8 0.1889224572
P27448 P0C6X7-PRO_0000037311 0.164504206967
P27448 Q9GZN8 0.114066071058
P27448 P0C6X7-PRO_0000037319 0.260114503817
P27448 O00303 0.186148919135
P27448 Q9UMX0 0.274292272379
P27448 Q13427 0.295831796385
P27448 P08949 0.0867647058824
P27448 P23588 0.268571428571
P27448 P62258 0.15345320801
Q9NV92 P0C6X7-PRO_0000037322 0.251655629139
Q9NV92 P0C6X7-PRO_0000037320 0.206458443621
Q9NV92 P59596 0.18811457888
Q9NV92 P59594 0.122404371585
Q9NV92 P59595 0.254254254254
Q9NV92 P54274 0.245159172957
Q9NV92 Q9BUV0 0.233803986711
Q9NV92 Q14653 0.250160978751
Q9NV92 O43447 0.187363834423
Q9NV92 P35354 0.196705657675
Q9NV92 Q9UKA8 0.211530309453
Q9NV92 P52292 0.230338650994
Q9NV92 Q7Z494 0.119640144877
Q9NV92 Q9BW92 0.184941370088
Q9NV92 P14618 0.219810795771
Q9NV92 O75348 0.148032200358
Q9NV92 Q0VD86 0.228547153781
Q9NV92 P25685 0.267628205128
Q9NV92 Q5JRX3 0.142007542791
Q9NV92 Q92802 0.203623188406
Q9NV92 P40337 0.239382239382
Q9NV92 Q9H000 0.256680963378
Q9NV92 Q15661 0.250313414125
Q9NV92 Q8N488 0.227621483376
Q9NV92 Q8TF42 0.186717352415
Q9NV92 Q13287 0.253195876289
Q9NV92 Q8TD31 0.171723300971
Q9NV92 Q9BYF1 0.166789125643
Q9NV92 NP_828862 0.0911382113821
Q9NV92 Q92560 0.182249742002
Q9NV92 O14920 0.176120587069
Q9NV92 P00403 0.211940298507
Q9NV92 P10415 0.248621128553
Q9NV92 P49703 0.202673566192
Q9NV92 O95865 0.248439450687
Q9NV92 O14498 0.23870755028
Q9NV92 P13591 0.163966185277
Q9NV92 Q8TEB7 0.234734077479
Q9NV92 P02768 0.193926351028
Q9NV92 P62879 0.270291883247
Q9NV92 Q92499 0.180840470026
Q9NV92 P51948 0.246806757314
Q9NV92 O00560 0.256622516556
Q9NV92 Q7KZI7 0.175553416747
Q9NV92 Q5SQN1 0.232927970065
Q9NV92 Q99426 0.253175275191
Q9NV92 P25787 0.232993197279
Q9NV92 P20290 0.219449225473
Q9NV92 O96017 0.2266487214
Q9NV92 Q13064 0.238359201774
Q9NV92 Q99873 0.256324404762
Q9NV92 NP_828872 0.277598710717
Q9NV92 NP_828871 0.206458443621
Q9NV92 NP_828870 0.202803964225
Q9NV92 P05155 0.234074074074
Q9NV92 P09651 0.248087431694
Q9NV92 Q86VK4 0.227644740831
Q9NV92 B0QYN7 0.194178974805
Q9NV92 P08865 0.2527973477
Q9NV92 P69849 0.129824117424
Q9NV92 P68104 0.238805970149
Q9NV92 Q01196 0.254402515723
Q9NV92 Q07820 0.313228789706
Q9NV92 Q9Y6E2 0.254225595033
Q9NV92 P60866 0.136790344211
Q9NV92 Q7TFA1 0.0730804810361
Q9NV92 Q7TFA0 0.0560964302272
Q9NV92 Q03135 0.191202090592
Q9NV92 NP_828868 0.167922020381
Q9NV92 NP_828869 0.146418929649
Q9NV92 NP_828864 0.236710963455
Q9NV92 NP_828865 0.109041344843
Q9NV92 NP_828866 0.201640759931
Q9NV92 NP_828867 0.149260421336
Q9NV92 NP_828860 0.195822454308
Q9NV92 NP_828861 0.194987353415
Q9NV92 P23025 0.247176913425
Q9NV92 NP_828863 0.261138613861
Q9NV92 P13796 0.204679744741
Q9NV92 P50583 0.170860927152
Q9NV92 Q9BQB6 0.18939061815
Q9NV92 Q16548 0.189707806367
Q9NV92 Q9Y2D1 0.262083333333
Q9NV92 Q9HCD5 0.197050597508
Q9NV92 Q13564 0.232245681382
Q9NV92 Q13561 0.28058076225
Q9NV92 Q7Z3Q1 0.22789968652
Q9NV92 Q92843 0.21159671138
Q9NV92 P08708 0.155792276964
Q9NV92 Q96GS6 0.265238879736
Q9NV92 P20231 0.250313414125
Q9NV92 A9UHW6 0.226923076923
Q9NV92 Q13009 0.108108108108
Q9NV92 P62942 0.141509433962
Q9NV92 P98161 0.0483419307296
Q9NV92 Q9P0M6 0.269141531323
Q9NV92 Q92994 0.185365853659
Q9NV92 P59632 0.221153846154
Q9NV92 P09630 0.22354441139
Q9NV92 Q5XPI4 0.122083431534
Q9NV92 P59637 0.10483135825
Q9NV92 P59636 0.123646209386
Q9NV92 P59635 0.145535714286
Q9NV92 P59634 0.0788629069234
Q9NV92 NP_904322 0.227753934192
Q9NV92 Q9Y4W2 0.171595252464
Q9NV92 Q99471 0.167253521127
Q9NV92 Q9UQN3 0.19734019734
Q9NV92 Q6P587 0.225875320239
Q9NV92 O43765 0.264088852324
Q9NV92 O95295 0.16149068323
Q9NV92 O95299 0.274912756883
Q9NV92 P28340 0.137073372945
Q9NV92 P27448 0.179899497487
Q9NV92 P49069 0.276304888152
Q9NV92 B8ZZN6 0.163427561837
Q9NV92 P06733 0.246506986028
Q9NV92 Q9H4F8 0.238763149506
Q9NV92 Q56VL3 0.173415492958
Q9NV92 Q07817 0.23606975755
Q9NV92 Q53GL0 0.252881592735
Q9NV92 P62937 0.182654402102
Q9NV92 P30876 0.130202217873
Q9NV92 P46379 0.139091646391
Q9NV92 Q5TBA9 0.0621695918799
Q9NV92 Q9NY15 0.0685257116355
Q9NV92 P59633 0.164172535211
Q9NV92 P62487 0.190829694323
Q9NV92 Q8WXF8 0.281096563011
Q9NV92 P0C6X7-PRO_0000037311 0.0911382113821
Q9NV92 Q9GZN8 0.187609075044
Q9NV92 P0C6X7-PRO_0000037319 0.202803964225
Q9NV92 O00303 0.294536817102
Q9NV92 Q9UMX0 0.211332312404
Q9NV92 Q13427 0.16003996004
Q9NV92 P08949 0.158106297454
Q9NV92 P23588 0.184297912713
Q9NV92 P62258 0.230931310577
P09132 P0C6X7-PRO_0000037322 0.188148148148
P09132 P0C6X7-PRO_0000037320 0.119074177356
P09132 P59596 0.22667542707
P09132 P59594 0.0627875170956
P09132 P59595 0.144028520499
P09132 P54274 0.159719789842
P09132 Q9BUV0 0.190525767829
P09132 Q14653 0.143102264928
P09132 O43447 0.25117370892
P09132 P35354 0.117087815862
P09132 Q9UKA8 0.213510253317
P09132 P52292 0.128364389234
P09132 Q7Z494 0.0602366439584
P09132 Q9BW92 0.103234097237
P09132 P14618 0.129923574368
P09132 O75348 0.261811023622
P09132 Q0VD86 0.212447636146
P09132 P25685 0.175347222222
P09132 Q5JRX3 0.0759474783647
P09132 Q92802 0.108915906788
P09132 P40337 0.217420212766
P09132 Q9H000 0.147939415287
P09132 Q15661 0.192012288786
P09132 Q8N488 0.246761658031
P09132 Q8TF42 0.103504672897
P09132 Q13287 0.200296735905
P09132 Q8TD31 0.0965909090909
P09132 Q9BYF1 0.0912033511043
P09132 NP_828862 0.0427816319789
P09132 Q92560 0.101225016119
P09132 O14920 0.099793814433
P09132 P00403 0.229100191449
P09132 P10415 0.227380952381
P09132 P49703 0.267883211679
P09132 O95865 0.196858638743
P09132 O14498 0.151707145371
P09132 P13591 0.091870215093
P09132 Q8TEB7 0.152067274001
P09132 P02768 0.111027568922
P09132 P62879 0.172802078822
P09132 Q92499 0.0977428038931
P09132 P51948 0.192974013474
P09132 O00560 0.194189602446
P09132 Q7KZI7 0.0919448331001
P09132 Q5SQN1 0.147927031509
P09132 Q99426 0.229843561974
P09132 P25787 0.212045169385
P09132 P20290 0.251063829787
P09132 O96017 0.13369287539
P09132 Q13064 0.129391100703
P09132 Q99873 0.166666666667
P09132 NP_828872 0.16768558952
P09132 NP_828871 0.119074177356
P09132 NP_828870 0.112040557668
P09132 P05155 0.129751806472
P09132 P09651 0.150019584802
P09132 Q86VK4 0.140006437078
P09132 B0QYN7 0.248516320475
P09132 P08865 0.184722915627
P09132 P69849 0.0679548696667
P09132 P68104 0.143187830688
P09132 Q01196 0.143239625167
P09132 Q07820 0.17559912854
P09132 Q9Y6E2 0.154783893609
P09132 P60866 0.270403146509
P09132 Q7TFA1 0.126326963907
P09132 Q7TFA0 0.116328708645
P09132 Q03135 0.2328125
P09132 NP_828868 0.268089053803
P09132 NP_828869 0.0789516789517
P09132 NP_828864 0.185561769192
P09132 NP_828865 0.200815494393
P09132 NP_828866 0.242921013413
P09132 NP_828867 0.255192878338
P09132 NP_828860 0.258471237195
P09132 NP_828861 0.111137839788
P09132 P23025 0.208915145005
P09132 NP_828863 0.174964438122
P09132 P13796 0.119088883387
P09132 P50583 0.27037037037
P09132 Q9BQB6 0.260425531915
P09132 Q16548 0.266932270916
P09132 Q9Y2D1 0.182895414735
P09132 Q9HCD5 0.119486768244
P09132 Q13564 0.126193921852
P09132 Q13561 0.162309793211
P09132 Q7Z3Q1 0.139426284189
P09132 Q92843 0.251474926254
P09132 P08708 0.303969022265
P09132 Q96GS6 0.181001890359
P09132 P20231 0.192012288786
P09132 A9UHW6 0.228947368421
P09132 Q13009 0.0526844962799
P09132 P62942 0.251491053678
P09132 P98161 0.0217826925931
P09132 Q9P0M6 0.169172932331
P09132 Q92994 0.104909680408
P09132 P59632 0.187335092348
P09132 P09630 0.243425076453
P09132 Q5XPI4 0.0623342175066
P09132 P59637 0.189938398357
P09132 P59636 0.224899598394
P09132 P59635 0.244117647059
P09132 P59634 0.16441207076
P09132 NP_904322 0.127762640024
P09132 Q9Y4W2 0.0964636953338
P09132 Q99471 0.307548928239
P09132 Q9UQN3 0.245202558635
P09132 Q6P587 0.260256410256
P09132 O43765 0.195452346396
P09132 O95295 0.292069632495
P09132 O95299 0.178047758693
P09132 P28340 0.0698367636622
P09132 P27448 0.0968011708133
P09132 P49069 0.203268641471
P09132 B8ZZN6 0.290502793296
P09132 P06733 0.155650319829
P09132 Q9H4F8 0.14533106961
P09132 Q56VL3 0.277728482697
P09132 Q07817 0.233790523691
P09132 Q53GL0 0.163983526769
P09132 P62937 0.251035625518
P09132 P30876 0.0706543556804
P09132 P46379 0.0646683319456
P09132 Q5TBA9 0.0310296945097
P09132 Q9NY15 0.0323034531277
P09132 P59633 0.280701754386
P09132 P62487 0.269105691057
P09132 Q8WXF8 0.179236499069
P09132 P0C6X7-PRO_0000037311 0.0427816319789
P09132 Q9GZN8 0.2472
P09132 P0C6X7-PRO_0000037319 0.112040557668
P09132 O00303 0.176092544987
P09132 Q9UMX0 0.118894256575
P09132 Q13427 0.0968211094951
P09132 P08949 0.256133464181
P09132 P23588 0.120775347913
P09132 P62258 0.22001170275
O76061 P0C6X7-PRO_0000037322 0.252461951656
O76061 P0C6X7-PRO_0000037320 0.209668803419
O76061 P59596 0.222531293463
O76061 P59594 0.115961468114
O76061 P59595 0.224772190348
O76061 P54274 0.258214404248
O76061 Q9BUV0 0.262353998203
O76061 Q14653 0.218098958333
O76061 O43447 0.205868433507
O76061 P35354 0.195908543923
O76061 Q9UKA8 0.243913642627
O76061 P52292 0.215597626448
O76061 Q7Z494 0.112140762463
O76061 Q9BW92 0.178785995442
O76061 P14618 0.218539325843
O76061 O75348 0.158714703019
O76061 Q0VD86 0.237569060773
O76061 P25685 0.250203086921
O76061 Q5JRX3 0.13833819242
O76061 Q92802 0.188504627375
O76061 P40337 0.229409027455
O76061 Q9H000 0.240907574241
O76061 Q15661 0.26368159204
O76061 Q8N488 0.243992606285
O76061 Q8TF42 0.18386660658
O76061 Q13287 0.267498885421
O76061 Q8TD31 0.170264765784
O76061 Q9BYF1 0.155637707948
O76061 NP_828862 0.0838089026578
O76061 Q92560 0.174184161297
O76061 O14920 0.169728434505
O76061 P00403 0.219602404068
O76061 P10415 0.23816091954
O76061 P49703 0.221806270473
O76061 O95865 0.261593876632
O76061 O14498 0.238412804268
O76061 P13591 0.15875265769
O76061 Q8TEB7 0.238047808765
O76061 P02768 0.195033751205
O76061 P62879 0.268747466559
O76061 Q92499 0.179867655905
O76061 P51948 0.277505567929
O76061 O00560 0.259176365264
O76061 Q7KZI7 0.171090873862
O76061 Q5SQN1 0.229751024267
O76061 Q99426 0.264678899083
O76061 P25787 0.248387096774
O76061 P20290 0.225957049486
O76061 O96017 0.216517250747
O76061 Q13064 0.217963066592
O76061 Q99873 0.265259984928
O76061 NP_828872 0.251633986928
O76061 NP_828871 0.209668803419
O76061 NP_828870 0.189617353156
O76061 P05155 0.224483687519
O76061 P09651 0.242345997787
O76061 Q86VK4 0.235834609495
O76061 B0QYN7 0.227358490566
O76061 P08865 0.273419991035
O76061 P69849 0.12352268395
O76061 P68104 0.222501571339
O76061 Q01196 0.233630006357
O76061 Q07820 0.259274357929
O76061 Q9Y6E2 0.241535776614
O76061 P60866 0.160583941606
O76061 Q7TFA1 0.0747474747475
O76061 Q7TFA0 0.0794936708861
O76061 Q03135 0.200567644276
O76061 NP_828868 0.175421686747
O76061 NP_828869 0.140667411783
O76061 NP_828864 0.239892183288
O76061 NP_828865 0.119366022784
O76061 NP_828866 0.208997188379
O76061 NP_828867 0.147388970229
O76061 NP_828860 0.214083175803
O76061 NP_828861 0.18516801854
O76061 P23025 0.264825712992
O76061 NP_828863 0.265549183944
O76061 P13796 0.193233261854
O76061 P50583 0.180028804609
O76061 Q9BQB6 0.199142448785
O76061 Q16548 0.210800568451
O76061 Q9Y2D1 0.255184851217
O76061 Q9HCD5 0.203898435496
O76061 Q13564 0.209244395239
O76061 Q13561 0.252848217567
O76061 Q7Z3Q1 0.230671736375
O76061 Q92843 0.223579145139
O76061 P08708 0.168517624336
O76061 Q96GS6 0.285400175901
O76061 P20231 0.26368159204
O76061 A9UHW6 0.240037071362
O76061 Q13009 0.101247030879
O76061 P62942 0.15362035225
O76061 P98161 0.0429425219509
O76061 Q9P0M6 0.251959247649
O76061 Q92994 0.191018766756
O76061 P59632 0.269230769231
O76061 P09630 0.253800092123
O76061 Q5XPI4 0.113464268812
O76061 P59637 0.115805168986
O76061 P59636 0.139134709931
O76061 P59635 0.154518950437
O76061 P59634 0.0945472736368
O76061 NP_904322 0.208610228258
O76061 Q9Y4W2 0.16811829046
O76061 Q99471 0.182296650718
O76061 Q9UQN3 0.232666356445
O76061 Q6P587 0.240740740741
O76061 O43765 0.29035126723
O76061 O95295 0.192567567568
O76061 O95299 0.253438113949
O76061 P28340 0.129390531723
O76061 P27448 0.170208459826
O76061 P49069 0.258064516129
O76061 B8ZZN6 0.186839577329
O76061 P06733 0.231830417227
O76061 Q9H4F8 0.247180148244
O76061 Q56VL3 0.205741626794
O76061 Q07817 0.261871830337
O76061 Q53GL0 0.247083775186
O76061 P62937 0.200856734888
O76061 P30876 0.125933691521
O76061 P46379 0.121808799565
O76061 Q5TBA9 0.0592098294672
O76061 Q9NY15 0.0650595410979
O76061 P59633 0.181818181818
O76061 P62487 0.203036053131
O76061 Q8WXF8 0.261925411969
O76061 P0C6X7-PRO_0000037311 0.0838089026578
O76061 Q9GZN8 0.221327014218
O76061 P0C6X7-PRO_0000037319 0.189617353156
O76061 O00303 0.250401284109
O76061 Q9UMX0 0.200051493306
O76061 Q13427 0.162743914705
O76061 P08949 0.164316966456
O76061 P23588 0.18962219034
O76061 P62258 0.245093564582
Q9ULX6 P0C6X7-PRO_0000037322 0.167233945995
Q9ULX6 P0C6X7-PRO_0000037320 0.234037963762
Q9ULX6 P59596 0.135565819861
Q9ULX6 P59594 0.194148624927
Q9ULX6 P59595 0.241006400353
Q9ULX6 P54274 0.226033421284
Q9ULX6 Q9BUV0 0.183450784269
Q9ULX6 Q14653 0.212742504409
Q9ULX6 O43447 0.126458236118
Q9ULX6 P35354 0.268830893274
Q9ULX6 Q9UKA8 0.153793103448
Q9ULX6 P52292 0.255282449332
Q9ULX6 Q7Z494 0.191453376931
Q9ULX6 Q9BW92 0.265325855734
Q9ULX6 P14618 0.260344827586
Q9ULX6 O75348 0.0915542938254
Q9ULX6 Q0VD86 0.15166858458
Q9ULX6 P25685 0.204090806923
Q9ULX6 Q5JRX3 0.225569128262
Q9ULX6 Q92802 0.277280477408
Q9ULX6 P40337 0.14368347987
Q9ULX6 Q9H000 0.225635359116
Q9ULX6 Q15661 0.158987226277
Q9ULX6 Q8N488 0.155406963339
Q9ULX6 Q8TF42 0.263069845253
Q9ULX6 Q13287 0.175498188406
Q9ULX6 Q8TD31 0.273886562619
Q9ULX6 Q9BYF1 0.255474452555
Q9ULX6 NP_828862 0.145757335448
Q9ULX6 Q92560 0.260329776916
Q9ULX6 O14920 0.277279521674
Q9ULX6 P00403 0.131688191882
Q9ULX6 P10415 0.151563937443
Q9ULX6 P49703 0.133410672854
Q9ULX6 O95865 0.173190714611
Q9ULX6 O14498 0.222393652193
Q9ULX6 P13591 0.244488977956
Q9ULX6 Q8TEB7 0.228344721181
Q9ULX6 P02768 0.267486222976
Q9ULX6 P62879 0.191278939087
Q9ULX6 Q92499 0.264490714688
Q9ULX6 P51948 0.186736079674
Q9ULX6 O00560 0.175856591786
Q9ULX6 Q7KZI7 0.25740236149
Q9ULX6 Q5SQN1 0.233982068664
Q9ULX6 Q99426 0.158281644843
Q9ULX6 P25787 0.153580474327
Q9ULX6 P20290 0.146234067207
Q9ULX6 O96017 0.269346517627
Q9ULX6 Q13064 0.251083188908
Q9ULX6 Q99873 0.197321428571
Q9ULX6 NP_828872 0.19012345679
Q9ULX6 NP_828871 0.234037963762
Q9ULX6 NP_828870 0.262208067941
Q9ULX6 P05155 0.239314384899
Q9ULX6 P09651 0.203749163133
Q9ULX6 Q86VK4 0.23915413124
Q9ULX6 B0QYN7 0.126484975542
Q9ULX6 P08865 0.176884650318
Q9ULX6 P69849 0.202118592475
Q9ULX6 P68104 0.23124042879
Q9ULX6 Q01196 0.222051731697
Q9ULX6 Q07820 0.2081184122
Q9ULX6 Q9Y6E2 0.224381625442
Q9ULX6 P60866 0.0884578997162
Q9ULX6 Q7TFA1 0.0346737298339
Q9ULX6 Q7TFA0 0.033269045323
Q9ULX6 Q03135 0.118731047352
Q9ULX6 NP_828868 0.101694915254
Q9ULX6 NP_828869 0.230513092175
Q9ULX6 NP_828864 0.167992725619
Q9ULX6 NP_828865 0.0641698473282
Q9ULX6 NP_828866 0.127002553982
Q9ULX6 NP_828867 0.0869256276646
Q9ULX6 NP_828860 0.122872464444
Q9ULX6 NP_828861 0.270697282494
Q9ULX6 P23025 0.164536741214
Q9ULX6 NP_828863 0.181653454134
Q9ULX6 P13796 0.265836148649
Q9ULX6 P50583 0.109257518797
Q9ULX6 Q9BQB6 0.11095505618
Q9ULX6 Q16548 0.120681605976
Q9ULX6 Q9Y2D1 0.163744021863
Q9ULX6 Q9HCD5 0.276450511945
Q9ULX6 Q13564 0.250699978462
Q9ULX6 Q13561 0.223281596452
Q9ULX6 Q7Z3Q1 0.219474835886
Q9ULX6 Q92843 0.131334263133
Q9ULX6 P08708 0.0980207351555
Q9ULX6 Q96GS6 0.183299389002
Q9ULX6 P20231 0.158987226277
Q9ULX6 A9UHW6 0.138997921958
Q9ULX6 Q13009 0.178311638591
Q9ULX6 P62942 0.0825231207019
Q9ULX6 P98161 0.0807650273224
Q9ULX6 Q9P0M6 0.21245257755
Q9ULX6 Q92994 0.292323651452
Q9ULX6 P59632 0.166096281086
Q9ULX6 P09630 0.164825046041
Q9ULX6 Q5XPI4 0.200090950432
Q9ULX6 P59637 0.0585424133811
Q9ULX6 P59636 0.0760637033516
Q9ULX6 P59635 0.0921767903569
Q9ULX6 P59634 0.0520134228188
Q9ULX6 NP_904322 0.23671078325
Q9ULX6 Q9Y4W2 0.261692861201
Q9ULX6 Q99471 0.111189303308
Q9ULX6 Q9UQN3 0.151087459509
Q9ULX6 Q6P587 0.145857373644
Q9ULX6 O43765 0.187019448213
Q9ULX6 O95295 0.105771495878
Q9ULX6 O95299 0.201388888889
Q9ULX6 P28340 0.212799787995
Q9ULX6 P27448 0.264900662252
Q9ULX6 P49069 0.180703745743
Q9ULX6 B8ZZN6 0.112338425382
Q9ULX6 P06733 0.228483381026
Q9ULX6 Q9H4F8 0.227602905569
Q9ULX6 Q56VL3 0.112831339432
Q9ULX6 Q07817 0.154537079687
Q9ULX6 Q53GL0 0.215360779106
Q9ULX6 P62937 0.120496022461
Q9ULX6 P30876 0.20526645768
Q9ULX6 P46379 0.216009340944
Q9ULX6 Q5TBA9 0.106678456257
Q9ULX6 Q9NY15 0.116749245401
Q9ULX6 P59633 0.10110250997
Q9ULX6 P62487 0.116327960757
Q9ULX6 Q8WXF8 0.203607666291
Q9ULX6 P0C6X7-PRO_0000037311 0.145757335448
Q9ULX6 Q9GZN8 0.116507121177
Q9ULX6 P0C6X7-PRO_0000037319 0.262208067941
Q9ULX6 O00303 0.186744290193
Q9ULX6 Q9UMX0 0.260962111537
Q9ULX6 Q13427 0.278645343368
Q9ULX6 P08949 0.0910165484634
Q9ULX6 P23588 0.290042372881
Q9ULX6 P62258 0.159028414299
P0DTC7 P0C6X7-PRO_0000037322 0.16983016983
P0DTC7 P0C6X7-PRO_0000037320 0.11394891945
P0DTC7 P59596 0.190126751167
P0DTC7 P59594 0.056608478803
P0DTC7 P59595 0.120776419842
P0DTC7 P54274 0.120762711864
P0DTC7 Q9BUV0 0.146996838778
P0DTC7 Q14653 0.124870287098
P0DTC7 O43447 0.238247011952
P0DTC7 P35354 0.1019124308
P0DTC7 Q9UKA8 0.180428134557
P0DTC7 P52292 0.112567004169
P0DTC7 Q7Z494 0.0516538830297
P0DTC7 Q9BW92 0.0869565217391
P0DTC7 P14618 0.109203906481
P0DTC7 O75348 0.238095238095
P0DTC7 Q0VD86 0.189927184466
P0DTC7 P25685 0.146865409908
P0DTC7 Q5JRX3 0.0639317263063
P0DTC7 Q92802 0.0922292993631
P0DTC7 P40337 0.192437542201
P0DTC7 Q9H000 0.131392045455
P0DTC7 Q15661 0.172020725389
P0DTC7 Q8N488 0.177514792899
P0DTC7 Q8TF42 0.0993657505285
P0DTC7 Q13287 0.161580790395
P0DTC7 Q8TD31 0.0786635652358
P0DTC7 Q9BYF1 0.0820424555364
P0DTC7 NP_828862 0.0394704178734
P0DTC7 Q92560 0.0846652267819
P0DTC7 O14920 0.0849388854361
P0DTC7 P00403 0.215025906736
P0DTC7 P10415 0.199155099578
P0DTC7 P49703 0.227171492205
P0DTC7 O95865 0.178590355061
P0DTC7 O14498 0.130234208659
P0DTC7 P13591 0.0801757276222
P0DTC7 Q8TEB7 0.125044154009
P0DTC7 P02768 0.103100579783
P0DTC7 P62879 0.150481189851
P0DTC7 Q92499 0.0842696629213
P0DTC7 P51948 0.160097323601
P0DTC7 O00560 0.170706549768
P0DTC7 Q7KZI7 0.079718875502
P0DTC7 Q5SQN1 0.11564171123
P0DTC7 Q99426 0.183038438072
P0DTC7 P25787 0.201145767027
P0DTC7 P20290 0.199711607787
P0DTC7 O96017 0.110857142857
P0DTC7 Q13064 0.106100795756
P0DTC7 Q99873 0.145572179539
P0DTC7 NP_828872 0.155271283635
P0DTC7 NP_828871 0.11394891945
P0DTC7 NP_828870 0.106068332483
P0DTC7 P05155 0.119303797468
P0DTC7 P09651 0.115019762846
P0DTC7 Q86VK4 0.116407263294
P0DTC7 B0QYN7 0.228679245283
P0DTC7 P08865 0.168686868687
P0DTC7 P69849 0.0593132154006
P0DTC7 P68104 0.121959346884
P0DTC7 Q01196 0.11568296796
P0DTC7 Q07820 0.138644366197
P0DTC7 Q9Y6E2 0.127794336811
P0DTC7 P60866 0.277463193658
P0DTC7 Q7TFA1 0.160891089109
P0DTC7 Q7TFA0 0.196762141968
P0DTC7 Q03135 0.23707239459
P0DTC7 NP_828868 0.231279620853
P0DTC7 NP_828869 0.068891811904
P0DTC7 NP_828864 0.167181069959
P0DTC7 NP_828865 0.238488783943
P0DTC7 NP_828866 0.212282031842
P0DTC7 NP_828867 0.30102622577
P0DTC7 NP_828860 0.209470304976
P0DTC7 NP_828861 0.0965166908563
P0DTC7 P23025 0.166394779772
P0DTC7 NP_828863 0.166826462128
P0DTC7 P13796 0.0983565737052
P0DTC7 P50583 0.249763481552
P0DTC7 Q9BQB6 0.258680555556
P0DTC7 Q16548 0.236201298701
P0DTC7 Q9Y2D1 0.163190823775
P0DTC7 Q9HCD5 0.0901022054868
P0DTC7 Q13564 0.108682983683
P0DTC7 Q13561 0.135039370079
P0DTC7 Q7Z3Q1 0.134453781513
P0DTC7 Q92843 0.215303825956
P0DTC7 P08708 0.257591623037
P0DTC7 Q96GS6 0.166268514095
P0DTC7 P20231 0.172020725389
P0DTC7 A9UHW6 0.210420841683
P0DTC7 Q13009 0.0477678121536
P0DTC7 P62942 0.283256880734
P0DTC7 P98161 0.0191643454039
P0DTC7 Q9P0M6 0.145508224378
P0DTC7 Q92994 0.0845168800931
P0DTC7 P59632 0.174679487179
P0DTC7 P09630 0.192928039702
P0DTC7 Q5XPI4 0.0535606335389
P0DTC7 P59637 0.217857142857
P0DTC7 P59636 0.249419953596
P0DTC7 P59635 0.900669642857
P0DTC7 P59634 0.187424425635
P0DTC7 NP_904322 0.116158536585
P0DTC7 Q9Y4W2 0.0817914213625
P0DTC7 Q99471 0.249523809524
P0DTC7 Q9UQN3 0.206647398844
P0DTC7 Q6P587 0.212101496422
P0DTC7 O43765 0.168786692759
P0DTC7 O95295 0.252631578947
P0DTC7 O95299 0.152284263959
P0DTC7 P28340 0.0595272002279
P0DTC7 P27448 0.081512605042
P0DTC7 P49069 0.166408268734
P0DTC7 B8ZZN6 0.253092293054
P0DTC7 P06733 0.134718738803
P0DTC7 Q9H4F8 0.129363449692
P0DTC7 Q56VL3 0.228260869565
P0DTC7 Q07817 0.203036053131
P0DTC7 Q53GL0 0.130664652568
P0DTC7 P62937 0.233952702703
P0DTC7 P30876 0.0575838926174
P0DTC7 P46379 0.0577753027983
P0DTC7 Q5TBA9 0.0265226458478
P0DTC7 Q9NY15 0.0278854056593
P0DTC7 P59633 0.267924528302
P0DTC7 P62487 0.231151615576
P0DTC7 Q8WXF8 0.159058823529
P0DTC7 P0C6X7-PRO_0000037311 0.0394704178734
P0DTC7 Q9GZN8 0.231458842706
P0DTC7 P0C6X7-PRO_0000037319 0.106068332483
P0DTC7 O00303 0.14322803981
P0DTC7 Q9UMX0 0.0982986767486
P0DTC7 Q13427 0.076617954071
P0DTC7 P08949 0.261016949153
P0DTC7 P23588 0.0849787553112
P0DTC7 P62258 0.17615658363
P0DTC6 P0C6X7-PRO_0000037322 0.103501544799
P0DTC6 P0C6X7-PRO_0000037320 0.0630887810448
P0DTC6 P59596 0.135510771369
P0DTC6 P59594 0.0306532663317
P0DTC6 P59595 0.0720058780309
P0DTC6 P54274 0.0761183261183
P0DTC6 Q9BUV0 0.0935799782372
P0DTC6 Q14653 0.0713528788414
P0DTC6 O43447 0.14309623431
P0DTC6 P35354 0.0567194685743
P0DTC6 Q9UKA8 0.118095238095
P0DTC6 P52292 0.0648878107944
P0DTC6 Q7Z494 0.0304200869145
P0DTC6 Q9BW92 0.0462276493676
P0DTC6 P14618 0.0632720699006
P0DTC6 O75348 0.186615186615
P0DTC6 Q0VD86 0.11838790932
P0DTC6 P25685 0.0841963079694
P0DTC6 Q5JRX3 0.0359570932165
P0DTC6 Q92802 0.0543337645537
P0DTC6 P40337 0.130893736805
P0DTC6 Q9H000 0.0736574746009
P0DTC6 Q15661 0.0967914438503
P0DTC6 Q8N488 0.111567419576
P0DTC6 Q8TF42 0.0509888015249
P0DTC6 Q13287 0.106240330067
P0DTC6 Q8TD31 0.047976011994
P0DTC6 Q9BYF1 0.0441091120139
P0DTC6 NP_828862 0.0202910602911
P0DTC6 Q92560 0.0481400437637
P0DTC6 O14920 0.0484581497797
P0DTC6 P00403 0.133423180593
P0DTC6 P10415 0.106449592987
P0DTC6 P49703 0.142968142968
P0DTC6 O95865 0.103995621237
P0DTC6 O14498 0.0746918056563
P0DTC6 P13591 0.0421987784564
P0DTC6 Q8TEB7 0.0761457957416
P0DTC6 P02768 0.0545175326337
P0DTC6 P62879 0.0867026055705
P0DTC6 Q92499 0.0465655288664
P0DTC6 P51948 0.101253132832
P0DTC6 O00560 0.101117615753
P0DTC6 Q7KZI7 0.0469512195122
P0DTC6 Q5SQN1 0.0692360163711
P0DTC6 Q99426 0.115262824573
P0DTC6 P25787 0.133686300463
P0DTC6 P20290 0.138658628485
P0DTC6 O96017 0.0616279069767
P0DTC6 Q13064 0.0585058505851
P0DTC6 Q99873 0.0832987981765
P0DTC6 NP_828872 0.0869959220662
P0DTC6 NP_828871 0.0630887810448
P0DTC6 NP_828870 0.0551527705852
P0DTC6 P05155 0.0703225806452
P0DTC6 P09651 0.0720647773279
P0DTC6 Q86VK4 0.0691137566138
P0DTC6 B0QYN7 0.128063241107
P0DTC6 P08865 0.1046875
P0DTC6 P69849 0.0322496067121
P0DTC6 P68104 0.075824549473
P0DTC6 Q01196 0.0660929432014
P0DTC6 Q07820 0.0863471971067
P0DTC6 Q9Y6E2 0.0815548780488
P0DTC6 P60866 0.208281053952
P0DTC6 Q7TFA1 0.315165876777
P0DTC6 Q7TFA0 0.256594724221
P0DTC6 Q03135 0.152046783626
P0DTC6 NP_828868 0.149748743719
P0DTC6 NP_828869 0.0373630023248
P0DTC6 NP_828864 0.104033970276
P0DTC6 NP_828865 0.276292335116
P0DTC6 NP_828866 0.136616362192
P0DTC6 NP_828867 0.169859514687
P0DTC6 NP_828860 0.14671163575
P0DTC6 NP_828861 0.052528227786
P0DTC6 P23025 0.103991006183
P0DTC6 NP_828863 0.100197433366
P0DTC6 P13796 0.0581395348837
P0DTC6 P50583 0.166499498495
P0DTC6 Q9BQB6 0.15293040293
P0DTC6 Q16548 0.14590443686
P0DTC6 Q9Y2D1 0.0947255113025
P0DTC6 Q9HCD5 0.0552214324768
P0DTC6 Q13564 0.0667259786477
P0DTC6 Q13561 0.0842741935484
P0DTC6 Q7Z3Q1 0.07512864494
P0DTC6 Q92843 0.121759622938
P0DTC6 P08708 0.195530726257
P0DTC6 Q96GS6 0.09936055091
P0DTC6 P20231 0.0967914438503
P0DTC6 A9UHW6 0.128740431454
P0DTC6 Q13009 0.0241305890703
P0DTC6 P62942 0.188328912467
P0DTC6 P98161 0.00990135864508
P0DTC6 Q9P0M6 0.0861099091302
P0DTC6 Q92994 0.0557260920897
P0DTC6 P59632 0.113134657837
P0DTC6 P09630 0.123711340206
P0DTC6 Q5XPI4 0.0297162343198
P0DTC6 P59637 0.300191204589
P0DTC6 P59636 0.26443768997
P0DTC6 P59635 0.178229665072
P0DTC6 P59634 0.786813186813
P0DTC6 NP_904322 0.0630434782609
P0DTC6 Q9Y4W2 0.0477001703578
P0DTC6 Q99471 0.174747474747
P0DTC6 Q9UQN3 0.148036253776
P0DTC6 Q6P587 0.123899796886
P0DTC6 O43765 0.0947580645161
P0DTC6 O95295 0.194382022472
P0DTC6 O95299 0.0837673611111
P0DTC6 P28340 0.0343292157426
P0DTC6 P27448 0.0491489361702
P0DTC6 P49069 0.0981333333333
P0DTC6 B8ZZN6 0.169525731584
P0DTC6 P06733 0.080556572684
P0DTC6 Q9H4F8 0.067784765898
P0DTC6 Q56VL3 0.16091954023
P0DTC6 Q07817 0.113083497699
P0DTC6 Q53GL0 0.0795981452859
P0DTC6 P62937 0.148576512456
P0DTC6 P30876 0.0320703653586
P0DTC6 P46379 0.0308858626983
P0DTC6 Q5TBA9 0.0142696207285
P0DTC6 Q9NY15 0.0137857900318
P0DTC6 P59633 0.199
P0DTC6 P62487 0.16652136007
P0DTC6 Q8WXF8 0.0963680387409
P0DTC6 P0C6X7-PRO_0000037311 0.0202910602911
P0DTC6 Q9GZN8 0.154241645244
P0DTC6 P0C6X7-PRO_0000037319 0.0551527705852
P0DTC6 O00303 0.0826299422479
P0DTC6 Q9UMX0 0.0565468020862
P0DTC6 Q13427 0.0439746300211
P0DTC6 P08949 0.190298507463
P0DTC6 P23588 0.051763511799
P0DTC6 P62258 0.118081180812
Q9H4F8 P0C6X7-PRO_0000037322 0.234914488545
Q9H4F8 P0C6X7-PRO_0000037320 0.252321981424
Q9H4F8 P59596 0.171078755791
Q9H4F8 P59594 0.153726149046
Q9H4F8 P59595 0.270245113249
Q9H4F8 P54274 0.277469135802
Q9H4F8 Q9BUV0 0.227758007117
Q9H4F8 Q14653 0.279120198265
Q9H4F8 O43447 0.171927468099
Q9H4F8 P35354 0.238395148122
Q9H4F8 Q9UKA8 0.203484549638
Q9H4F8 P52292 0.257423045492
Q9H4F8 Q7Z494 0.147972738824
Q9H4F8 Q9BW92 0.218390804598
Q9H4F8 P14618 0.264626218852
Q9H4F8 O75348 0.122302158273
Q9H4F8 Q0VD86 0.200856108001
Q9H4F8 P25685 0.244826488379
Q9H4F8 Q5JRX3 0.177488558352
Q9H4F8 Q92802 0.240443605474
Q9H4F8 P40337 0.189117451891
Q9H4F8 Q9H000 0.273857631334
Q9H4F8 Q15661 0.220416124837
Q9H4F8 Q8N488 0.198745460548
Q9H4F8 Q8TF42 0.234792122538
Q9H4F8 Q13287 0.235521235521
Q9H4F8 Q8TD31 0.22391907973
Q9H4F8 Q9BYF1 0.193792854565
Q9H4F8 NP_828862 0.110582351992
Q9H4F8 Q92560 0.224762290107
Q9H4F8 O14920 0.220622568093
Q9H4F8 P00403 0.180317040951
Q9H4F8 P10415 0.203618421053
Q9H4F8 P49703 0.183877415057
Q9H4F8 O95865 0.233635774465
Q9H4F8 O14498 0.272220501703
Q9H4F8 P13591 0.204466759003
Q9H4F8 Q8TEB7 0.277485289563
Q9H4F8 P02768 0.246495327103
Q9H4F8 P62879 0.237503979624
Q9H4F8 Q92499 0.213908966595
Q9H4F8 P51948 0.239549839228
Q9H4F8 O00560 0.231364956438
Q9H4F8 Q7KZI7 0.213867372001
Q9H4F8 Q5SQN1 0.28532526475
Q9H4F8 Q99426 0.213136288998
Q9H4F8 P25787 0.194728171334
Q9H4F8 P20290 0.188560026605
Q9H4F8 O96017 0.260162601626
Q9H4F8 Q13064 0.260388559093
Q9H4F8 Q99873 0.274590163934
Q9H4F8 NP_828872 0.241499841119
Q9H4F8 NP_828871 0.252321981424
Q9H4F8 NP_828870 0.247697756789
Q9H4F8 P05155 0.266916210769
Q9H4F8 P09651 0.241411913016
Q9H4F8 Q86VK4 0.278481012658
Q9H4F8 B0QYN7 0.174874371859
Q9H4F8 P08865 0.235142118863
Q9H4F8 P69849 0.159855018123
Q9H4F8 P68104 0.280929390465
Q9H4F8 Q01196 0.292861500915
Q9H4F8 Q07820 0.258013329102
Q9H4F8 Q9Y6E2 0.263043478261
Q9H4F8 P60866 0.127397260274
Q9H4F8 Q7TFA1 0.0523725834798
Q9H4F8 Q7TFA0 0.0566901408451
Q9H4F8 Q03135 0.159785162806
Q9H4F8 NP_828868 0.142857142857
Q9H4F8 NP_828869 0.181235340109
Q9H4F8 NP_828864 0.21287609188
Q9H4F8 NP_828865 0.0963938973648
Q9H4F8 NP_828866 0.180393464488
Q9H4F8 NP_828867 0.12319835278
Q9H4F8 NP_828860 0.167728950017
Q9H4F8 NP_828861 0.230042725433
Q9H4F8 P23025 0.226740403383
Q9H4F8 NP_828863 0.230769230769
Q9H4F8 P13796 0.235389235389
Q9H4F8 P50583 0.143147896879
Q9H4F8 Q9BQB6 0.148785425101
Q9H4F8 Q16548 0.161626344086
Q9H4F8 Q9Y2D1 0.218293869608
Q9H4F8 Q9HCD5 0.24956586455
Q9H4F8 Q13564 0.257676902537
Q9H4F8 Q13561 0.260774515928
Q9H4F8 Q7Z3Q1 0.255474452555
Q9H4F8 Q92843 0.169672678691
Q9H4F8 P08708 0.133855585831
Q9H4F8 Q96GS6 0.242044358727
Q9H4F8 P20231 0.220416124837
Q9H4F8 A9UHW6 0.187562024479
Q9H4F8 Q13009 0.131789761626
Q9H4F8 P62942 0.119284977656
Q9H4F8 P98161 0.059622586093
Q9H4F8 Q9P0M6 0.246139300347
Q9H4F8 Q92994 0.236545138889
Q9H4F8 P59632 0.207154471545
Q9H4F8 P09630 0.194005270092
Q9H4F8 Q5XPI4 0.150396085741
Q9H4F8 P59637 0.0848105665624
Q9H4F8 P59636 0.104518799586
Q9H4F8 P59635 0.12760862128
Q9H4F8 P59634 0.0733240223464
Q9H4F8 NP_904322 0.257445032007
Q9H4F8 Q9Y4W2 0.21463799566
Q9H4F8 Q99471 0.156345177665
Q9H4F8 Q9UQN3 0.187790311878
Q9H4F8 Q6P587 0.187438016529
Q9H4F8 O43765 0.234746307001
Q9H4F8 O95295 0.128702757916
Q9H4F8 O95299 0.256653992395
Q9H4F8 P28340 0.172051806408
Q9H4F8 P27448 0.226690321309
Q9H4F8 P49069 0.226670971908
Q9H4F8 B8ZZN6 0.144553783509
Q9H4F8 P06733 0.266769706337
Q9H4F8 Q9H4F8 1.0
Q9H4F8 Q56VL3 0.153976311337
Q9H4F8 Q07817 0.192155570204
Q9H4F8 Q53GL0 0.273831775701
Q9H4F8 P62937 0.165205664194
Q9H4F8 P30876 0.164240628623
Q9H4F8 P46379 0.163287086446
Q9H4F8 Q5TBA9 0.0809929525613
Q9H4F8 Q9NY15 0.0864126361907
Q9H4F8 P59633 0.146192893401
Q9H4F8 P62487 0.162125798856
Q9H4F8 Q8WXF8 0.241125679565
Q9H4F8 P0C6X7-PRO_0000037311 0.110582351992
Q9H4F8 Q9GZN8 0.161344537815
Q9H4F8 P0C6X7-PRO_0000037319 0.247697756789
Q9H4F8 O00303 0.247308423053
Q9H4F8 Q9UMX0 0.250249003984
Q9H4F8 Q13427 0.214579659024
Q9H4F8 P08949 0.12559890486
Q9H4F8 P23588 0.234353268428
Q9H4F8 P62258 0.20222513089
P0DTC4 P0C6X7-PRO_0000037322 0.122188139059
P0DTC4 P0C6X7-PRO_0000037320 0.0713676428775
P0DTC4 P59596 0.17274604267
P0DTC4 P59594 0.0366190117883
P0DTC4 P59595 0.0752923976608
P0DTC4 P54274 0.0886575735822
P0DTC4 Q9BUV0 0.105831533477
P0DTC4 Q14653 0.0804920913884
P0DTC4 O43447 0.162944582299
P0DTC4 P35354 0.0623727087576
P0DTC4 Q9UKA8 0.13404657017
P0DTC4 P52292 0.0769927536232
P0DTC4 Q7Z494 0.0343456254519
P0DTC4 Q9BW92 0.0571739130435
P0DTC4 P14618 0.0738073807381
P0DTC4 O75348 0.197218710493
P0DTC4 Q0VD86 0.110486891386
P0DTC4 P25685 0.0979865771812
P0DTC4 Q5JRX3 0.0408563244384
P0DTC4 Q92802 0.0621294147976
P0DTC4 P40337 0.160975609756
P0DTC4 Q9H000 0.0888086642599
P0DTC4 Q15661 0.113588110403
P0DTC4 Q8N488 0.125423728814
P0DTC4 Q8TF42 0.0610306340537
P0DTC4 Q13287 0.116231438812
P0DTC4 Q8TD31 0.0531710442024
P0DTC4 Q9BYF1 0.0524792591163
P0DTC4 NP_828862 0.0259157737354
P0DTC4 Q92560 0.0571553228621
P0DTC4 O14920 0.0548002509935
P0DTC4 P00403 0.151535380507
P0DTC4 P10415 0.121663563004
P0DTC4 P49703 0.149116064566
P0DTC4 O95865 0.115697990223
P0DTC4 O14498 0.0880230880231
P0DTC4 P13591 0.0476278382869
P0DTC4 Q8TEB7 0.0922800718133
P0DTC4 P02768 0.0665646518745
P0DTC4 P62879 0.100446428571
P0DTC4 Q92499 0.0563025210084
P0DTC4 P51948 0.108013937282
P0DTC4 O00560 0.121500264131
P0DTC4 Q7KZI7 0.0514795297933
P0DTC4 Q5SQN1 0.0824847250509
P0DTC4 Q99426 0.138731952291
P0DTC4 P25787 0.147540983607
P0DTC4 P20290 0.143922445936
P0DTC4 O96017 0.0718008106543
P0DTC4 Q13064 0.0749925306244
P0DTC4 Q99873 0.0997115780799
P0DTC4 NP_828872 0.108059432688
P0DTC4 NP_828871 0.0713676428775
P0DTC4 NP_828870 0.0655314757482
P0DTC4 P05155 0.0802825947335
P0DTC4 P09651 0.0801127214171
P0DTC4 Q86VK4 0.0862409479921
P0DTC4 B0QYN7 0.154808444097
P0DTC4 P08865 0.119958634953
P0DTC4 P69849 0.0387333158859
P0DTC4 P68104 0.0791878172589
P0DTC4 Q01196 0.0801644398767
P0DTC4 Q07820 0.101976639712
P0DTC4 Q9Y6E2 0.0868081880212
P0DTC4 P60866 0.223181257707
P0DTC4 Q7TFA1 0.304
P0DTC4 Q7TFA0 0.244444444444
P0DTC4 Q03135 0.177539223782
P0DTC4 NP_828868 0.196233894945
P0DTC4 NP_828869 0.0477137176938
P0DTC4 NP_828864 0.123814541623
P0DTC4 NP_828865 0.297391304348
P0DTC4 NP_828866 0.160251374705
P0DTC4 NP_828867 0.229611041405
P0DTC4 NP_828860 0.163333333333
P0DTC4 NP_828861 0.0589530332681
P0DTC4 P23025 0.11823759063
P0DTC4 NP_828863 0.108333333333
P0DTC4 P13796 0.0682619647355
P0DTC4 P50583 0.17903066271
P0DTC4 Q9BQB6 0.179023508137
P0DTC4 Q16548 0.16610455312
P0DTC4 Q9Y2D1 0.114316239316
P0DTC4 Q9HCD5 0.0639978213508
P0DTC4 Q13564 0.0770821027761
P0DTC4 Q13561 0.093825180433
P0DTC4 Q7Z3Q1 0.0914988050529
P0DTC4 Q92843 0.153069153069
P0DTC4 P08708 0.19801980198
P0DTC4 Q96GS6 0.118221787982
P0DTC4 P20231 0.113588110403
P0DTC4 A9UHW6 0.161268090972
P0DTC4 Q13009 0.0299686139516
P0DTC4 P62942 0.205729166667
P0DTC4 P98161 0.0117563897466
P0DTC4 Q9P0M6 0.0911827956989
P0DTC4 Q92994 0.0602494704636
P0DTC4 P59632 0.130339539978
P0DTC4 P09630 0.125798212005
P0DTC4 Q5XPI4 0.0375683890578
P0DTC4 P59637 0.949720670391
P0DTC4 P59636 0.244047619048
P0DTC4 P59635 0.207058823529
P0DTC4 P59634 0.308285163776
P0DTC4 NP_904322 0.0757575757576
P0DTC4 Q9Y4W2 0.0532908704883
P0DTC4 Q99471 0.198207171315
P0DTC4 Q9UQN3 0.142750373692
P0DTC4 Q6P587 0.138162307176
P0DTC4 O43765 0.111111111111
P0DTC4 O95295 0.212389380531
P0DTC4 O95299 0.0936151855047
P0DTC4 P28340 0.0392775229358
P0DTC4 P27448 0.0543063215952
P0DTC4 P49069 0.128639491795
P0DTC4 B8ZZN6 0.180099502488
P0DTC4 P06733 0.0874316939891
P0DTC4 Q9H4F8 0.086230876217
P0DTC4 Q56VL3 0.173913043478
P0DTC4 Q07817 0.136156351792
P0DTC4 Q53GL0 0.086471944658
P0DTC4 P62937 0.164323374341
P0DTC4 P30876 0.0405186385737
P0DTC4 P46379 0.0369903320723
P0DTC4 Q5TBA9 0.0171535781292
P0DTC4 Q9NY15 0.0180715799388
P0DTC4 P59633 0.214003944773
P0DTC4 P62487 0.1834625323
P0DTC4 Q8WXF8 0.102934102934
P0DTC4 P0C6X7-PRO_0000037311 0.0259157737354
P0DTC4 Q9GZN8 0.165114309907
P0DTC4 P0C6X7-PRO_0000037319 0.0655314757482
P0DTC4 O00303 0.100220750552
P0DTC4 Q9UMX0 0.06097894449
P0DTC4 Q13427 0.0482715008432
P0DTC4 P08949 0.215158924205
P0DTC4 P23588 0.0581542351454
P0DTC4 P62258 0.134756097561
P0DTC3 P0C6X7-PRO_0000037322 0.262523191095
P0DTC3 P0C6X7-PRO_0000037320 0.197471078827
P0DTC3 P59596 0.285205897306
P0DTC3 P59594 0.111695620259
P0DTC3 P59595 0.205040871935
P0DTC3 P54274 0.216342933691
P0DTC3 Q9BUV0 0.252923976608
P0DTC3 Q14653 0.212479474548
P0DTC3 O43447 0.220488819553
P0DTC3 P35354 0.18023255814
P0DTC3 Q9UKA8 0.260694514343
P0DTC3 P52292 0.212129840547
P0DTC3 Q7Z494 0.103436102612
P0DTC3 Q9BW92 0.160833333333
P0DTC3 P14618 0.201245400509
P0DTC3 O75348 0.168991416309
P0DTC3 Q0VD86 0.237134207871
P0DTC3 P25685 0.244353182752
P0DTC3 Q5JRX3 0.126298843846
P0DTC3 Q92802 0.174062270164
P0DTC3 P40337 0.233792751404
P0DTC3 Q9H000 0.214478114478
P0DTC3 Q15661 0.265834932821
P0DTC3 Q8N488 0.227456940223
P0DTC3 Q8TF42 0.176377238721
P0DTC3 Q13287 0.276823037622
P0DTC3 Q8TD31 0.145197624411
P0DTC3 Q9BYF1 0.144900613041
P0DTC3 NP_828862 0.0771304845167
P0DTC3 Q92560 0.161998327759
P0DTC3 O14920 0.153583617747
P0DTC3 P00403 0.2681196148
P0DTC3 P10415 0.23677581864
P0DTC3 P49703 0.224447868516
P0DTC3 O95865 0.262126408623
P0DTC3 O14498 0.229811574697
P0DTC3 P13591 0.153284671533
P0DTC3 Q8TEB7 0.221440536013
P0DTC3 P02768 0.175442853676
P0DTC3 P62879 0.250819672131
P0DTC3 Q92499 0.156048387097
P0DTC3 P51948 0.244907197827
P0DTC3 O00560 0.280458671763
P0DTC3 Q7KZI7 0.148032723023
P0DTC3 Q5SQN1 0.213922441195
P0DTC3 Q99426 0.24824120603
P0DTC3 P25787 0.266666666667
P0DTC3 P20290 0.22387295082
P0DTC3 O96017 0.1964969896
P0DTC3 Q13064 0.188892021427
P0DTC3 Q99873 0.251237152646
P0DTC3 NP_828872 0.24741842214
P0DTC3 NP_828871 0.197471078827
P0DTC3 NP_828870 0.179097154073
P0DTC3 P05155 0.210018105009
P0DTC3 P09651 0.213859910581
P0DTC3 Q86VK4 0.216800494132
P0DTC3 B0QYN7 0.226424870466
P0DTC3 P08865 0.276007497657
P0DTC3 P69849 0.11285386381
P0DTC3 P68104 0.223137876387
P0DTC3 Q01196 0.219621673613
P0DTC3 Q07820 0.233305853256
P0DTC3 Q9Y6E2 0.238900634249
P0DTC3 P60866 0.182841823056
P0DTC3 Q7TFA1 0.0871508379888
P0DTC3 Q7TFA0 0.0761904761905
P0DTC3 Q03135 0.217775467775
P0DTC3 NP_828868 0.183554376658
P0DTC3 NP_828869 0.134862091084
P0DTC3 NP_828864 0.273593898951
P0DTC3 NP_828865 0.135593220339
P0DTC3 NP_828866 0.237654320988
P0DTC3 NP_828867 0.160301237224
P0DTC3 NP_828860 0.228452751817
P0DTC3 NP_828861 0.169542910448
P0DTC3 P23025 0.261020307083
P0DTC3 NP_828863 0.258035714286
P0DTC3 P13796 0.176978417266
P0DTC3 P50583 0.195456946646
P0DTC3 Q9BQB6 0.215295966475
P0DTC3 Q16548 0.208224882874
P0DTC3 Q9Y2D1 0.236969111969
P0DTC3 Q9HCD5 0.170454545455
P0DTC3 Q13564 0.194924707195
P0DTC3 Q13561 0.227542687454
P0DTC3 Q7Z3Q1 0.222435282838
P0DTC3 Q92843 0.214543579165
P0DTC3 P08708 0.182881446039
P0DTC3 Q96GS6 0.265687583445
P0DTC3 P20231 0.265834932821
P0DTC3 A9UHW6 0.255081300813
P0DTC3 Q13009 0.0877245211869
P0DTC3 P62942 0.163430420712
P0DTC3 P98161 0.0395878725211
P0DTC3 Q9P0M6 0.235643564356
P0DTC3 Q92994 0.167902899528
P0DTC3 P59632 0.817867719645
P0DTC3 P09630 0.261988894498
P0DTC3 Q5XPI4 0.10587537092
P0DTC3 P59637 0.140504939627
P0DTC3 P59636 0.150759219089
P0DTC3 P59635 0.169164882227
P0DTC3 P59634 0.110558319514
P0DTC3 NP_904322 0.206173558532
P0DTC3 Q9Y4W2 0.154989816701
P0DTC3 Q99471 0.203157894737
P0DTC3 Q9UQN3 0.239407861154
P0DTC3 Q6P587 0.252284263959
P0DTC3 O43765 0.253412192903
P0DTC3 O95295 0.170031880978
P0DTC3 O95299 0.255361397935
P0DTC3 P28340 0.117196209588
P0DTC3 P27448 0.148962148962
P0DTC3 P49069 0.256582096697
P0DTC3 B8ZZN6 0.194503171247
P0DTC3 P06733 0.217996604414
P0DTC3 Q9H4F8 0.21033810143
P0DTC3 Q56VL3 0.200526315789
P0DTC3 Q07817 0.247094492168
P0DTC3 Q53GL0 0.217701641685
P0DTC3 P62937 0.204604918891
P0DTC3 P30876 0.11770120989
P0DTC3 P46379 0.107400845032
P0DTC3 Q5TBA9 0.0547865287722
P0DTC3 Q9NY15 0.055562020014
P0DTC3 P59633 0.199473684211
P0DTC3 P62487 0.217413972888
P0DTC3 Q8WXF8 0.237384817903
P0DTC3 P0C6X7-PRO_0000037311 0.0771304845167
P0DTC3 Q9GZN8 0.2203125
P0DTC3 P0C6X7-PRO_0000037319 0.179097154073
P0DTC3 O00303 0.247870182556
P0DTC3 Q9UMX0 0.178376976925
P0DTC3 Q13427 0.136124595469
P0DTC3 P08949 0.164970540975
P0DTC3 P23588 0.155475330927
P0DTC3 P62258 0.255372313843
P0DTC2 P0C6X7-PRO_0000037322 0.113305237809
P0DTC2 P0C6X7-PRO_0000037320 0.171900632763
P0DTC2 P59596 0.0875060768109
P0DTC2 P59594 0.841286979054
P0DTC2 P59595 0.143077470637
P0DTC2 P54274 0.144091877812
P0DTC2 Q9BUV0 0.109437145956
P0DTC2 Q14653 0.148802466208
P0DTC2 O43447 0.0767350928641
P0DTC2 P35354 0.190570200906
P0DTC2 Q9UKA8 0.092749757517
P0DTC2 P52292 0.173617619494
P0DTC2 Q7Z494 0.283171861837
P0DTC2 Q9BW92 0.208481375358
P0DTC2 P14618 0.173576950105
P0DTC2 O75348 0.0520615384615
P0DTC2 Q0VD86 0.0940191677787
P0DTC2 P25685 0.123277824368
P0DTC2 Q5JRX3 0.264153029633
P0DTC2 Q92802 0.185913853318
P0DTC2 P40337 0.0845498783455
P0DTC2 Q9H000 0.142704499584
P0DTC2 Q15661 0.106978990582
P0DTC2 Q8N488 0.0932604735883
P0DTC2 Q8TF42 0.196742144177
P0DTC2 Q13287 0.115107048352
P0DTC2 Q8TD31 0.219023779725
P0DTC2 Q9BYF1 0.228665456196
P0DTC2 NP_828862 0.237062778575
P0DTC2 Q92560 0.210393772894
P0DTC2 O14920 0.22252653201
P0DTC2 P00403 0.0916929803255
P0DTC2 P10415 0.0965316517099
P0DTC2 P49703 0.0840643274854
P0DTC2 O95865 0.110829715388
P0DTC2 O14498 0.149614700652
P0DTC2 P13591 0.236209813875
P0DTC2 Q8TEB7 0.147954949615
P0DTC2 P02768 0.192780872795
P0DTC2 P62879 0.124715466635
P0DTC2 Q92499 0.214473533783
P0DTC2 P51948 0.118205868206
P0DTC2 O00560 0.115111378688
P0DTC2 Q7KZI7 0.225469016487
P0DTC2 Q5SQN1 0.156061858104
P0DTC2 Q99426 0.0985335110896
P0DTC2 P25787 0.0933139182138
P0DTC2 P20290 0.0847436990138
P0DTC2 O96017 0.172397660819
P0DTC2 Q13064 0.165022316185
P0DTC2 Q99873 0.138815946527
P0DTC2 NP_828872 0.12893571172
P0DTC2 NP_828871 0.171900632763
P0DTC2 NP_828870 0.191798327138
P0DTC2 P05155 0.168331961914
P0DTC2 P09651 0.13223535028
P0DTC2 Q86VK4 0.16252209782
P0DTC2 B0QYN7 0.0778903674765
P0DTC2 P08865 0.110696217779
P0DTC2 P69849 0.288438617402
P0DTC2 P68104 0.156807179124
P0DTC2 Q01196 0.151182033097
P0DTC2 Q07820 0.126002153883
P0DTC2 Q9Y6E2 0.146688820318
P0DTC2 P60866 0.0541471818853
P0DTC2 Q7TFA1 0.0227300956403
P0DTC2 Q7TFA0 0.0216256524981
P0DTC2 Q03135 0.0774587660354
P0DTC2 NP_828868 0.0654308863246
P0DTC2 NP_828869 0.247678711265
P0DTC2 NP_828864 0.108834518501
P0DTC2 NP_828865 0.0373300370828
P0DTC2 NP_828866 0.0808043875686
P0DTC2 NP_828867 0.0509852216749
P0DTC2 NP_828860 0.0776841333822
P0DTC2 NP_828861 0.206246385194
P0DTC2 P23025 0.103623188406
P0DTC2 NP_828863 0.116323830146
P0DTC2 P13796 0.194463747973
P0DTC2 P50583 0.0629139072848
P0DTC2 Q9BQB6 0.0708690330477
P0DTC2 Q16548 0.0762649718895
P0DTC2 Q9Y2D1 0.103751960429
P0DTC2 Q9HCD5 0.180526438388
P0DTC2 Q13564 0.172813487882
P0DTC2 Q13561 0.140223596575
P0DTC2 Q7Z3Q1 0.159777987718
P0DTC2 Q92843 0.0785365853659
P0DTC2 P08708 0.0587079341685
P0DTC2 Q96GS6 0.116869063364
P0DTC2 P20231 0.106978990582
P0DTC2 A9UHW6 0.0905334791591
P0DTC2 Q13009 0.260406320542
P0DTC2 P62942 0.0506469500924
P0DTC2 P98161 0.136802364925
P0DTC2 Q9P0M6 0.129132354696
P0DTC2 Q92994 0.199792722248
P0DTC2 P59632 0.110252384978
P0DTC2 P09630 0.0942732346518
P0DTC2 Q5XPI4 0.283773745092
P0DTC2 P59637 0.0368674996907
P0DTC2 P59636 0.0456508328192
P0DTC2 P59635 0.0567105425022
P0DTC2 P59634 0.0324659231722
P0DTC2 NP_904322 0.167626660397
P0DTC2 Q9Y4W2 0.212103878275
P0DTC2 Q99471 0.065923293714
P0DTC2 Q9UQN3 0.0841849148418
P0DTC2 Q6P587 0.0905114809865
P0DTC2 O43765 0.114783653846
P0DTC2 O95295 0.0571042613287
P0DTC2 O95299 0.134298014829
P0DTC2 P28340 0.271340794382
P0DTC2 P27448 0.216210045662
P0DTC2 P49069 0.114898229556
P0DTC2 B8ZZN6 0.0624310069913
P0DTC2 P06733 0.153062433361
P0DTC2 Q9H4F8 0.157208861509
P0DTC2 Q56VL3 0.0665359637299
P0DTC2 Q07817 0.0944174757282
P0DTC2 Q53GL0 0.142704372624
P0DTC2 P62937 0.0721977484092
P0DTC2 P30876 0.273390698181
P0DTC2 P46379 0.258671627093
P0DTC2 Q5TBA9 0.179771319196
P0DTC2 Q9NY15 0.185142417244
P0DTC2 P59633 0.0643303516726
P0DTC2 P62487 0.0754370949994
P0DTC2 Q8WXF8 0.116404656186
P0DTC2 P0C6X7-PRO_0000037311 0.237062778575
P0DTC2 Q9GZN8 0.0723627918347
P0DTC2 P0C6X7-PRO_0000037319 0.191798327138
P0DTC2 O00303 0.128287900526
P0DTC2 Q9UMX0 0.185551419265
P0DTC2 Q13427 0.20134687821
P0DTC2 P08949 0.0525344488189
P0DTC2 P23588 0.182176839174
P0DTC2 P62258 0.0982812878238
Q13617 P0C6X7-PRO_0000037322 0.175320708613
Q13617 P0C6X7-PRO_0000037320 0.247081712062
Q13617 P59596 0.130119983451
Q13617 P59594 0.217723276261
Q13617 P59595 0.209731876862
Q13617 P54274 0.222288202692
Q13617 Q9BUV0 0.161329798083
Q13617 Q14653 0.212301587302
Q13617 O43447 0.11503131524
Q13617 P35354 0.269695227142
Q13617 Q9UKA8 0.149979398434
Q13617 P52292 0.240373395566
Q13617 Q7Z494 0.220785013381
Q13617 Q9BW92 0.284374413806
Q13617 P14618 0.242807153966
Q13617 O75348 0.0841259775946
Q13617 Q0VD86 0.145597030316
Q13617 P25685 0.179083383808
Q13617 Q5JRX3 0.245515541558
Q13617 Q92802 0.269630484988
Q13617 P40337 0.135101533361
Q13617 Q9H000 0.20699940346
Q13617 Q15661 0.156710310966
Q13617 Q8N488 0.134476347862
Q13617 Q8TF42 0.264538198404
Q13617 Q13287 0.17906504065
Q13617 Q8TD31 0.305838739574
Q13617 Q9BYF1 0.278660515975
Q13617 NP_828862 0.167361712172
Q13617 Q92560 0.285847997005
Q13617 O14920 0.293157218859
Q13617 P00403 0.138223140496
Q13617 P10415 0.136644682605
Q13617 P49703 0.124636476942
Q13617 O95865 0.157615353205
Q13617 O14498 0.214243205713
Q13617 P13591 0.265976671595
Q13617 Q8TEB7 0.209085498909
Q13617 P02768 0.27690540023
Q13617 P62879 0.181708055724
Q13617 Q92499 0.283241252302
Q13617 P51948 0.175741568468
Q13617 O00560 0.174302586031
Q13617 Q7KZI7 0.28051391863
Q13617 Q5SQN1 0.229860153634
Q13617 Q99426 0.144945439572
Q13617 P25787 0.147307612956
Q13617 P20290 0.128864909732
Q13617 O96017 0.245733126455
Q13617 Q13064 0.2275390625
Q13617 Q99873 0.202447833066
Q13617 NP_828872 0.190965920548
Q13617 NP_828871 0.247081712062
Q13617 NP_828870 0.263137706176
Q13617 P05155 0.243692548406
Q13617 P09651 0.179739217653
Q13617 Q86VK4 0.240620703202
Q13617 B0QYN7 0.115697310819
Q13617 P08865 0.162795436023
Q13617 P69849 0.224494706449
Q13617 P68104 0.220886699507
Q13617 Q01196 0.209632846427
Q13617 Q07820 0.180132984082
Q13617 Q9Y6E2 0.220985691574
Q13617 P60866 0.0879120879121
Q13617 Q7TFA1 0.037577839811
Q13617 Q7TFA0 0.0343938091144
Q13617 Q03135 0.116050928825
Q13617 NP_828868 0.0930134680135
Q13617 NP_828869 0.256934088876
Q13617 NP_828864 0.168060371201
Q13617 NP_828865 0.0630323679727
Q13617 NP_828866 0.125129910621
Q13617 NP_828867 0.0776555226407
Q13617 NP_828860 0.115167953265
Q13617 NP_828861 0.269472481432
Q13617 P23025 0.159230454359
Q13617 NP_828863 0.175035576337
Q13617 P13796 0.272519083969
Q13617 P50583 0.102731092437
Q13617 Q9BQB6 0.107830820771
Q13617 Q16548 0.115079365079
Q13617 Q9Y2D1 0.153013278856
Q13617 Q9HCD5 0.263289676425
Q13617 Q13564 0.246939965028
Q13617 Q13561 0.218986836857
Q13617 Q7Z3Q1 0.229404808829
Q13617 Q92843 0.116729088639
Q13617 P08708 0.0954085930918
Q13617 Q96GS6 0.1765183831
Q13617 P20231 0.156710310966
Q13617 A9UHW6 0.138366080662
Q13617 Q13009 0.189532568503
Q13617 P62942 0.0739250158865
Q13617 P98161 0.0872989945189
Q13617 Q9P0M6 0.205817452357
Q13617 Q92994 0.27258979206
Q13617 P59632 0.157970124821
Q13617 P09630 0.141707920792
Q13617 Q5XPI4 0.219111860596
Q13617 P59637 0.0565152484538
Q13617 P59636 0.0696242835916
Q13617 P59635 0.0874340021119
Q13617 P59634 0.0515397775877
Q13617 NP_904322 0.241932329357
Q13617 Q9Y4W2 0.283828996283
Q13617 Q99471 0.110551709671
Q13617 Q9UQN3 0.137795275591
Q13617 Q6P587 0.140996485425
Q13617 O43765 0.183719041819
Q13617 O95295 0.0939145083175
Q13617 O95299 0.196658615137
Q13617 P28340 0.238163745749
Q13617 P27448 0.290304606241
Q13617 P49069 0.17131798737
Q13617 B8ZZN6 0.100231140996
Q13617 P06733 0.21973449574
Q13617 Q9H4F8 0.215969883099
Q13617 Q56VL3 0.101741136983
Q13617 Q07817 0.139702847709
Q13617 Q53GL0 0.212863401035
Q13617 P62937 0.11050648807
Q13617 P30876 0.232970027248
Q13617 P46379 0.223901626745
Q13617 Q5TBA9 0.123260025873
Q13617 Q9NY15 0.121361422585
Q13617 P59633 0.104468219006
Q13617 P62487 0.115151515152
Q13617 Q8WXF8 0.175136667342
Q13617 P0C6X7-PRO_0000037311 0.167361712172
Q13617 Q9GZN8 0.111552120326
Q13617 P0C6X7-PRO_0000037319 0.263137706176
Q13617 O00303 0.182092555332
Q13617 Q9UMX0 0.248750480584
Q13617 Q13427 0.280014776505
Q13617 P08949 0.0836501901141
Q13617 P23588 0.244257274119
Q13617 P62258 0.155299917831
Q9Y399 P0C6X7-PRO_0000037322 0.282498851631
Q9Y399 P0C6X7-PRO_0000037320 0.198769395399
Q9Y399 P59596 0.230842911877
Q9Y399 P59594 0.111287370348
Q9Y399 P59595 0.236050050727
Q9Y399 P54274 0.228799467908
Q9Y399 Q9BUV0 0.280482151136
Q9Y399 Q14653 0.226353555121
Q9Y399 O43447 0.211350293542
Q9Y399 P35354 0.191130392866
Q9Y399 Q9UKA8 0.26375711575
Q9Y399 P52292 0.213699405604
Q9Y399 Q7Z494 0.114215283484
Q9Y399 Q9BW92 0.176519394317
Q9Y399 P14618 0.217782779966
Q9Y399 O75348 0.177329974811
Q9Y399 Q0VD86 0.25392296719
Q9Y399 P25685 0.267508143322
Q9Y399 Q5JRX3 0.133644587102
Q9Y399 Q92802 0.190975609756
Q9Y399 P40337 0.239903846154
Q9Y399 Q9H000 0.240387830157
Q9Y399 Q15661 0.271708683473
Q9Y399 Q8N488 0.241527446301
Q9Y399 Q8TF42 0.194268953069
Q9Y399 Q13287 0.290248390064
Q9Y399 Q8TD31 0.167618270799
Q9Y399 Q9BYF1 0.161361954108
Q9Y399 NP_828862 0.0808319738989
Q9Y399 Q92560 0.167950052029
Q9Y399 O14920 0.162534986006
Q9Y399 P00403 0.247373447947
Q9Y399 P10415 0.252611585945
Q9Y399 P49703 0.232108317215
Q9Y399 O95865 0.277416356877
Q9Y399 O14498 0.236551954561
Q9Y399 P13591 0.155906349769
Q9Y399 Q8TEB7 0.24251497006
Q9Y399 P02768 0.192419121197
Q9Y399 P62879 0.26777732629
Q9Y399 Q92499 0.164424814294
Q9Y399 P51948 0.268161434978
Q9Y399 O00560 0.275750577367
Q9Y399 Q7KZI7 0.162366634336
Q9Y399 Q5SQN1 0.24092200821
Q9Y399 Q99426 0.264329701563
Q9Y399 P25787 0.254640647311
Q9Y399 P20290 0.253256150507
Q9Y399 O96017 0.213605442177
Q9Y399 Q13064 0.207118834081
Q9Y399 Q99873 0.267371601208
Q9Y399 NP_828872 0.256347256347
Q9Y399 NP_828871 0.198769395399
Q9Y399 NP_828870 0.194776665853
Q9Y399 P05155 0.227886056972
Q9Y399 P09651 0.221811460259
Q9Y399 Q86VK4 0.230745627493
Q9Y399 B0QYN7 0.235982447587
Q9Y399 P08865 0.279833487512
Q9Y399 P69849 0.116240620628
Q9Y399 P68104 0.234256926952
Q9Y399 Q01196 0.236305732484
Q9Y399 Q07820 0.261136085002
Q9Y399 Q9Y6E2 0.239944036376
Q9Y399 P60866 0.172205438066
Q9Y399 Q7TFA1 0.0795395081109
Q9Y399 Q7TFA0 0.0687303252886
Q9Y399 Q03135 0.226405867971
Q9Y399 NP_828868 0.174476570289
Q9Y399 NP_828869 0.138724628416
Q9Y399 NP_828864 0.260547056096
Q9Y399 NP_828865 0.119487179487
Q9Y399 NP_828866 0.234866828087
Q9Y399 NP_828867 0.15202020202
Q9Y399 NP_828860 0.220810942843
Q9Y399 NP_828861 0.182640983987
Q9Y399 P23025 0.273831775701
Q9Y399 NP_828863 0.263157894737
Q9Y399 P13796 0.191839656407
Q9Y399 P50583 0.189672293942
Q9Y399 Q9BQB6 0.206896551724
Q9Y399 Q16548 0.209598432909
Q9Y399 Q9Y2D1 0.263843648208
Q9Y399 Q9HCD5 0.201643976368
Q9Y399 Q13564 0.20765178819
Q9Y399 Q13561 0.247513812155
Q9Y399 Q7Z3Q1 0.216507936508
Q9Y399 Q92843 0.228155339806
Q9Y399 P08708 0.181318681319
Q9Y399 Q96GS6 0.297178130511
Q9Y399 P20231 0.271708683473
Q9Y399 A9UHW6 0.245093346099
Q9Y399 Q13009 0.0967518320459
Q9Y399 P62942 0.151898734177
Q9Y399 P98161 0.0432472324723
Q9Y399 Q9P0M6 0.253338570306
Q9Y399 Q92994 0.175615212528
Q9Y399 P59632 0.273703876693
Q9Y399 P09630 0.247859181732
Q9Y399 Q5XPI4 0.113781671797
Q9Y399 P59637 0.120946989192
Q9Y399 P59636 0.134351145038
Q9Y399 P59635 0.158873805933
Q9Y399 P59634 0.102590673575
Q9Y399 NP_904322 0.208972503618
Q9Y399 Q9Y4W2 0.166700466437
Q9Y399 Q99471 0.192973775359
Q9Y399 Q9UQN3 0.241346153846
Q9Y399 Q6P587 0.248206599713
Q9Y399 O43765 0.282559711582
Q9Y399 O95295 0.204193709436
Q9Y399 O95299 0.265458842064
Q9Y399 P28340 0.126580519661
Q9Y399 P27448 0.169402228977
Q9Y399 P49069 0.282015718909
Q9Y399 B8ZZN6 0.197218082464
Q9Y399 P06733 0.250505731625
Q9Y399 Q9H4F8 0.220213109461
Q9Y399 Q56VL3 0.214745175656
Q9Y399 Q07817 0.252380952381
Q9Y399 Q53GL0 0.246191994332
Q9Y399 P62937 0.213090551181
Q9Y399 P30876 0.123147540984
Q9Y399 P46379 0.121908127208
Q9Y399 Q5TBA9 0.0574803983895
Q9Y399 Q9NY15 0.0615956766808
Q9Y399 P59633 0.188025729837
Q9Y399 P62487 0.20892594409
Q9Y399 Q8WXF8 0.264347826087
Q9Y399 P0C6X7-PRO_0000037311 0.0808319738989
Q9Y399 Q9GZN8 0.214600685938
Q9Y399 P0C6X7-PRO_0000037319 0.194776665853
Q9Y399 O00303 0.264682220434
Q9Y399 Q9UMX0 0.203197524497
Q9Y399 Q13427 0.150855991944
Q9Y399 P08949 0.16800804829
Q9Y399 P23588 0.185823754789
Q9Y399 P62258 0.256833176249
P0DTC8 P0C6X7-PRO_0000037322 0.174325674326
P0DTC8 P0C6X7-PRO_0000037320 0.111142295818
P0DTC8 P59596 0.192795196798
P0DTC8 P59594 0.0571072319202
P0DTC8 P59595 0.121495327103
P0DTC8 P54274 0.119703389831
P0DTC8 Q9BUV0 0.152792413066
P0DTC8 Q14653 0.127637495676
P0DTC8 O43447 0.218326693227
P0DTC8 P35354 0.0968797181681
P0DTC8 Q9UKA8 0.195107033639
P0DTC8 P52292 0.116140559857
P0DTC8 Q7Z494 0.0528523489933
P0DTC8 Q9BW92 0.0850193715024
P0DTC8 P14618 0.112755253033
P0DTC8 O75348 0.239514348786
P0DTC8 Q0VD86 0.17536407767
P0DTC8 P25685 0.145550197282
P0DTC8 Q5JRX3 0.0646803413685
P0DTC8 Q92802 0.0993630573248
P0DTC8 P40337 0.211343686698
P0DTC8 Q9H000 0.138139204545
P0DTC8 Q15661 0.178238341969
P0DTC8 Q8N488 0.194608809993
P0DTC8 Q8TF42 0.0960770495654
P0DTC8 Q13287 0.179089544772
P0DTC8 Q8TD31 0.0769718756608
P0DTC8 Q9BYF1 0.0803212851406
P0DTC8 NP_828862 0.0407116259826
P0DTC8 Q92560 0.0872570194384
P0DTC8 O14920 0.0834887093433
P0DTC8 P00403 0.203367875648
P0DTC8 P10415 0.190102595051
P0DTC8 P49703 0.210096510765
P0DTC8 O95865 0.171701112878
P0DTC8 O14498 0.130943931867
P0DTC8 P13591 0.0772469339191
P0DTC8 Q8TEB7 0.128929706817
P0DTC8 P02768 0.106377615326
P0DTC8 P62879 0.154418197725
P0DTC8 Q92499 0.0859342488556
P0DTC8 P51948 0.153771289538
P0DTC8 O00560 0.175348117586
P0DTC8 Q7KZI7 0.0829317269076
P0DTC8 Q5SQN1 0.116644385027
P0DTC8 Q99426 0.226967663209
P0DTC8 P25787 0.19796308084
P0DTC8 P20290 0.193943763518
P0DTC8 O96017 0.106
P0DTC8 Q13064 0.10993221338
P0DTC8 Q99873 0.152446421351
P0DTC8 NP_828872 0.148654609616
P0DTC8 NP_828871 0.111142295818
P0DTC8 NP_828870 0.0999490056094
P0DTC8 P05155 0.118037974684
P0DTC8 P09651 0.129644268775
P0DTC8 Q86VK4 0.120946822309
P0DTC8 B0QYN7 0.212075471698
P0DTC8 P08865 0.167171717172
P0DTC8 P69849 0.0582726326743
P0DTC8 P68104 0.120959680107
P0DTC8 Q01196 0.1173693086
P0DTC8 Q07820 0.154049295775
P0DTC8 Q9Y6E2 0.131520119225
P0DTC8 P60866 0.269018743109
P0DTC8 Q7TFA1 0.155048076923
P0DTC8 Q7TFA0 0.192261185006
P0DTC8 Q03135 0.230708035004
P0DTC8 NP_828868 0.250236966825
P0DTC8 NP_828869 0.0700427490957
P0DTC8 NP_828864 0.170267489712
P0DTC8 NP_828865 0.225028702641
P0DTC8 NP_828866 0.20773313116
P0DTC8 NP_828867 0.255271920089
P0DTC8 NP_828860 0.239165329053
P0DTC8 NP_828861 0.0986937590711
P0DTC8 P23025 0.172920065253
P0DTC8 NP_828863 0.167305848514
P0DTC8 P13796 0.0998505976096
P0DTC8 P50583 0.260170293283
P0DTC8 Q9BQB6 0.243923611111
P0DTC8 Q16548 0.224837662338
P0DTC8 Q9Y2D1 0.162148070907
P0DTC8 Q9HCD5 0.0901022054868
P0DTC8 Q13564 0.121212121212
P0DTC8 Q13561 0.127952755906
P0DTC8 Q7Z3Q1 0.129411764706
P0DTC8 Q92843 0.207801950488
P0DTC8 P08708 0.251308900524
P0DTC8 Q96GS6 0.163879598662
P0DTC8 P20231 0.178238341969
P0DTC8 A9UHW6 0.193052772211
P0DTC8 Q13009 0.0466592764285
P0DTC8 P62942 0.254464285714
P0DTC8 P98161 0.0198328690808
P0DTC8 Q9P0M6 0.143821172501
P0DTC8 Q92994 0.0917345750873
P0DTC8 P59632 0.189102564103
P0DTC8 P09630 0.174937965261
P0DTC8 Q5XPI4 0.0540442509975
P0DTC8 P59637 0.202546296296
P0DTC8 P59636 0.243792325056
P0DTC8 P59635 0.31978021978
P0DTC8 P59634 0.191539365452
P0DTC8 NP_904322 0.117073170732
P0DTC8 Q9Y4W2 0.0862068965517
P0DTC8 Q99471 0.245714285714
P0DTC8 Q9UQN3 0.199421965318
P0DTC8 Q6P587 0.202342225114
P0DTC8 O43765 0.163405088063
P0DTC8 O95295 0.256842105263
P0DTC8 O95299 0.149323181049
P0DTC8 P28340 0.0613785246369
P0DTC8 P27448 0.0840336134454
P0DTC8 P49069 0.170025839793
P0DTC8 B8ZZN6 0.239771646051
P0DTC8 P06733 0.12970261555
P0DTC8 Q9H4F8 0.130390143737
P0DTC8 Q56VL3 0.233695652174
P0DTC8 Q07817 0.19734345351
P0DTC8 Q53GL0 0.130287009063
P0DTC8 P62937 0.209459459459
P0DTC8 P30876 0.0598657718121
P0DTC8 P46379 0.0570792148128
P0DTC8 Q5TBA9 0.0266830650767
P0DTC8 Q9NY15 0.0293530585887
P0DTC8 P59633 0.255660377358
P0DTC8 P62487 0.230323115162
P0DTC8 Q8WXF8 0.156235294118
P0DTC8 P0C6X7-PRO_0000037311 0.0407116259826
P0DTC8 Q9GZN8 0.228198859006
P0DTC8 P0C6X7-PRO_0000037319 0.0999490056094
P0DTC8 O00303 0.142362613587
P0DTC8 Q9UMX0 0.0934377531731
P0DTC8 Q13427 0.0734864300626
P0DTC8 P08949 0.261826182618
P0DTC8 P23588 0.0837290677331
P0DTC8 P62258 0.184460260973
Q9BV73 P0C6X7-PRO_0000037322 0.064395229983
Q9BV73 P0C6X7-PRO_0000037320 0.100174449812
Q9BV73 P59596 0.050417865461
Q9BV73 P59594 0.194664790174
Q9BV73 P59595 0.0900736536252
Q9BV73 P54274 0.0967872570194
Q9BV73 Q9BUV0 0.063612190632
Q9BV73 Q14653 0.0878141042961
Q9BV73 O43447 0.0421190050845
Q9BV73 P35354 0.117148387958
Q9BV73 Q9UKA8 0.0570529484198
Q9BV73 P52292 0.107943110157
Q9BV73 Q7Z494 0.225950213281
Q9BV73 Q9BW92 0.140708843988
Q9BV73 P14618 0.109806815133
Q9BV73 O75348 0.0330458778889
Q9BV73 Q0VD86 0.0560459864504
Q9BV73 P25685 0.0739281103486
Q9BV73 Q5JRX3 0.181004281822
Q9BV73 Q92802 0.117179144385
Q9BV73 P40337 0.0518163125428
Q9BV73 Q9H000 0.086392212533
Q9BV73 Q15661 0.0606060606061
Q9BV73 Q8N488 0.0544334132147
Q9BV73 Q8TF42 0.124783708239
Q9BV73 Q13287 0.070076273495
Q9BV73 Q8TD31 0.174285902764
Q9BV73 Q9BYF1 0.150177842182
Q9BV73 NP_828862 0.262286029818
Q9BV73 Q92560 0.139414802065
Q9BV73 O14920 0.154232472081
Q9BV73 P00403 0.0510818953711
Q9BV73 P10415 0.0539819376026
Q9BV73 P49703 0.0489779119221
Q9BV73 O95865 0.0643841222207
Q9BV73 O14498 0.0901722391084
Q9BV73 P13591 0.158713488677
Q9BV73 Q8TEB7 0.0883485309017
Q9BV73 P02768 0.124115841452
Q9BV73 P62879 0.0727050349935
Q9BV73 Q92499 0.141297876563
Q9BV73 P51948 0.0737437014844
Q9BV73 O00560 0.0668483816014
Q9BV73 Q7KZI7 0.146323771843
Q9BV73 Q5SQN1 0.102486355367
Q9BV73 Q99426 0.0583407427673
Q9BV73 P25787 0.0550270344261
Q9BV73 P20290 0.0486868271275
Q9BV73 O96017 0.11018766756
Q9BV73 Q13064 0.103399623757
Q9BV73 Q99873 0.0802820721454
Q9BV73 NP_828872 0.0757997690688
Q9BV73 NP_828871 0.100174449812
Q9BV73 NP_828870 0.112698624649
Q9BV73 P05155 0.101162868858
Q9BV73 P09651 0.0737677130653
Q9BV73 Q86VK4 0.102389767755
Q9BV73 B0QYN7 0.0445024380194
Q9BV73 P08865 0.0663849509269
Q9BV73 P69849 0.199820501314
Q9BV73 P68104 0.0939416402723
Q9BV73 Q01196 0.0913688469319
Q9BV73 Q07820 0.075847083588
Q9BV73 Q9Y6E2 0.0926601784266
Q9BV73 P60866 0.0311810154525
Q9BV73 Q7TFA1 0.012135080785
Q9BV73 Q7TFA0 0.0120699223085
Q9BV73 Q03135 0.04349020955
Q9BV73 NP_828868 0.0325158445853
Q9BV73 NP_828869 0.159775295578
Q9BV73 NP_828864 0.0599986363946
Q9BV73 NP_828865 0.0222683264177
Q9BV73 NP_828866 0.0459005145798
Q9BV73 NP_828867 0.0289164941339
Q9BV73 NP_828860 0.0451329257402
Q9BV73 NP_828861 0.121678321678
Q9BV73 P23025 0.0648464163823
Q9BV73 NP_828863 0.065449839951
Q9BV73 P13796 0.123766995468
Q9BV73 P50583 0.0387634260534
Q9BV73 Q9BQB6 0.0387895460798
Q9BV73 Q16548 0.0422622319956
Q9BV73 Q9Y2D1 0.062691861655
Q9BV73 Q9HCD5 0.118414014442
Q9BV73 Q13564 0.110790691436
Q9BV73 Q13561 0.0918256868318
Q9BV73 Q7Z3Q1 0.086938940558
Q9BV73 Q92843 0.0475634866163
Q9BV73 P08708 0.0347298787211
Q9BV73 Q96GS6 0.0660448015252
Q9BV73 P20231 0.0606060606061
Q9BV73 A9UHW6 0.0530173299541
Q9BV73 Q13009 0.253131262525
Q9BV73 P62942 0.0274076630998
Q9BV73 P98161 0.20946454216
Q9BV73 Q9P0M6 0.0817682554749
Q9BV73 Q92994 0.136973561844
Q9BV73 P59632 0.058357791277
Q9BV73 P09630 0.0555023268546
Q9BV73 Q5XPI4 0.218341724555
Q9BV73 P59637 0.018612052861
Q9BV73 P59636 0.025768566494
Q9BV73 P59635 0.0306228015725
Q9BV73 P59634 0.017728531856
Q9BV73 NP_904322 0.094709954964
Q9BV73 Q9Y4W2 0.145390774932
Q9BV73 Q99471 0.0395017548689
Q9BV73 Q9UQN3 0.0527073337903
Q9BV73 Q6P587 0.0534894870214
Q9BV73 O43765 0.0701837985024
Q9BV73 O95295 0.0356921380831
Q9BV73 O95299 0.0791474341569
Q9BV73 P28340 0.190583828468
Q9BV73 P27448 0.144348975545
Q9BV73 P49069 0.0669937981326
Q9BV73 B8ZZN6 0.038284101081
Q9BV73 P06733 0.0916210924313
Q9BV73 Q9H4F8 0.0896630882452
Q9BV73 Q56VL3 0.0377812951621
Q9BV73 Q07817 0.0545516769336
Q9BV73 Q53GL0 0.0944812660625
Q9BV73 P62937 0.0383716132581
Q9BV73 P30876 0.199858529998
Q9BV73 P46379 0.187375072539
Q9BV73 Q5TBA9 0.267814670345
Q9BV73 Q9NY15 0.251511237406
Q9BV73 P59633 0.0381253871034
Q9BV73 P62487 0.0398652828373
Q9BV73 Q8WXF8 0.0754947969802
Q9BV73 P0C6X7-PRO_0000037311 0.262286029818
Q9BV73 Q9GZN8 0.0435021647997
Q9BV73 P0C6X7-PRO_0000037319 0.112698624649
Q9BV73 O00303 0.0729604995249
Q9BV73 Q9UMX0 0.117867165575
Q9BV73 Q13427 0.155706827044
Q9BV73 P08949 0.0321423644641
Q9BV73 P23588 0.122431278356
Q9BV73 P62258 0.0601421541826
P0DTC9 P0C6X7-PRO_0000037322 0.233664043791
P0DTC9 P0C6X7-PRO_0000037320 0.234136234136
P0DTC9 P59596 0.191145467323
P0DTC9 P59594 0.145708102909
P0DTC9 P59595 0.930844155844
P0DTC9 P54274 0.276357827476
P0DTC9 Q9BUV0 0.253516295026
P0DTC9 Q14653 0.265600501725
P0DTC9 O43447 0.18022840828
P0DTC9 P35354 0.225421348315
P0DTC9 Q9UKA8 0.206559665038
P0DTC9 P52292 0.265317286652
P0DTC9 Q7Z494 0.143601018283
P0DTC9 Q9BW92 0.215817152104
P0DTC9 P14618 0.258634756595
P0DTC9 O75348 0.123951877506
P0DTC9 Q0VD86 0.206221600839
P0DTC9 P25685 0.267790893761
P0DTC9 Q5JRX3 0.164683961588
P0DTC9 Q92802 0.231588917831
P0DTC9 P40337 0.19837914024
P0DTC9 Q9H000 0.270712909441
P0DTC9 Q15661 0.214137931034
P0DTC9 Q8N488 0.205748335086
P0DTC9 Q8TF42 0.221734357849
P0DTC9 Q13287 0.237039563438
P0DTC9 Q8TD31 0.212850606724
P0DTC9 Q9BYF1 0.197937398227
P0DTC9 NP_828862 0.105305660987
P0DTC9 Q92560 0.221387987013
P0DTC9 O14920 0.210536585366
P0DTC9 P00403 0.180575035063
P0DTC9 P10415 0.209846368715
P0DTC9 P49703 0.190728945506
P0DTC9 O95865 0.242611683849
P0DTC9 O14498 0.264762516046
P0DTC9 P13591 0.197014407221
P0DTC9 Q8TEB7 0.274528603388
P0DTC9 P02768 0.232121922626
P0DTC9 P62879 0.264080944351
P0DTC9 Q92499 0.211990595611
P0DTC9 P51948 0.236537150648
P0DTC9 O00560 0.24803284297
P0DTC9 Q7KZI7 0.212959454339
P0DTC9 Q5SQN1 0.277203647416
P0DTC9 Q99426 0.221680027884
P0DTC9 P25787 0.211262679258
P0DTC9 P20290 0.204874602614
P0DTC9 O96017 0.258820431806
P0DTC9 Q13064 0.267678136007
P0DTC9 Q99873 0.260347129506
P0DTC9 NP_828872 0.264893975093
P0DTC9 NP_828871 0.234136234136
P0DTC9 NP_828870 0.231753554502
P0DTC9 P05155 0.277327935223
P0DTC9 P09651 0.270603937271
P0DTC9 Q86VK4 0.277350680071
P0DTC9 B0QYN7 0.179067283731
P0DTC9 P08865 0.233219178082
P0DTC9 P69849 0.152141247183
P0DTC9 P68104 0.271900575932
P0DTC9 Q01196 0.274287465523
P0DTC9 Q07820 0.260504201681
P0DTC9 Q9Y6E2 0.276938239159
P0DTC9 P60866 0.129737609329
P0DTC9 Q7TFA1 0.0547021356313
P0DTC9 Q7TFA0 0.0469219219219
P0DTC9 Q03135 0.16518016411
P0DTC9 NP_828868 0.136396526773
P0DTC9 NP_828869 0.177272727273
P0DTC9 NP_828864 0.206174957118
P0DTC9 NP_828865 0.0901033973412
P0DTC9 NP_828866 0.179950407368
P0DTC9 NP_828867 0.122352081812
P0DTC9 NP_828860 0.174688057041
P0DTC9 NP_828861 0.223149819495
P0DTC9 P23025 0.22187715666
P0DTC9 NP_828863 0.229614466053
P0DTC9 P13796 0.234121464998
P0DTC9 P50583 0.152958152958
P0DTC9 Q9BQB6 0.150286944046
P0DTC9 Q16548 0.166785714286
P0DTC9 Q9Y2D1 0.229102167183
P0DTC9 Q9HCD5 0.246513944223
P0DTC9 Q13564 0.250134048257
P0DTC9 Q13561 0.283542630535
P0DTC9 Q7Z3Q1 0.247173846624
P0DTC9 Q92843 0.178495386799
P0DTC9 P08708 0.140942028986
P0DTC9 Q96GS6 0.242248722317
P0DTC9 P20231 0.214137931034
P0DTC9 A9UHW6 0.185809624166
P0DTC9 Q13009 0.129243713922
P0DTC9 P62942 0.124771313575
P0DTC9 P98161 0.0564228777137
P0DTC9 Q9P0M6 0.29029029029
P0DTC9 Q92994 0.226431526236
P0DTC9 P59632 0.203173508106
P0DTC9 P09630 0.212587412587
P0DTC9 Q5XPI4 0.145524565293
P0DTC9 P59637 0.0799703813402
P0DTC9 P59636 0.116782959971
P0DTC9 P59635 0.123407353477
P0DTC9 P59634 0.0732886904762
P0DTC9 NP_904322 0.242034656233
P0DTC9 Q9Y4W2 0.203007518797
P0DTC9 Q99471 0.161928751349
P0DTC9 Q9UQN3 0.193093727977
P0DTC9 Q6P587 0.19656019656
P0DTC9 O43765 0.25799863853
P0DTC9 O95295 0.139442231076
P0DTC9 O95299 0.253691275168
P0DTC9 P28340 0.166803278689
P0DTC9 P27448 0.221826809015
P0DTC9 P49069 0.24032865457
P0DTC9 B8ZZN6 0.160952724648
P0DTC9 P06733 0.281320815798
P0DTC9 Q9H4F8 0.268633540373
P0DTC9 Q56VL3 0.156531126304
P0DTC9 Q07817 0.208187543737
P0DTC9 Q53GL0 0.285102175346
P0DTC9 P62937 0.166308243728
P0DTC9 P30876 0.152684563758
P0DTC9 P46379 0.164683865793
P0DTC9 Q5TBA9 0.0762145376072
P0DTC9 Q9NY15 0.0805446572813
P0DTC9 P59633 0.146815401223
P0DTC9 P62487 0.160529138363
P0DTC9 Q8WXF8 0.253812267028
P0DTC9 P0C6X7-PRO_0000037311 0.105305660987
P0DTC9 Q9GZN8 0.163272597356
P0DTC9 P0C6X7-PRO_0000037319 0.231753554502
P0DTC9 O00303 0.259221998659
P0DTC9 Q9UMX0 0.256935766058
P0DTC9 Q13427 0.206564465409
P0DTC9 P08949 0.130735615441
P0DTC9 P23588 0.24494068388
P0DTC9 P62258 0.212152777778
Q13868 P0C6X7-PRO_0000037322 0.275988960442
Q13868 P0C6X7-PRO_0000037320 0.194109772423
Q13868 P59596 0.246895181321
Q13868 P59594 0.110717773438
Q13868 P59595 0.238320920785
Q13868 P54274 0.234687083888
Q13868 Q9BUV0 0.272334293948
Q13868 Q14653 0.235390140385
Q13868 O43447 0.222955815135
Q13868 P35354 0.182344428365
Q13868 Q9UKA8 0.261190359075
Q13868 P52292 0.221813031161
Q13868 Q7Z494 0.110263034288
Q13868 Q9BW92 0.177251971773
Q13868 P14618 0.220782878063
Q13868 O75348 0.181151832461
Q13868 Q0VD86 0.264792899408
Q13868 P25685 0.260497350183
Q13868 Q5JRX3 0.127572617136
Q13868 Q92802 0.185989748597
Q13868 P40337 0.248877805486
Q13868 Q9H000 0.224899598394
Q13868 Q15661 0.266412940057
Q13868 Q8N488 0.24603960396
Q13868 Q8TF42 0.182433958004
Q13868 Q13287 0.280976508521
Q13868 Q8TD31 0.171393593144
Q13868 Q9BYF1 0.152379189039
Q13868 NP_828862 0.0799543118218
Q13868 Q92560 0.169929196168
Q13868 O14920 0.173434686937
Q13868 P00403 0.259534422982
Q13868 P10415 0.260955194485
Q13868 P49703 0.245358755645
Q13868 O95865 0.290804044295
Q13868 O14498 0.230434782609
Q13868 P13591 0.152972493345
Q13868 Q8TEB7 0.231102231102
Q13868 P02768 0.18700169123
Q13868 P62879 0.267290480065
Q13868 Q92499 0.172157492969
Q13868 P51948 0.282442748092
Q13868 O00560 0.297015632402
Q13868 Q7KZI7 0.167895962733
Q13868 Q5SQN1 0.237673830594
Q13868 Q99426 0.257858546169
Q13868 P25787 0.275913129319
Q13868 P20290 0.252252252252
Q13868 O96017 0.218137254902
Q13868 Q13064 0.200280504909
Q13868 Q99873 0.250661625709
Q13868 NP_828872 0.269782697827
Q13868 NP_828871 0.194109772423
Q13868 NP_828870 0.18856863703
Q13868 P05155 0.224489795918
Q13868 P09651 0.220207253886
Q13868 Q86VK4 0.224201474201
Q13868 B0QYN7 0.209008097166
Q13868 P08865 0.277416356877
Q13868 P69849 0.118575063613
Q13868 P68104 0.231641979199
Q13868 Q01196 0.233343959197
Q13868 Q07820 0.25736497545
Q13868 Q9Y6E2 0.256652661064
Q13868 P60866 0.190999476714
Q13868 Q7TFA1 0.0746187363834
Q13868 Q7TFA0 0.0786455488804
Q13868 Q03135 0.226903553299
Q13868 NP_828868 0.195235629208
Q13868 NP_828869 0.140550047969
Q13868 NP_828864 0.254253308129
Q13868 NP_828865 0.134933333333
Q13868 NP_828866 0.23216080402
Q13868 NP_828867 0.166404199475
Q13868 NP_828860 0.240872210953
Q13868 NP_828861 0.181607059916
Q13868 P23025 0.284745762712
Q13868 NP_828863 0.270593445527
Q13868 P13796 0.199617956065
Q13868 P50583 0.20474471377
Q13868 Q9BQB6 0.213299232737
Q13868 Q16548 0.238434163701
Q13868 Q9Y2D1 0.278947368421
Q13868 Q9HCD5 0.192544987147
Q13868 Q13564 0.223362930078
Q13868 Q13561 0.266961651917
Q13868 Q7Z3Q1 0.229742612011
Q13868 Q92843 0.239798488665
Q13868 P08708 0.19460300986
Q13868 Q96GS6 0.280794701987
Q13868 P20231 0.266412940057
Q13868 A9UHW6 0.249751737835
Q13868 Q13009 0.095690936107
Q13868 P62942 0.178421052632
Q13868 P98161 0.0413329888918
Q13868 Q9P0M6 0.270546598506
Q13868 Q92994 0.176852473696
Q13868 P59632 0.267182962246
Q13868 P09630 0.266403552047
Q13868 Q5XPI4 0.114769631648
Q13868 P59637 0.124732334047
Q13868 P59636 0.150793650794
Q13868 P59635 0.173981191223
Q13868 P59634 0.108894878706
Q13868 NP_904322 0.212340672074
Q13868 Q9Y4W2 0.166193181818
Q13868 Q99471 0.215313463515
Q13868 Q9UQN3 0.251371571072
Q13868 Q6P587 0.262896825397
Q13868 O43765 0.284747292419
Q13868 O95295 0.197614107884
Q13868 O95299 0.260252365931
Q13868 P28340 0.129830414234
Q13868 P27448 0.17700729927
Q13868 P49069 0.307071665876
Q13868 B8ZZN6 0.216202270382
Q13868 P06733 0.245021937226
Q13868 Q9H4F8 0.223012281836
Q13868 Q56VL3 0.224563206578
Q13868 Q07817 0.252839506173
Q13868 Q53GL0 0.244680851064
Q13868 P62937 0.211037301993
Q13868 P30876 0.119653634217
Q13868 P46379 0.123861318831
Q13868 Q5TBA9 0.0557939914163
Q13868 Q9NY15 0.0603859118912
Q13868 P59633 0.208119218911
Q13868 P62487 0.225560081466
Q13868 Q8WXF8 0.276012189813
Q13868 P0C6X7-PRO_0000037311 0.0799543118218
Q13868 Q9GZN8 0.223296032553
Q13868 P0C6X7-PRO_0000037319 0.18856863703
Q13868 O00303 0.273459524768
Q13868 Q9UMX0 0.201290322581
Q13868 Q13427 0.155985489722
Q13868 P08949 0.181913225301
Q13868 P23588 0.171099928109
Q13868 P62258 0.279433317049
Q6NXT4 P0C6X7-PRO_0000037322 0.226683528296
Q6NXT4 P0C6X7-PRO_0000037320 0.24289008455
Q6NXT4 P59596 0.199287103046
Q6NXT4 P59594 0.157775119617
Q6NXT4 P59595 0.253422573775
Q6NXT4 P54274 0.263619854722
Q6NXT4 Q9BUV0 0.212995245642
Q6NXT4 Q14653 0.26609963548
Q6NXT4 O43447 0.162393162393
Q6NXT4 P35354 0.243857209087
Q6NXT4 Q9UKA8 0.202189311011
Q6NXT4 P52292 0.271227690644
Q6NXT4 Q7Z494 0.152003684938
Q6NXT4 Q9BW92 0.224829522663
Q6NXT4 P14618 0.274805055122
Q6NXT4 O75348 0.117331545424
Q6NXT4 Q0VD86 0.202192841019
Q6NXT4 P25685 0.23744149766
Q6NXT4 Q5JRX3 0.181079925915
Q6NXT4 Q92802 0.228135990621
Q6NXT4 P40337 0.180311890838
Q6NXT4 Q9H000 0.265772630296
Q6NXT4 Q15661 0.225159235669
Q6NXT4 Q8N488 0.186226964113
Q6NXT4 Q8TF42 0.239068958016
Q6NXT4 Q13287 0.224779319042
Q6NXT4 Q8TD31 0.216216216216
Q6NXT4 Q9BYF1 0.212785060154
Q6NXT4 NP_828862 0.114849094567
Q6NXT4 Q92560 0.227766599598
Q6NXT4 O14920 0.216566673118
Q6NXT4 P00403 0.206662354463
Q6NXT4 P10415 0.19587628866
Q6NXT4 P49703 0.182974559687
Q6NXT4 O95865 0.22380952381
Q6NXT4 O14498 0.27634375949
Q6NXT4 P13591 0.203860072376
Q6NXT4 Q8TEB7 0.273003340419
Q6NXT4 P02768 0.236359414906
Q6NXT4 P62879 0.248673946958
Q6NXT4 Q92499 0.213563933152
Q6NXT4 P51948 0.236925015753
Q6NXT4 O00560 0.225418906102
Q6NXT4 Q7KZI7 0.217293233083
Q6NXT4 Q5SQN1 0.28481392557
Q6NXT4 Q99426 0.19523962689
Q6NXT4 P25787 0.192320103259
Q6NXT4 P20290 0.172907847607
Q6NXT4 O96017 0.259114583333
Q6NXT4 Q13064 0.236538976694
Q6NXT4 Q99873 0.251236093943
Q6NXT4 NP_828872 0.24353783868
Q6NXT4 NP_828871 0.24289008455
Q6NXT4 NP_828870 0.248474894416
Q6NXT4 P05155 0.271714285714
Q6NXT4 P09651 0.239728143343
Q6NXT4 Q86VK4 0.27453271028
Q6NXT4 B0QYN7 0.180714988521
Q6NXT4 P08865 0.233227848101
Q6NXT4 P69849 0.165296462382
Q6NXT4 P68104 0.274169410356
Q6NXT4 Q01196 0.286919831224
Q6NXT4 Q07820 0.240124416796
Q6NXT4 Q9Y6E2 0.265834348356
Q6NXT4 P60866 0.115951742627
Q6NXT4 Q7TFA1 0.0580955654864
Q6NXT4 Q7TFA0 0.0530303030303
Q6NXT4 Q03135 0.160368057838
Q6NXT4 NP_828868 0.136484687084
Q6NXT4 NP_828869 0.186546247275
Q6NXT4 NP_828864 0.23676703645
Q6NXT4 NP_828865 0.0922659430122
Q6NXT4 NP_828866 0.165197518772
Q6NXT4 NP_828867 0.118535930154
Q6NXT4 NP_828860 0.171100164204
Q6NXT4 NP_828861 0.242288779616
Q6NXT4 P23025 0.204588910134
Q6NXT4 NP_828863 0.233049511195
Q6NXT4 P13796 0.248852157943
Q6NXT4 P50583 0.137450199203
Q6NXT4 Q9BQB6 0.159841479524
Q6NXT4 Q16548 0.15625
Q6NXT4 Q9Y2D1 0.212583412774
Q6NXT4 Q9HCD5 0.248891079349
Q6NXT4 Q13564 0.261134676564
Q6NXT4 Q13561 0.25780771586
Q6NXT4 Q7Z3Q1 0.293144918821
Q6NXT4 Q92843 0.169064748201
Q6NXT4 P08708 0.135666666667
Q6NXT4 Q96GS6 0.229291338583
Q6NXT4 P20231 0.225159235669
Q6NXT4 A9UHW6 0.192419825073
Q6NXT4 Q13009 0.134853356718
Q6NXT4 P62942 0.112008072654
Q6NXT4 P98161 0.0613973959288
Q6NXT4 Q9P0M6 0.242199567501
Q6NXT4 Q92994 0.232362459547
Q6NXT4 P59632 0.224912392482
Q6NXT4 P09630 0.19064516129
Q6NXT4 Q5XPI4 0.156079433283
Q6NXT4 P59637 0.0907854471268
Q6NXT4 P59636 0.101248734391
Q6NXT4 P59635 0.129561432876
Q6NXT4 P59634 0.0785519125683
Q6NXT4 NP_904322 0.267127071823
Q6NXT4 Q9Y4W2 0.214089481947
Q6NXT4 Q99471 0.150049685326
Q6NXT4 Q9UQN3 0.179662118259
Q6NXT4 Q6P587 0.206215603755
Q6NXT4 O43765 0.236312146004
Q6NXT4 O95295 0.134621792736
Q6NXT4 O95299 0.251242236025
Q6NXT4 P28340 0.175088291225
Q6NXT4 P27448 0.218235294118
Q6NXT4 P49069 0.215438152483
Q6NXT4 B8ZZN6 0.134174692793
Q6NXT4 P06733 0.27220369809
Q6NXT4 Q9H4F8 0.258260078812
Q6NXT4 Q56VL3 0.146406094733
Q6NXT4 Q07817 0.19916074887
Q6NXT4 Q53GL0 0.251069028711
Q6NXT4 P62937 0.156765676568
Q6NXT4 P30876 0.165596919127
Q6NXT4 P46379 0.168948557756
Q6NXT4 Q5TBA9 0.084554382648
Q6NXT4 Q9NY15 0.0853574306435
Q6NXT4 P59633 0.144087446174
Q6NXT4 P62487 0.164306881791
Q6NXT4 Q8WXF8 0.216233155751
Q6NXT4 P0C6X7-PRO_0000037311 0.114849094567
Q6NXT4 Q9GZN8 0.161895360316
Q6NXT4 P0C6X7-PRO_0000037319 0.248474894416
Q6NXT4 O00303 0.240844196151
Q6NXT4 Q9UMX0 0.257234726688
Q6NXT4 Q13427 0.190838206628
Q6NXT4 P08949 0.125920964501
Q6NXT4 P23588 0.222529371113
Q6NXT4 P62258 0.196474358974
P82663 P0C6X7-PRO_0000037322 0.214216163583
P82663 P0C6X7-PRO_0000037320 0.140525587828
P82663 P59596 0.253384912959
P82663 P59594 0.0775520317146
P82663 P59595 0.169724770642
P82663 P54274 0.169209431345
P82663 Q9BUV0 0.201025641026
P82663 Q14653 0.167516139993
P82663 O43447 0.273144605968
P82663 P35354 0.131147540984
P82663 Q9UKA8 0.240071132187
P82663 P52292 0.153372434018
P82663 Q7Z494 0.0746784182944
P82663 Q9BW92 0.116432524479
P82663 P14618 0.151267851938
P82663 O75348 0.230958230958
P82663 Q0VD86 0.235294117647
P82663 P25685 0.213887698243
P82663 Q5JRX3 0.0883969692468
P82663 Q92802 0.129243148102
P82663 P40337 0.251793868232
P82663 Q9H000 0.171548117155
P82663 Q15661 0.206357214934
P82663 Q8N488 0.244119516847
P82663 Q8TF42 0.125087027152
P82663 Q13287 0.223305704534
P82663 Q8TD31 0.11796695252
P82663 Q9BYF1 0.100927854573
P82663 NP_828862 0.0533080662437
P82663 Q92560 0.118539085861
P82663 O14920 0.114572658332
P82663 P00403 0.246240601504
P82663 P10415 0.224107665301
P82663 P49703 0.288777698356
P82663 O95865 0.219185146983
P82663 O14498 0.160278745645
P82663 P13591 0.104442429737
P82663 Q8TEB7 0.173430454388
P82663 P02768 0.137845235133
P82663 P62879 0.188195038494
P82663 Q92499 0.117743927542
P82663 P51948 0.238253440911
P82663 O00560 0.230537418383
P82663 Q7KZI7 0.113076311606
P82663 Q5SQN1 0.160643889619
P82663 Q99426 0.252513305736
P82663 P25787 0.246457178065
P82663 P20290 0.269631688673
P82663 O96017 0.146396396396
P82663 Q13064 0.15007256894
P82663 Q99873 0.17702970297
P82663 NP_828872 0.189736955584
P82663 NP_828871 0.140525587828
P82663 NP_828870 0.123553095118
P82663 P05155 0.150062266501
P82663 P09651 0.162664601084
P82663 Q86VK4 0.15943877551
P82663 B0QYN7 0.278867102397
P82663 P08865 0.22342519685
P82663 P69849 0.0789405684755
P82663 P68104 0.166393711104
P82663 Q01196 0.157441166722
P82663 Q07820 0.191910499139
P82663 Q9Y6E2 0.18019005848
P82663 P60866 0.243044189853
P82663 Q7TFA1 0.107236268527
P82663 Q7TFA0 0.103327495622
P82663 Q03135 0.269671504966
P82663 NP_828868 0.252012882448
P82663 NP_828869 0.0919465275514
P82663 NP_828864 0.204909819639
P82663 NP_828865 0.189713322091
P82663 NP_828866 0.258205689278
P82663 NP_828867 0.210526315789
P82663 NP_828860 0.274268104777
P82663 NP_828861 0.123029144768
P82663 P23025 0.225277630883
P82663 NP_828863 0.192235734331
P82663 P13796 0.130039331367
P82663 P50583 0.272
P82663 Q9BQB6 0.249605055292
P82663 Q16548 0.296728971963
P82663 Q9Y2D1 0.21116751269
P82663 Q9HCD5 0.132095490716
P82663 Q13564 0.150688863375
P82663 Q13561 0.184027777778
P82663 Q7Z3Q1 0.159233564585
P82663 Q92843 0.251985559567
P82663 P08708 0.264943457189
P82663 Q96GS6 0.201398601399
P82663 P20231 0.206357214934
P82663 A9UHW6 0.251129761136
P82663 Q13009 0.0632581453634
P82663 P62942 0.241948802642
P82663 P98161 0.0260221670312
P82663 Q9P0M6 0.20140321915
P82663 Q92994 0.125373821026
P82663 P59632 0.211018711019
P82663 P09630 0.238581730769
P82663 Q5XPI4 0.0749729664784
P82663 P59637 0.157760814249
P82663 P59636 0.196502914238
P82663 P59635 0.221224489796
P82663 P59634 0.156089193825
P82663 NP_904322 0.147058823529
P82663 Q9Y4W2 0.115848585691
P82663 Q99471 0.288782816229
P82663 Q9UQN3 0.275766016713
P82663 Q6P587 0.254877281309
P82663 O43765 0.208969465649
P82663 O95295 0.261501210654
P82663 O95299 0.199503311258
P82663 P28340 0.084534916596
P82663 P27448 0.117414796342
P82663 P49069 0.200805234021
P82663 B8ZZN6 0.257005604484
P82663 P06733 0.173408371439
P82663 Q9H4F8 0.1630800269
P82663 Q56VL3 0.270485282418
P82663 Q07817 0.227801592162
P82663 Q53GL0 0.180740740741
P82663 P62937 0.274447949527
P82663 P30876 0.0821114369501
P82663 P46379 0.0821008984105
P82663 Q5TBA9 0.0367407881406
P82663 Q9NY15 0.0382769518904
P82663 P59633 0.253778838504
P82663 P62487 0.270588235294
P82663 Q8WXF8 0.193385392742
P82663 P0C6X7-PRO_0000037311 0.0533080662437
P82663 Q9GZN8 0.293979671618
P82663 P0C6X7-PRO_0000037319 0.123553095118
P82663 O00303 0.18789674143
P82663 Q9UMX0 0.136617842876
P82663 Q13427 0.10780669145
P82663 P08949 0.241830065359
P82663 P23588 0.122378485073
P82663 P62258 0.240506329114
Q96CW5 P0C6X7-PRO_0000037322 0.148330225462
Q96CW5 P0C6X7-PRO_0000037320 0.212793733681
Q96CW5 P59596 0.115424252834
Q96CW5 P59594 0.2449466273
Q96CW5 P59595 0.189108417732
Q96CW5 P54274 0.199337748344
Q96CW5 Q9BUV0 0.144797148192
Q96CW5 Q14653 0.191771731918
Q96CW5 O43447 0.101073035652
Q96CW5 P35354 0.233199033038
Q96CW5 Q9UKA8 0.125128380692
Q96CW5 P52292 0.229526916803
Q96CW5 Q7Z494 0.246002190581
Q96CW5 Q9BW92 0.265706599145
Q96CW5 P14618 0.21771037182
Q96CW5 O75348 0.0716908550446
Q96CW5 Q0VD86 0.126092170636
Q96CW5 P25685 0.161420636257
Q96CW5 Q5JRX3 0.265907568654
Q96CW5 Q92802 0.237871927555
Q96CW5 P40337 0.115239078087
Q96CW5 Q9H000 0.194282865215
Q96CW5 Q15661 0.145336963921
Q96CW5 Q8N488 0.116658088866
Q96CW5 Q8TF42 0.24976
Q96CW5 Q13287 0.151320243737
Q96CW5 Q8TD31 0.279962400125
Q96CW5 Q9BYF1 0.27458632532
Q96CW5 NP_828862 0.188330355062
Q96CW5 Q92560 0.260505529226
Q96CW5 O14920 0.268994808872
Q96CW5 P00403 0.123369938229
Q96CW5 P10415 0.128424657534
Q96CW5 P49703 0.110134436401
Q96CW5 O95865 0.15205572545
Q96CW5 O14498 0.191574058716
Q96CW5 P13591 0.279455023998
Q96CW5 Q8TEB7 0.187427434069
Q96CW5 P02768 0.23768115942
Q96CW5 P62879 0.167816865848
Q96CW5 Q92499 0.264469326605
Q96CW5 P51948 0.150592216582
Q96CW5 O00560 0.149516867266
Q96CW5 Q7KZI7 0.273908279856
Q96CW5 Q5SQN1 0.206265457543
Q96CW5 Q99426 0.127117194183
Q96CW5 P25787 0.125792630677
Q96CW5 P20290 0.114861374204
Q96CW5 O96017 0.230305989583
Q96CW5 Q13064 0.218402095612
Q96CW5 Q99873 0.175987943737
Q96CW5 NP_828872 0.167311249369
Q96CW5 NP_828871 0.212793733681
Q96CW5 NP_828870 0.23943889068
Q96CW5 P05155 0.215866251434
Q96CW5 P09651 0.157374853507
Q96CW5 Q86VK4 0.204803421615
Q96CW5 B0QYN7 0.100259291271
Q96CW5 P08865 0.144504748982
Q96CW5 P69849 0.25702147746
Q96CW5 P68104 0.200230908791
Q96CW5 Q01196 0.194086554344
Q96CW5 Q07820 0.164006049403
Q96CW5 Q9Y6E2 0.196013289037
Q96CW5 P60866 0.0730769230769
Q96CW5 Q7TFA1 0.0306465899026
Q96CW5 Q7TFA0 0.0283687943262
Q96CW5 Q03135 0.10019034435
Q96CW5 NP_828868 0.0836236933798
Q96CW5 NP_828869 0.281741409435
Q96CW5 NP_828864 0.143269393991
Q96CW5 NP_828865 0.051900070373
Q96CW5 NP_828866 0.107604759441
Q96CW5 NP_828867 0.0679033951698
Q96CW5 NP_828860 0.0987718387822
Q96CW5 NP_828861 0.246353582305
Q96CW5 P23025 0.144364998298
Q96CW5 NP_828863 0.147452175385
Q96CW5 P13796 0.243095696853
Q96CW5 P50583 0.0869867780097
Q96CW5 Q9BQB6 0.0964607911173
Q96CW5 Q16548 0.100415512465
Q96CW5 Q9Y2D1 0.137004929458
Q96CW5 Q9HCD5 0.22216828479
Q96CW5 Q13564 0.228035859821
Q96CW5 Q13561 0.190603132289
Q96CW5 Q7Z3Q1 0.199604091059
Q96CW5 Q92843 0.107352433552
Q96CW5 P08708 0.0788005578801
Q96CW5 Q96GS6 0.15665708002
Q96CW5 P20231 0.145336963921
Q96CW5 A9UHW6 0.118495620814
Q96CW5 Q13009 0.224390699412
Q96CW5 P62942 0.0670870555264
Q96CW5 P98161 0.106455920032
Q96CW5 Q9P0M6 0.172442658631
Q96CW5 Q92994 0.253424657534
Q96CW5 P59632 0.139914893617
Q96CW5 P09630 0.125942426319
Q96CW5 Q5XPI4 0.24511427625
Q96CW5 P59637 0.0468557336621
Q96CW5 P59636 0.0596595894016
Q96CW5 P59635 0.0725144155163
Q96CW5 P59634 0.0407838983051
Q96CW5 NP_904322 0.20668742829
Q96CW5 Q9Y4W2 0.25998421468
Q96CW5 Q99471 0.0910512597741
Q96CW5 Q9UQN3 0.115755073959
Q96CW5 Q6P587 0.120343347639
Q96CW5 O43765 0.159790328035
Q96CW5 O95295 0.0847132647725
Q96CW5 O95299 0.176124916051
Q96CW5 P28340 0.268570696721
Q96CW5 P27448 0.264872521246
Q96CW5 P49069 0.148719687977
Q96CW5 B8ZZN6 0.0901339829476
Q96CW5 P06733 0.194366197183
Q96CW5 Q9H4F8 0.194863297432
Q96CW5 Q56VL3 0.0912250217202
Q96CW5 Q07817 0.125299965718
Q96CW5 Q53GL0 0.184026622296
Q96CW5 P62937 0.0948664585501
Q96CW5 P30876 0.261291889267
Q96CW5 P46379 0.25260383988
Q96CW5 Q5TBA9 0.142659208703
Q96CW5 Q9NY15 0.143658810325
Q96CW5 P59633 0.0880973066898
Q96CW5 P62487 0.0938853282522
Q96CW5 Q8WXF8 0.159102412688
Q96CW5 P0C6X7-PRO_0000037311 0.188330355062
Q96CW5 Q9GZN8 0.0969696969697
Q96CW5 P0C6X7-PRO_0000037319 0.23943889068
Q96CW5 O00303 0.178415575697
Q96CW5 Q9UMX0 0.233764135703
Q96CW5 Q13427 0.248623131393
Q96CW5 P08949 0.0768961901433
Q96CW5 P23588 0.224404378622
Q96CW5 P62258 0.132172131148
Q96CW1 P0C6X7-PRO_0000037322 0.232908847185
Q96CW1 P0C6X7-PRO_0000037320 0.248645860201
Q96CW1 P59596 0.192638458892
Q96CW1 P59594 0.152627789777
Q96CW1 P59595 0.271557271557
Q96CW1 P54274 0.284806102988
Q96CW1 Q9BUV0 0.230510752688
Q96CW1 Q14653 0.26895475819
Q96CW1 O43447 0.181976947258
Q96CW1 P35354 0.242770522388
Q96CW1 Q9UKA8 0.213187564059
Q96CW1 P52292 0.270969498911
Q96CW1 Q7Z494 0.15015015015
Q96CW1 Q9BW92 0.223185483871
Q96CW1 P14618 0.274302734904
Q96CW1 O75348 0.125534950071
Q96CW1 Q0VD86 0.209103353867
Q96CW1 P25685 0.261070720423
Q96CW1 Q5JRX3 0.176176176176
Q96CW1 Q92802 0.236140599198
Q96CW1 P40337 0.194204898241
Q96CW1 Q9H000 0.268051118211
Q96CW1 Q15661 0.236406619385
Q96CW1 Q8N488 0.203157172272
Q96CW1 Q8TF42 0.238241085102
Q96CW1 Q13287 0.251252923488
Q96CW1 Q8TD31 0.21911560579
Q96CW1 Q9BYF1 0.206566841061
Q96CW1 NP_828862 0.11291233164
Q96CW1 Q92560 0.221682847896
Q96CW1 O14920 0.224080918109
Q96CW1 P00403 0.210435976656
Q96CW1 P10415 0.198974358974
Q96CW1 P49703 0.181849670939
Q96CW1 O95865 0.224840121171
Q96CW1 O14498 0.268837803321
Q96CW1 P13591 0.205123766661
Q96CW1 Q8TEB7 0.272813990461
Q96CW1 P02768 0.245269796776
Q96CW1 P62879 0.25313945803
Q96CW1 Q92499 0.216015625
Q96CW1 P51948 0.240734557596
Q96CW1 O00560 0.25971849866
Q96CW1 Q7KZI7 0.214960332452
Q96CW1 Q5SQN1 0.280701754386
Q96CW1 Q99426 0.213310580205
Q96CW1 P25787 0.206506849315
Q96CW1 P20290 0.181189488243
Q96CW1 O96017 0.255899318301
Q96CW1 Q13064 0.245481521446
Q96CW1 Q99873 0.263002944063
Q96CW1 NP_828872 0.265501319261
Q96CW1 NP_828871 0.248645860201
Q96CW1 NP_828870 0.250472143532
Q96CW1 P05155 0.277489925158
Q96CW1 P09651 0.240026160889
Q96CW1 Q86VK4 0.278987639788
Q96CW1 B0QYN7 0.179790940767
Q96CW1 P08865 0.245890640725
Q96CW1 P69849 0.160084978755
Q96CW1 P68104 0.276923076923
Q96CW1 Q01196 0.261665141812
Q96CW1 Q07820 0.246376811594
Q96CW1 Q9Y6E2 0.280837359098
Q96CW1 P60866 0.131550802139
Q96CW1 Q7TFA1 0.0578754578755
Q96CW1 Q7TFA0 0.0495412844037
Q96CW1 Q03135 0.17562849162
Q96CW1 NP_828868 0.139115044248
Q96CW1 NP_828869 0.181363352095
Q96CW1 NP_828864 0.214717741935
Q96CW1 NP_828865 0.0924521487902
Q96CW1 NP_828866 0.188280166436
Q96CW1 NP_828867 0.122901036084
Q96CW1 NP_828860 0.179692951849
Q96CW1 NP_828861 0.232239208633
Q96CW1 P23025 0.241635687732
Q96CW1 NP_828863 0.241310160428
Q96CW1 P13796 0.25103926097
Q96CW1 P50583 0.147899752912
Q96CW1 Q9BQB6 0.156546156546
Q96CW1 Q16548 0.179307934289
Q96CW1 Q9Y2D1 0.225067385445
Q96CW1 Q9HCD5 0.24751984127
Q96CW1 Q13564 0.281900694074
Q96CW1 Q13561 0.283122772919
Q96CW1 Q7Z3Q1 0.266950440863
Q96CW1 Q92843 0.169155956929
Q96CW1 P08708 0.147819922013
Q96CW1 Q96GS6 0.244993324433
Q96CW1 P20231 0.236406619385
Q96CW1 A9UHW6 0.203920220083
Q96CW1 Q13009 0.129530135782
Q96CW1 P62942 0.117394416607
Q96CW1 P98161 0.0572708249202
Q96CW1 Q9P0M6 0.283845650752
Q96CW1 Q92994 0.231069646344
Q96CW1 P59632 0.225675675676
Q96CW1 P09630 0.2095172886
Q96CW1 Q5XPI4 0.144321490973
Q96CW1 P59637 0.0879797248371
Q96CW1 P59636 0.109913793103
Q96CW1 P59635 0.121438746439
Q96CW1 P59634 0.0825754819935
Q96CW1 NP_904322 0.257095158598
Q96CW1 Q9Y4W2 0.220512820513
Q96CW1 Q99471 0.155985915493
Q96CW1 Q9UQN3 0.206278026906
Q96CW1 Q6P587 0.205841924399
Q96CW1 O43765 0.245748582861
Q96CW1 O95295 0.143869596031
Q96CW1 O95299 0.275567247616
Q96CW1 P28340 0.166303162486
Q96CW1 P27448 0.22053606622
Q96CW1 P49069 0.248490945674
Q96CW1 B8ZZN6 0.155367231638
Q96CW1 P06733 0.29358974359
Q96CW1 Q9H4F8 0.278121137206
Q96CW1 Q56VL3 0.152112676056
Q96CW1 Q07817 0.201096265844
Q96CW1 Q53GL0 0.283037156704
Q96CW1 P62937 0.167660470011
Q96CW1 P30876 0.166409067491
Q96CW1 P46379 0.158463385354
Q96CW1 Q5TBA9 0.0784117801735
Q96CW1 Q9NY15 0.0808162324187
Q96CW1 P59633 0.15985915493
Q96CW1 P62487 0.17599720084
Q96CW1 Q8WXF8 0.238711819389
Q96CW1 P0C6X7-PRO_0000037311 0.11291233164
Q96CW1 Q9GZN8 0.171678321678
Q96CW1 P0C6X7-PRO_0000037319 0.250472143532
Q96CW1 O00303 0.254025632599
Q96CW1 Q9UMX0 0.238486432661
Q96CW1 Q13427 0.201214733542
Q96CW1 P08949 0.126113288208
Q96CW1 P23588 0.22943221321
Q96CW1 P62258 0.215572934376
Q96SN8 P0C6X7-PRO_0000037322 0.083531813542
Q96SN8 P0C6X7-PRO_0000037320 0.13041301627
Q96SN8 P59596 0.0636184604846
Q96SN8 P59594 0.240069220483
Q96SN8 P59595 0.111531986532
Q96SN8 P54274 0.11868538287
Q96SN8 Q9BUV0 0.0816309159006
Q96SN8 Q14653 0.11156920488
Q96SN8 O43447 0.0548345509239
Q96SN8 P35354 0.146741833858
Q96SN8 Q9UKA8 0.073596033849
Q96SN8 P52292 0.134395595228
Q96SN8 Q7Z494 0.261495151705
Q96SN8 Q9BW92 0.166803547963
Q96SN8 P14618 0.136208190842
Q96SN8 O75348 0.0402557014513
Q96SN8 Q0VD86 0.0701214297931
Q96SN8 P25685 0.0936599423631
Q96SN8 Q5JRX3 0.218967587035
Q96SN8 Q92802 0.147329955984
Q96SN8 P40337 0.0655470825122
Q96SN8 Q9H000 0.110998820953
Q96SN8 Q15661 0.0784965481974
Q96SN8 Q8N488 0.0691425637515
Q96SN8 Q8TF42 0.156273230363
Q96SN8 Q13287 0.0917127071823
Q96SN8 Q8TD31 0.199183006536
Q96SN8 Q9BYF1 0.181847834951
Q96SN8 NP_828862 0.288590604027
Q96SN8 Q92560 0.172150652334
Q96SN8 O14920 0.17799246766
Q96SN8 P00403 0.0640136927685
Q96SN8 P10415 0.0684790972044
Q96SN8 P49703 0.0610687022901
Q96SN8 O95865 0.0815805160521
Q96SN8 O14498 0.112905939761
Q96SN8 P13591 0.190889899318
Q96SN8 Q8TEB7 0.1100454316
Q96SN8 P02768 0.149664373912
Q96SN8 P62879 0.0932361417189
Q96SN8 Q92499 0.172241351041
Q96SN8 P51948 0.0932268207699
Q96SN8 O00560 0.0854031983668
Q96SN8 Q7KZI7 0.18275355218
Q96SN8 Q5SQN1 0.121456131522
Q96SN8 Q99426 0.0715262348317
Q96SN8 P25787 0.0691926103319
Q96SN8 P20290 0.0616426611797
Q96SN8 O96017 0.136988584285
Q96SN8 Q13064 0.12670288341
Q96SN8 Q99873 0.1001775298
Q96SN8 NP_828872 0.0948830904778
Q96SN8 NP_828871 0.13041301627
Q96SN8 NP_828870 0.140475993034
Q96SN8 P05155 0.127195183141
Q96SN8 P09651 0.0947590870668
Q96SN8 Q86VK4 0.129775469169
Q96SN8 B0QYN7 0.0566053942622
Q96SN8 P08865 0.0838934740066
Q96SN8 P69849 0.240299684543
Q96SN8 P68104 0.120553691275
Q96SN8 Q01196 0.115607421711
Q96SN8 Q07820 0.0938346883469
Q96SN8 Q9Y6E2 0.111896943673
Q96SN8 P60866 0.0400794679105
Q96SN8 Q7TFA1 0.0162580420796
Q96SN8 Q7TFA0 0.0153083413064
Q96SN8 Q03135 0.0537985562049
Q96SN8 NP_828868 0.0435457445891
Q96SN8 NP_828869 0.194995964487
Q96SN8 NP_828864 0.0749914879128
Q96SN8 NP_828865 0.0285070617797
Q96SN8 NP_828866 0.0598833218943
Q96SN8 NP_828867 0.0371618701927
Q96SN8 NP_828860 0.0586870596322
Q96SN8 NP_828861 0.155423280423
Q96SN8 P23025 0.0804705481204
Q96SN8 NP_828863 0.0865351921115
Q96SN8 P13796 0.153165080679
Q96SN8 P50583 0.0485135717363
Q96SN8 Q9BQB6 0.0512004130453
Q96SN8 Q16548 0.0563913006103
Q96SN8 Q9Y2D1 0.0817717206133
Q96SN8 Q9HCD5 0.143889673507
Q96SN8 Q13564 0.135757171448
Q96SN8 Q13561 0.11333164685
Q96SN8 Q7Z3Q1 0.113012836647
Q96SN8 Q92843 0.0589648957171
Q96SN8 P08708 0.0433019925817
Q96SN8 Q96GS6 0.0852311352821
Q96SN8 P20231 0.0784965481974
Q96SN8 A9UHW6 0.0668664383562
Q96SN8 Q13009 0.285922292896
Q96SN8 P62942 0.0367456337541
Q96SN8 P98161 0.179182492944
Q96SN8 Q9P0M6 0.101859678783
Q96SN8 Q92994 0.165224557066
Q96SN8 P59632 0.0765427889533
Q96SN8 P09630 0.0696142991533
Q96SN8 Q5XPI4 0.250939555277
Q96SN8 P59637 0.0257499566499
Q96SN8 P59636 0.0320179993077
Q96SN8 P59635 0.0388601036269
Q96SN8 P59634 0.0222202933773
Q96SN8 NP_904322 0.120003345041
Q96SN8 Q9Y4W2 0.176345144357
Q96SN8 Q99471 0.0502928005512
Q96SN8 Q9UQN3 0.0672607317282
Q96SN8 Q6P587 0.065570963876
Q96SN8 O43765 0.0901367768244
Q96SN8 O95295 0.0449370363981
Q96SN8 O95299 0.0969271141962
Q96SN8 P28340 0.225785913251
Q96SN8 P27448 0.177053476374
Q96SN8 P49069 0.0839714139867
Q96SN8 B8ZZN6 0.0479145122372
Q96SN8 P06733 0.114278506559
Q96SN8 Q9H4F8 0.113689875547
Q96SN8 Q56VL3 0.0498622115053
Q96SN8 Q07817 0.0680010264306
Q96SN8 Q53GL0 0.113002443752
Q96SN8 P62937 0.0523100748516
Q96SN8 P30876 0.234483850538
Q96SN8 P46379 0.225416997617
Q96SN8 Q5TBA9 0.236457773653
Q96SN8 Q9NY15 0.228012336488
Q96SN8 P59633 0.0496038580779
Q96SN8 P62487 0.0539982803095
Q96SN8 Q8WXF8 0.0930923285811
Q96SN8 P0C6X7-PRO_0000037311 0.288590604027
Q96SN8 Q9GZN8 0.0566540577717
Q96SN8 P0C6X7-PRO_0000037319 0.140475993034
Q96SN8 O00303 0.0960643250106
Q96SN8 Q9UMX0 0.149414792064
Q96SN8 Q13427 0.177939731412
Q96SN8 P08949 0.0407634510752
Q96SN8 P23588 0.152208136548
Q96SN8 P62258 0.0762400751302
Q8IWF2 P0C6X7-PRO_0000037322 0.187445887446
Q8IWF2 P0C6X7-PRO_0000037320 0.251598267684
Q8IWF2 P59596 0.132951793969
Q8IWF2 P59594 0.203075847606
Q8IWF2 P59595 0.225337268128
Q8IWF2 P54274 0.226633060281
Q8IWF2 Q9BUV0 0.172810060711
Q8IWF2 Q14653 0.224889450411
Q8IWF2 O43447 0.125805734608
Q8IWF2 P35354 0.279334145351
Q8IWF2 Q9UKA8 0.150339688801
Q8IWF2 P52292 0.252525252525
Q8IWF2 Q7Z494 0.209834961266
Q8IWF2 Q9BW92 0.283931656748
Q8IWF2 P14618 0.255305996291
Q8IWF2 O75348 0.0826576576577
Q8IWF2 Q0VD86 0.154234313295
Q8IWF2 P25685 0.196911196911
Q8IWF2 Q5JRX3 0.23432753383
Q8IWF2 Q92802 0.257900101937
Q8IWF2 P40337 0.143109151047
Q8IWF2 Q9H000 0.221401435205
Q8IWF2 Q15661 0.174461605395
Q8IWF2 Q8N488 0.138901098901
Q8IWF2 Q8TF42 0.291490645745
Q8IWF2 Q13287 0.179088356016
Q8IWF2 Q8TD31 0.281179138322
Q8IWF2 Q9BYF1 0.265366022099
Q8IWF2 NP_828862 0.153779253637
Q8IWF2 Q92560 0.270171384556
Q8IWF2 O14920 0.280890538033
Q8IWF2 P00403 0.143328204001
Q8IWF2 P10415 0.151063363298
Q8IWF2 P49703 0.133760778245
Q8IWF2 O95865 0.178207076188
Q8IWF2 O14498 0.224421052632
Q8IWF2 P13591 0.262860935944
Q8IWF2 Q8TEB7 0.225684210526
Q8IWF2 P02768 0.258162644494
Q8IWF2 P62879 0.187687687688
Q8IWF2 Q92499 0.272303967219
Q8IWF2 P51948 0.181818181818
Q8IWF2 O00560 0.186147186147
Q8IWF2 Q7KZI7 0.27241565939
Q8IWF2 Q5SQN1 0.241746761387
Q8IWF2 Q99426 0.154183092422
Q8IWF2 P25787 0.149473222125
Q8IWF2 P20290 0.137588339223
Q8IWF2 O96017 0.250976361768
Q8IWF2 Q13064 0.24270035204
Q8IWF2 Q99873 0.209673982527
Q8IWF2 NP_828872 0.198800342759
Q8IWF2 NP_828871 0.251598267684
Q8IWF2 NP_828870 0.263660369693
Q8IWF2 P05155 0.240978846951
Q8IWF2 P09651 0.193864507882
Q8IWF2 Q86VK4 0.235
Q8IWF2 B0QYN7 0.12516644474
Q8IWF2 P08865 0.180420186268
Q8IWF2 P69849 0.222397285178
Q8IWF2 P68104 0.235158862876
Q8IWF2 Q01196 0.238534031414
Q8IWF2 Q07820 0.200770547945
Q8IWF2 Q9Y6E2 0.221472263236
Q8IWF2 P60866 0.0878180589957
Q8IWF2 Q7TFA1 0.0368758589098
Q8IWF2 Q7TFA0 0.0353130016051
Q8IWF2 Q03135 0.126222222222
Q8IWF2 NP_828868 0.102443398341
Q8IWF2 NP_828869 0.245598194131
Q8IWF2 NP_828864 0.16869037294
Q8IWF2 NP_828865 0.0622020431328
Q8IWF2 NP_828866 0.127876106195
Q8IWF2 NP_828867 0.0847801578354
Q8IWF2 NP_828860 0.125499777876
Q8IWF2 NP_828861 0.275
Q8IWF2 P23025 0.168008705114
Q8IWF2 NP_828863 0.182584269663
Q8IWF2 P13796 0.26954940392
Q8IWF2 P50583 0.106959051242
Q8IWF2 Q9BQB6 0.125752508361
Q8IWF2 Q16548 0.122303758061
Q8IWF2 Q9Y2D1 0.165508253692
Q8IWF2 Q9HCD5 0.259130789635
Q8IWF2 Q13564 0.260296540362
Q8IWF2 Q13561 0.220199026043
Q8IWF2 Q7Z3Q1 0.229772109555
Q8IWF2 Q92843 0.132004429679
Q8IWF2 P08708 0.0944581557101
Q8IWF2 Q96GS6 0.187392055268
Q8IWF2 P20231 0.174461605395
Q8IWF2 A9UHW6 0.144806338028
Q8IWF2 Q13009 0.180621781423
Q8IWF2 P62942 0.0866817155756
Q8IWF2 P98161 0.0871289289872
Q8IWF2 Q9P0M6 0.204303365999
Q8IWF2 Q92994 0.271454290858
Q8IWF2 P59632 0.174499564839
Q8IWF2 P09630 0.156243142418
Q8IWF2 Q5XPI4 0.208625764093
Q8IWF2 P59637 0.0582082764893
Q8IWF2 P59636 0.077149321267
Q8IWF2 P59635 0.0909090909091
Q8IWF2 P59634 0.0558722919042
Q8IWF2 NP_904322 0.249066777271
Q8IWF2 Q9Y4W2 0.269223538259
Q8IWF2 Q99471 0.112600536193
Q8IWF2 Q9UQN3 0.130540242558
Q8IWF2 Q6P587 0.147822261329
Q8IWF2 O43765 0.182092772384
Q8IWF2 O95295 0.101615074024
Q8IWF2 O95299 0.20590121873
Q8IWF2 P28340 0.230454845089
Q8IWF2 P27448 0.286868307345
Q8IWF2 P49069 0.179514941533
Q8IWF2 B8ZZN6 0.107206803939
Q8IWF2 P06733 0.224348191758
Q8IWF2 Q9H4F8 0.223507148865
Q8IWF2 Q56VL3 0.10746201966
Q8IWF2 Q07817 0.151920965971
Q8IWF2 Q53GL0 0.218558444304
Q8IWF2 P62937 0.11321595721
Q8IWF2 P30876 0.215774366654
Q8IWF2 P46379 0.212238574748
Q8IWF2 Q5TBA9 0.114410299003
Q8IWF2 Q9NY15 0.118258794113
Q8IWF2 P59633 0.109472743521
Q8IWF2 P62487 0.119937694704
Q8IWF2 Q8WXF8 0.189759036145
Q8IWF2 P0C6X7-PRO_0000037311 0.153779253637
Q8IWF2 Q9GZN8 0.118327402135
Q8IWF2 P0C6X7-PRO_0000037319 0.263660369693
Q8IWF2 O00303 0.20175251122
Q8IWF2 Q9UMX0 0.260843005498
Q8IWF2 Q13427 0.257986175976
Q8IWF2 P08949 0.0954310150799
Q8IWF2 P23588 0.257247111291
Q8IWF2 P62258 0.164736727114
P67870 P0C6X7-PRO_0000037322 0.240935114504
P67870 P0C6X7-PRO_0000037320 0.161607875308
P67870 P59596 0.262769230769
P67870 P59594 0.0876263248706
P67870 P59595 0.195062586926
P67870 P54274 0.186944634313
P67870 Q9BUV0 0.228915662651
P67870 Q14653 0.203015075377
P67870 O43447 0.253636938646
P67870 P35354 0.155358898722
P67870 Q9UKA8 0.266628108733
P67870 P52292 0.167149478563
P67870 Q7Z494 0.0859208343209
P67870 Q9BW92 0.143459915612
P67870 P14618 0.181975237547
P67870 O75348 0.198423127464
P67870 Q0VD86 0.265786452354
P67870 P25685 0.217684210526
P67870 Q5JRX3 0.104237413259
P67870 Q92802 0.156755411794
P67870 P40337 0.273964131107
P67870 Q9H000 0.195189003436
P67870 Q15661 0.223814229249
P67870 Q8N488 0.258578431373
P67870 Q8TF42 0.156285911285
P67870 Q13287 0.243669374104
P67870 Q8TD31 0.126477296289
P67870 Q9BYF1 0.125681006951
P67870 NP_828862 0.0630593644798
P67870 Q92560 0.133573243014
P67870 O14920 0.134728713676
P67870 P00403 0.278388278388
P67870 P10415 0.259280411194
P67870 P49703 0.258566978193
P67870 O95865 0.250883392226
P67870 O14498 0.194024725275
P67870 P13591 0.122908043909
P67870 Q8TEB7 0.195897435897
P67870 P02768 0.156611672002
P67870 P62879 0.213025210084
P67870 Q92499 0.14
P67870 P51948 0.247557003257
P67870 O00560 0.243974422036
P67870 Q7KZI7 0.12889239259
P67870 Q5SQN1 0.187621516526
P67870 Q99426 0.258511252164
P67870 P25787 0.268468468468
P67870 P20290 0.250931677019
P67870 O96017 0.169449081803
P67870 Q13064 0.165758531689
P67870 Q99873 0.227892481496
P67870 NP_828872 0.215163066497
P67870 NP_828871 0.161607875308
P67870 NP_828870 0.153884462151
P67870 P05155 0.181007990166
P67870 P09651 0.19512195122
P67870 Q86VK4 0.180302076778
P67870 B0QYN7 0.243702770781
P67870 P08865 0.249276759884
P67870 P69849 0.0953482395271
P67870 P68104 0.187722132472
P67870 Q01196 0.190258254331
P67870 Q07820 0.212172442942
P67870 Q9Y6E2 0.198704103672
P67870 P60866 0.198949441891
P67870 Q7TFA1 0.0946132596685
P67870 Q7TFA0 0.0880110880111
P67870 Q03135 0.259165613148
P67870 NP_828868 0.226182760855
P67870 NP_828869 0.111560880829
P67870 NP_828864 0.232090284593
P67870 NP_828865 0.146603900471
P67870 NP_828866 0.275280898876
P67870 NP_828867 0.197758734344
P67870 NP_828860 0.254419191919
P67870 NP_828861 0.147114474929
P67870 P23025 0.24055871702
P67870 NP_828863 0.240825688073
P67870 P13796 0.155231143552
P67870 P50583 0.246292714378
P67870 Q9BQB6 0.230376515635
P67870 Q16548 0.245725142495
P67870 Q9Y2D1 0.230119284294
P67870 Q9HCD5 0.157135362015
P67870 Q13564 0.174702212138
P67870 Q13561 0.208428246014
P67870 Q7Z3Q1 0.184099055067
P67870 Q92843 0.259236067627
P67870 P08708 0.217024041585
P67870 Q96GS6 0.229538180155
P67870 P20231 0.223814229249
P67870 A9UHW6 0.281057810578
P67870 Q13009 0.0776679644604
P67870 P62942 0.195767195767
P67870 P98161 0.0326436951775
P67870 Q9P0M6 0.214198782961
P67870 Q92994 0.13647755753
P67870 P59632 0.232451678535
P67870 P09630 0.249120750293
P67870 Q5XPI4 0.089539748954
P67870 P59637 0.145945945946
P67870 P59636 0.183754993342
P67870 P59635 0.199213630406
P67870 P59634 0.119291070211
P67870 NP_904322 0.179312388856
P67870 Q9Y4W2 0.139381443299
P67870 Q99471 0.254172015404
P67870 Q9UQN3 0.26159554731
P67870 Q6P587 0.281422440221
P67870 O43765 0.253975678204
P67870 O95295 0.211688311688
P67870 O95299 0.222945484133
P67870 P28340 0.0962619449129
P67870 P27448 0.133498145859
P67870 P49069 0.23706259241
P67870 B8ZZN6 0.224516129032
P67870 P06733 0.197227036395
P67870 Q9H4F8 0.178381962865
P67870 Q56VL3 0.247753530167
P67870 Q07817 0.27223880597
P67870 Q53GL0 0.21480671043
P67870 P62937 0.228170809433
P67870 P30876 0.0971633085896
P67870 P46379 0.0944070358664
P67870 Q5TBA9 0.0438946528332
P67870 Q9NY15 0.0479332087809
P67870 P59633 0.218228498074
P67870 P62487 0.222081218274
P67870 Q8WXF8 0.236142406489
P67870 P0C6X7-PRO_0000037311 0.0630593644798
P67870 Q9GZN8 0.24144486692
P67870 P0C6X7-PRO_0000037319 0.153884462151
P67870 O00303 0.208731808732
P67870 Q9UMX0 0.159599683961
P67870 Q13427 0.118140868141
P67870 P08949 0.192131147541
P67870 P23588 0.143833943834
P67870 P62258 0.262359550562
Q2M389 P0C6X7-PRO_0000037322 0.123820911386
Q2M389 P0C6X7-PRO_0000037320 0.184115523466
Q2M389 P59596 0.0990604026846
Q2M389 P59594 0.281856261023
Q2M389 P59595 0.152659783035
Q2M389 P54274 0.164319248826
Q2M389 Q9BUV0 0.119962761005
Q2M389 Q14653 0.151907001045
Q2M389 O43447 0.0800702133405
Q2M389 P35354 0.207710966424
Q2M389 Q9UKA8 0.1046854083
Q2M389 P52292 0.18600154679
Q2M389 Q7Z494 0.281183482333
Q2M389 Q9BW92 0.223480558701
Q2M389 P14618 0.183634020619
Q2M389 O75348 0.0581189601198
Q2M389 Q0VD86 0.0987273945077
Q2M389 P25685 0.133306909764
Q2M389 Q5JRX3 0.282119525768
Q2M389 Q92802 0.201228878648
Q2M389 P40337 0.0958075786079
Q2M389 Q9H000 0.156834532374
Q2M389 Q15661 0.110607675906
Q2M389 Q8N488 0.0989674131688
Q2M389 Q8TF42 0.206651434374
Q2M389 Q13287 0.128715498938
Q2M389 Q8TD31 0.241043565098
Q2M389 Q9BYF1 0.245207866567
Q2M389 NP_828862 0.227677551953
Q2M389 Q92560 0.225307866298
Q2M389 O14920 0.235942391985
Q2M389 P00403 0.102199570815
Q2M389 P10415 0.101633636851
Q2M389 P49703 0.0889636608345
Q2M389 O95865 0.113654511578
Q2M389 O14498 0.155021548909
Q2M389 P13591 0.246815877334
Q2M389 Q8TEB7 0.156196943973
Q2M389 P02768 0.205281959684
Q2M389 P62879 0.138723741577
Q2M389 Q92499 0.231396662066
Q2M389 P51948 0.129609976121
Q2M389 O00560 0.121429520393
Q2M389 Q7KZI7 0.23749532244
Q2M389 Q5SQN1 0.168984791369
Q2M389 Q99426 0.103974307507
Q2M389 P25787 0.100361784805
Q2M389 P20290 0.0878278412912
Q2M389 O96017 0.189783839424
Q2M389 Q13064 0.172957600827
Q2M389 Q99873 0.148289473684
Q2M389 NP_828872 0.140462046205
Q2M389 NP_828871 0.184115523466
Q2M389 NP_828870 0.207535121328
Q2M389 P05155 0.179454004399
Q2M389 P09651 0.132087883173
Q2M389 Q86VK4 0.174516673154
Q2M389 B0QYN7 0.078645622555
Q2M389 P08865 0.119218500797
Q2M389 P69849 0.28295194508
Q2M389 P68104 0.166168248602
Q2M389 Q01196 0.161286123405
Q2M389 Q07820 0.134450455205
Q2M389 Q9Y6E2 0.162526150628
Q2M389 P60866 0.0574305933587
Q2M389 Q7TFA1 0.0257115358174
Q2M389 Q7TFA0 0.0236653824986
Q2M389 Q03135 0.0837046037532
Q2M389 NP_828868 0.0641965255157
Q2M389 NP_828869 0.263203038843
Q2M389 NP_828864 0.120893735869
Q2M389 NP_828865 0.0432166301969
Q2M389 NP_828866 0.0903460347381
Q2M389 NP_828867 0.0559792971942
Q2M389 NP_828860 0.0821973275746
Q2M389 NP_828861 0.20706749714
Q2M389 P23025 0.116902159424
Q2M389 NP_828863 0.123822163238
Q2M389 P13796 0.21283095723
Q2M389 P50583 0.0729392624729
Q2M389 Q9BQB6 0.0744047619048
Q2M389 Q16548 0.0788762830902
Q2M389 Q9Y2D1 0.112102250033
Q2M389 Q9HCD5 0.18481045082
Q2M389 Q13564 0.192064923354
Q2M389 Q13561 0.154521625164
Q2M389 Q7Z3Q1 0.168530559168
Q2M389 Q92843 0.0844785772029
Q2M389 P08708 0.0661325366649
Q2M389 Q96GS6 0.123093248441
Q2M389 P20231 0.110607675906
Q2M389 A9UHW6 0.0986444772514
Q2M389 Q13009 0.253667425968
Q2M389 P62942 0.0550633774022
Q2M389 P98161 0.125853379562
Q2M389 Q9P0M6 0.145507170109
Q2M389 Q92994 0.220212496838
Q2M389 P59632 0.117952818872
Q2M389 P09630 0.105037513398
Q2M389 Q5XPI4 0.27684221817
Q2M389 P59637 0.0407939767283
Q2M389 P59636 0.0480414903781
Q2M389 P59635 0.0595837301047
Q2M389 P59634 0.0352441031267
Q2M389 NP_904322 0.178418941648
Q2M389 Q9Y4W2 0.223910586462
Q2M389 Q99471 0.0728701070026
Q2M389 Q9UQN3 0.0939263638807
Q2M389 Q6P587 0.0964712196431
Q2M389 O43765 0.128480509149
Q2M389 O95295 0.0647657841141
Q2M389 O95299 0.147943037975
Q2M389 P28340 0.284069097889
Q2M389 P27448 0.234778251065
Q2M389 P49069 0.12
Q2M389 B8ZZN6 0.0710508474576
Q2M389 P06733 0.161947018139
Q2M389 Q9H4F8 0.156074644395
Q2M389 Q56VL3 0.0724637681159
Q2M389 Q07817 0.101313320826
Q2M389 Q53GL0 0.151741293532
Q2M389 P62937 0.0742493913984
Q2M389 P30876 0.290167019525
Q2M389 P46379 0.262408802775
Q2M389 Q5TBA9 0.170657621627
Q2M389 Q9NY15 0.171845626451
Q2M389 P59633 0.0734118921847
Q2M389 P62487 0.0789082556411
Q2M389 Q8WXF8 0.128259430841
Q2M389 P0C6X7-PRO_0000037311 0.227677551953
Q2M389 Q9GZN8 0.08185870593
Q2M389 P0C6X7-PRO_0000037319 0.207535121328
Q2M389 O00303 0.133139994727
Q2M389 Q9UMX0 0.194806855973
Q2M389 Q13427 0.230489790805
Q2M389 P08949 0.0571428571429
Q2M389 P23588 0.194005102041
Q2M389 P62258 0.111571352218
Q99519 P0C6X7-PRO_0000037322 0.249830047587
Q99519 P0C6X7-PRO_0000037320 0.23930515945
Q99519 P59596 0.219197207679
Q99519 P59594 0.149025739716
Q99519 P59595 0.278933680104
Q99519 P54274 0.26455534229
Q99519 Q9BUV0 0.228357191547
Q99519 Q14653 0.280062794349
Q99519 O43447 0.180786954981
Q99519 P35354 0.233598875351
Q99519 Q9UKA8 0.203466204506
Q99519 P52292 0.257667031763
Q99519 Q7Z494 0.14355174809
Q99519 Q9BW92 0.214372469636
Q99519 P14618 0.254560304928
Q99519 O75348 0.12490948588
Q99519 Q0VD86 0.196180555556
Q99519 P25685 0.25100536193
Q99519 Q5JRX3 0.167216406138
Q99519 Q92802 0.237734060204
Q99519 P40337 0.200560028001
Q99519 Q9H000 0.259485530547
Q99519 Q15661 0.229873244262
Q99519 Q8N488 0.208913649025
Q99519 Q8TF42 0.23379477038
Q99519 Q13287 0.252117926127
Q99519 Q8TD31 0.201075054748
Q99519 Q9BYF1 0.197899692196
Q99519 NP_828862 0.106228289846
Q99519 Q92560 0.215475223396
Q99519 O14920 0.202108963093
Q99519 P00403 0.203761755486
Q99519 P10415 0.207075962539
Q99519 P49703 0.179613356766
Q99519 O95865 0.236599522021
Q99519 O14498 0.278920308483
Q99519 P13591 0.19298245614
Q99519 Q8TEB7 0.28192
Q99519 P02768 0.227411405773
Q99519 P62879 0.254356568365
Q99519 Q92499 0.205490196078
Q99519 P51948 0.23095157467
Q99519 O00560 0.237933378654
Q99519 Q7KZI7 0.203071672355
Q99519 Q5SQN1 0.276932440657
Q99519 Q99426 0.210872576177
Q99519 P25787 0.211952744962
Q99519 P20290 0.191228070175
Q99519 O96017 0.244860305746
Q99519 Q13064 0.248982912937
Q99519 Q99873 0.26600331675
Q99519 NP_828872 0.250501672241
Q99519 NP_828871 0.23930515945
Q99519 NP_828870 0.236717267552
Q99519 P05155 0.264331210191
Q99519 P09651 0.265915119363
Q99519 Q86VK4 0.272646536412
[truncated: 1,117,335 more chars]
