# Supplementary material for: Alignment of virus-host protein-protein interaction networks by integer linear programming: SARS-CoV-2
Source: PLoS One. 2020 Dec 7;15(12):e0236304. doi: 10.1371/journal.pone.0236304 (PMC7721128; doi:10.1371/journal.pone.0236304)
Supplement: S6 File — (MOD) [file pone.0236304.s006.mod]

# AMPL model for the paper "Alignment of Virus-Host Protein-Protein Interaction Networks by Integer Linear Programming: SARS-CoV-2" by Mercè Llabrés and Gabriel Valiente

set M; # nodes of the first network
set N; # nodes of the second network

param a {i in M,j in M} default 0; # weighted adjacency matrix of the first network
param b {k in N,l in N} default 0; # weighted adjacency matrix of the second network
param s {i in M,k in N} default 0; # similarity matrix between the nodes of the two networks
param c {i in M,k in N} := sum {j in M,l in N} a[i,j] * b[k,l];
param lambda >= 0 <=1 default 0.5;

var x {i in M,k in N} binary;
var y {i in M,k in N} >= 0;

maximize target: lambda * sum {i in M,k in N} s[i,k] * x[i,k] + (1 - lambda) * sum {i in M,k in N} y[i,k];

subject to first {i in M}: sum {k in N} x[i,k] <= 1;

subject to second {k in N}: sum {i in M} x[i,k] <= 1;

subject to third {i in M,k in N}: y[i,k] <= c[i,k] * x[i,k];

subject to fourth {i in M,k in N}: y[i,k] <= sum {j in M,l in N} a[i,j] * b[k,l] * x[j,l];

data "694009-2697049.dat";
# data "2697049-694009.dat";

model;

display _nvars, _ncons, _nobjs;

option show_stats 1;
option solver gurobi;
option log_file "694009-2697049.log";
# option log_file "2697049-694009.log";

solve;

display _solve_user_time;
for {i in M,k in N: x[i,k] != 0} print i,k > ("694009-2697049.sol");
# for {i in M,k in N: x[i,k] != 0} print i,k > ("2697049-694009.sol");

end;
